# Supplementary material for: Reprogramming feedback strength in gibberellin biosynthesis highlights conditional regulation by the circadian clock and carbon dioxide
Source: PLoS One. 2025 Dec 9;20(12):e0337439. doi: 10.1371/journal.pone.0337439 (PMC12688126; doi:10.1371/journal.pone.0337439)
Supplement: S1 Table — (XLSX) [file pone.0337439.s008.xlsx]

## Sheet: cpm
gene.ID	3943_1	3943_2	3943_3	4578_1	4578_2	4578_3	4582_1	4582_2	4582_3	type	name	description	summary
AT1G01840	0.156057	0	0.0253393	1.16195	0.794638	1.10205	1.28728	0.974298	2.26877	gene		AP2-like ethylene-responsive transcription factor SNZ	AT1G01840|AP2-like ethylene-responsive transcription factor SNZ
AT1G02020	8.93424	9.79256	9.67962	34.8585	5.44895	12.708	17.499	15.061	17.6365	gene		Nitroreductase family protein	AT1G02020|Nitroreductase family protein
AT1G03320	1.32648	0.303431	0.430768	0	0	0	0.120683	0.162383	0.256842	gene		F15K9.8	AT1G03320|F15K9.8
AT1G05200	46.856	47.0319	63.551	69.2945	47.5648	76.179	94.052	82.8153	77.2667	gene	GLR3.4	Glutamate receptor	AT1G05200|GLR3.4|Glutamate receptor
AT1G08630	55.6342	28.2467	42.6968	105.315	56.1923	123.223	52.2958	30.122	123.027	gene	THA1	Probable low-specificity L-threonine aldolase 1	AT1G08630|THA1|Probable low-specificity L-threonine aldolase 1
AT1G10070	136.549	74.2855	102.979	223.834	209.974	372.492	171.731	113.546	288.092	gene	BCAT2	Branched-chain-amino-acid aminotransferase 2, chloroplastic	AT1G10070|BCAT2|Branched-chain-amino-acid aminotransferase 2, chloroplastic
AT1G10585	0.117042	5.15833	3.29411	0.739423	1.892	0.585463	0.0804551	0	0.256842	gene	BHLH167	Transcription factor bHLH167	AT1G10585|BHLH167|Transcription factor bHLH167
AT1G15125	56.4144	60.8794	46.0922	115.878	83.4748	98.3922	60.985	57.3212	100.083	gene		F9L1.6	AT1G15125|F9L1.6
AT1G16410	51.8888	33.5705	46.4977	40.2457	25.5419	26.1392	29.2052	18.2681	18.6639	gene	CYP79F1	Dihomomethionine N-hydroxylase	AT1G16410|CYP79F1|Dihomomethionine N-hydroxylase
AT1G16730	4.6817	3.22741	3.29411	0.845054	1.66496	2.99619	1.00569	0.405957	1.2414	gene	UP6	F17F16.6 protein	AT1G16730|UP6|F17F16.6 protein
AT1G17745	44.6712	49.018	63.3736	44.3654	25.9203	29.1354	32.3027	29.3507	34.6309	gene	PGDH	D-3-phosphoglycerate dehydrogenase	AT1G17745|PGDH|D-3-phosphoglycerate dehydrogenase
AT1G17970	13.0307	11.5856	10.085	36.2317	27.5096	19.0792	20.7172	18.4305	20.5046	gene		At1g17970/F2H15_16	AT1G17970|At1g17970/F2H15_16
AT1G18330	10.3387	9.62705	8.91944	25.8798	19.1092	31.4084	19.5506	25.2505	17.5509	gene	RVE7	Protein REVEILLE 7	AT1G18330|RVE7|Protein REVEILLE 7
AT1G19670	26.4906	41.2667	35.399	11.9364	17.7469	18.4937	12.7119	11.854	10.9586	gene	CLH1	Chlorophyllase-1	AT1G19670|CLH1|Chlorophyllase-1
AT1G20190	9.36339	16.5232	11.9855	24.7178	18.4659	19.1481	24.4584	22.7336	39.2541	gene	EXPA11	Expansin-A11	AT1G20190|EXPA11|Expansin-A11
AT1G20620	359.749	488.194	474.453	546.856	822.602	845.408	589.897	747.205	700.11	gene	CAT3	catalase 3	AT1G20620|CAT3|catalase 3
AT1G21680	91.6052	63.9137	90.6894	153.694	94.5998	164.343	114.769	119.636	188.565	gene		DPP6 N-terminal domain-like protein	AT1G21680|DPP6 N-terminal domain-like protein
AT1G22770	11.3141	18.3438	16.8253	27.5699	23.4229	27.1724	30.6132	28.3358	32.619	gene	GI	Protein GIGANTEA	AT1G22770|GI|Protein GIGANTEA
AT1G28480	0.507184	0.579278	1.16561	1.47885	0.794638	1.75639	2.93661	2.71991	3.89544	gene	GRXC9	Glutaredoxin-C9	AT1G28480|GRXC9|Glutaredoxin-C9
AT1G29280	26.6467	25.3779	27.1384	11.6195	12.1466	14.8088	23.8952	20.4603	12.3284	gene	WRKY65	At1g29280	AT1G29280|WRKY65|At1g29280
AT1G30360	172.013	182.114	183.811	252.566	185.378	242.657	256.008	249.745	254.317	gene	ERD4	Hyperosmolality-gated Ca2+ permeable channel 3.1	AT1G30360|ERD4|Hyperosmolality-gated Ca2+ permeable channel 3.1
AT1G31320	4.05747	2.86881	3.57284	0.739423	0.945998	0.585463	3.25843	4.50613	2.14035	gene	LBD4	LOB domain-containing protein 4	AT1G31320|LBD4|LOB domain-containing protein 4
AT1G47395	24.4228	17.4611	26.2262	15.6335	7.56798	6.68116	5.5514	9.33702	13.4842	gene		At1g47390	AT1G47395|At1g47390
AT1G47400	5.22789	3.03431	7.44976	0.422527	2.34607	0.792097	0.522958	1.38026	1.58386	gene		unknown protein; BEST Arabidopsis thaliana protein match is: unknown protein (TAIR:AT1G47395.1); Ha.	AT1G47400|unknown protein; BEST Arabidopsis thaliana protein match is: unknown protein (TAIR:AT1G47395.1); Ha.
AT1G48510	3.23817	7.30994	3.69954	0.739423	0.454079	0.998731	2.97684	3.12587	1.7979	gene		Surfeit locus 1 cytochrome c oxidase biogenesis protein	AT1G48510|Surfeit locus 1 cytochrome c oxidase biogenesis protein
AT1G49860	19.39	14.344	16.5719	8.02802	7.94638	10.2973	7.64323	6.57651	9.7172	gene	GSTF14	Glutathione S-transferase F14	AT1G49860|GSTF14|Glutathione S-transferase F14
AT1G50060	1.40451	1.35165	0.937555	0	0.0756798	0	0.844779	0.121787	1.07018	gene		CAP (Cysteine-rich secretory proteins, Antigen 5, and Pathogenesis-related 1 protein) superfamily protein	AT1G50060|CAP (Cysteine-rich secretory proteins, Antigen 5, and Pathogenesis-related 1 protein) superfamily protein
AT1G52820	9.48044	13.6268	16.4706	4.96469	4.72999	8.54087	5.39049	5.84579	3.38176	gene		2-oxoglutarate (2OG) and Fe(II)-dependent oxygenase superfamily protein	AT1G52820|2-oxoglutarate (2OG) and Fe(II)-dependent oxygenase superfamily protein
AT1G56220	332.4	252.896	241.23	632.629	421.423	420.466	412.694	397.919	536.03	gene		Dormancy/auxin associated family protein	AT1G56220|Dormancy/auxin associated family protein
AT1G56300	12.9917	18.8403	15.457	16.6898	19.9795	27.2757	24.7399	24.3574	38.2695	gene		At1g56300	AT1G56300|At1g56300
AT1G56510	48.5726	37.3221	39.7827	26.1967	19.4497	34.0946	27.395	23.1396	25.2134	gene	ADR2	Disease resistance protein ADR2	AT1G56510|ADR2|Disease resistance protein ADR2
AT1G56630	2.34085	4.8549	2.78733	0.633791	2.49743	2.51405	0.965461	0.56834	0.642106	gene		alpha/beta-Hydrolases superfamily protein	AT1G56630|alpha/beta-Hydrolases superfamily protein
AT1G62180	122.856	108.932	110.175	97.815	81.8477	81.586	71.4844	60.8936	66.3938	gene	APR2	5'-adenylylsulfate reductase 2, chloroplastic	AT1G62180|APR2|5'-adenylylsulfate reductase 2, chloroplastic
AT1G65860	10.7679	6.75824	9.0208	4.96469	4.54079	5.33804	4.22389	2.59813	4.19509	gene	FMOGS-OX1	Flavin-containing monooxygenase FMO GS-OX1	AT1G65860|FMOGS-OX1|Flavin-containing monooxygenase FMO GS-OX1
AT1G67265	5.73508	4.33079	3.04072	8.45054	11.2006	6.64673	6.07436	9.58059	22.3025	gene	DVL3	DVL3	AT1G67265|DVL3|DVL3
AT1G69830	82.5149	103.801	98.3419	156.863	154.084	186.763	165.697	187.634	188.522	gene	AMY3	Alpha-amylase 3, chloroplastic	AT1G69830|AMY3|Alpha-amylase 3, chloroplastic
AT1G70820	44.0079	50.7558	53.8714	91.3715	80.4098	83.7556	67.9443	75.9952	86.7271	gene		At1g70820	AT1G70820|At1g70820
AT1G73120	2.65296	1.71025	0.76018	11.3026	2.38391	2.824	9.41325	3.53183	6.29264	gene		At1g73120	AT1G73120|At1g73120
AT1G73330	114.546	102.477	132.271	46.5836	88.9616	98.8055	85.564	71.8951	72.6864	gene	ATDR4	Dr4 protein	AT1G73330|ATDR4|Dr4 protein
AT1G74460	22.199	15.4474	21.8678	7.60549	8.77886	11.1927	10.6201	7.79438	12.1572	gene		GDSL esterase/lipase At1g74460	AT1G74460|GDSL esterase/lipase At1g74460
AT1G75945	0	0	0	1.37321	1.58928	3.65053	0.804551	2.31396	0.256842	gene			AT1G75945
AT1G77210	36.7513	20.8264	22.4253	54.0835	41.8888	49.5577	40.5091	43.0721	65.8801	gene	STP14	Sugar transport protein 14	AT1G77210|STP14|Sugar transport protein 14
AT1G78000	31.6015	29.2398	32.9665	16.9011	12.9412	17.805	15.8094	19.6889	24.0576	gene	SULTR1%3B2	Sulfate transporter 1.2	AT1G78000|SULTR1%3B2|Sulfate transporter 1.2
AT1G80440	61.4083	36.3014	53.618	140.807	80.7504	97.6345	78.8862	68.7692	110.571	gene		F-box/kelch-repeat protein At1g80440	AT1G80440|F-box/kelch-repeat protein At1g80440
AT1G80450	1.05338	0.524109	0.405429	4.43654	2.64879	3.09951	1.77001	1.21787	1.58386	gene	VQ11	VQ motif-containing protein 11	AT1G80450|VQ11|VQ motif-containing protein 11
AT2G02120	6.32029	9.68222	8.99546	13.4152	13.1304	9.57404	18.1024	14.9392	15.9242	gene	PDF2.1	Defensin-like protein 4	AT2G02120|PDF2.1|Defensin-like protein 4
AT2G05070	464.658	365.883	549.661	2044.71	710.369	740.955	591.184	606.054	1032.59	gene	LHCB2.2	Chlorophyll a-b binding protein 2.2, chloroplastic	AT2G05070|LHCB2.2|Chlorophyll a-b binding protein 2.2, chloroplastic
AT2G05940	16.6981	19.6403	24.8832	10.5632	12.1845	13.7412	12.1487	11.651	7.70527	gene	RIPK	Serine/threonine-protein kinase RIPK	AT2G05940|RIPK|Serine/threonine-protein kinase RIPK
AT2G14247	15.2935	9.46154	10.5665	2.53516	1.96768	0.929853	1.24705	6.37353	5.77895	gene		Expressed protein	AT2G14247|Expressed protein
AT2G14560	22.199	18.0404	31.8262	5.07033	3.85967	10.6761	2.21252	25.2505	23.1586	gene	LURP1	Protein of unknown function (DUF567)	AT2G14560|LURP1|Protein of unknown function (DUF567)
AT2G14750	83.2562	81.5955	84.3293	28.7319	62.0196	52.0029	62.4734	52.0031	49.913	gene	APK1	Adenylyl-sulfate kinase	AT2G14750|APK1|Adenylyl-sulfate kinase
AT2G15530	22.6672	25.1572	20.4488	41.7246	28.1907	29.4109	34.0727	37.0639	36.3432	gene		RING/U-box superfamily protein	AT2G15530|RING/U-box superfamily protein
AT2G15880	21.6528	9.43396	21.5891	114.082	36.629	57.4442	41.2332	31.0963	66.7362	gene	PEX3	Pollen-specific leucine-rich repeat extensin-like protein 3	AT2G15880|PEX3|Pollen-specific leucine-rich repeat extensin-like protein 3
AT2G15890	255.269	259.434	222.302	245.383	416.504	434.517	379.386	428.123	397.335	gene	MEE14	CCG-binding protein 1	AT2G15890|MEE14|CCG-binding protein 1
AT2G15960	341.335	217.284	180.695	875.476	403.071	487.449	301.505	288.027	606.619	gene		Expressed protein	AT2G15960|Expressed protein
AT2G22980	25.0471	27.8881	25.7701	17.1124	52.8624	58.684	45.4974	64.0195	37.4562	gene	SCPL13	Serine carboxypeptidase-like 13	AT2G22980|SCPL13|Serine carboxypeptidase-like 13
AT2G23540	27.3879	29.5156	31.4714	13.5209	21.4931	17.7016	15.3267	20.6632	16.5663	gene		GDSL esterase/lipase At2g23540	AT2G23540|GDSL esterase/lipase At2g23540
AT2G26400	6.20325	7.69612	5.90406	2.21827	2.27039	1.34312	1.93092	2.51694	2.73965	gene	ARD	acireductone dioxygenase 3	AT2G26400|ARD|acireductone dioxygenase 3
AT2G27385	119.695	136.296	106.552	209.89	211.033	187.245	218.516	236.43	324.863	gene		Pollen Ole e 1 allergen and extensin family protein	AT2G27385|Pollen Ole e 1 allergen and extensin family protein
AT2G29450	110.098	119.911	94.9211	85.8787	73.6743	80.2428	73.2946	63.8571	56.7194	gene	GSTU5	GSTU5	AT2G29450|GSTU5|GSTU5
AT2G29460	5.38395	15.0061	8.23528	1.79574	12.4872	9.16077	3.01707	3.41004	3.33895	gene	GSTU4	Glutathione S-transferase U4	AT2G29460|GSTU4|Glutathione S-transferase U4
AT2G29670	92.6976	67.3894	82.2261	268.094	118.401	193.547	128.044	121.138	207.571	gene		At2g29670/T27A16.23	AT2G29670|At2g29670/T27A16.23
AT2G30600	294.752	231.132	198.508	403.936	331.024	439.889	387.633	317.824	407.994	gene		BTB/POZ domain-containing protein	AT2G30600|BTB/POZ domain-containing protein
AT2G30750	61.2912	38.7289	73.6614	37.0768	29.3259	28.8599	27.6766	28.6606	35.5299	gene	CYP71A12	Cytochrome P450 71A12	AT2G30750|CYP71A12|Cytochrome P450 71A12
AT2G30766	25.9834	20.5506	26.9864	10.6688	4.20023	6.23346	2.3332	7.51021	8.26176	gene		Putative uncharacterized protein	AT2G30766|Putative uncharacterized protein
AT2G30942	0.780283	0.386185	0.506786	0.633791	7.83286	1.92858	2.81593	4.01898	1.58386	gene		Protein of unknown function (DUF3317)	AT2G30942|Protein of unknown function (DUF3317)
AT2G31310	0.429156	1.51716	1.34298	0.105632	0	0	1.24705	1.82681	0.256842	gene	LBD14	LOB domain-containing protein 14	AT2G31310|LBD14|LOB domain-containing protein 14
AT2G31560	23.7206	19.861	23.2615	17.0067	18.2388	12.5358	13.6774	12.8283	10.2309	gene		AT2G31560 protein	AT2G31560|AT2G31560 protein
AT2G33830	73.3466	74.7269	64.3619	104.681	118.477	118.849	109.66	123.452	145.202	gene	DRMH1	DRM2	AT2G33830|DRMH1|DRM2
AT2G34020	9.83156	25.4331	17.0534	5.28159	6.05439	5.54468	14.6831	11.245	5.95018	gene		Calcium-binding EF-hand family protein	AT2G34020|Calcium-binding EF-hand family protein
AT2G34430	431.535	378.903	492.166	669.706	716.158	742.746	655.106	651.318	513	gene	LHB1B1	Chlorophyll a-b binding protein, chloroplastic	AT2G34430|LHB1B1|Chlorophyll a-b binding protein, chloroplastic
AT2G36400	22.3941	30.0949	24.0977	35.281	26.5258	34.5423	40.5896	46.6039	38.2267	gene	GRF3	Growth-regulating factor 3	AT2G36400|GRF3|Growth-regulating factor 3
AT2G37770	1.63859	3.53084	4.10497	0	0.567599	0.551024	0.844779	1.50204	1.07018	gene	AKR4C9	NADPH-dependent aldo-keto reductase, chloroplastic	AT2G37770|AKR4C9|NADPH-dependent aldo-keto reductase, chloroplastic
AT2G39030	0.351127	3.0619	15.0769	0.105632	9.15726	2.41073	0	0	0.428071	gene	NATA1	L-ornithine N5-acetyltransferase NATA1	AT2G39030|NATA1|L-ornithine N5-acetyltransferase NATA1
AT2G39330	14.3962	10.8132	31.5728	5.49285	5.29759	6.47453	1.6091	2.47634	3.6386	gene	JAL23	jacalin-related lectin 23	AT2G39330|JAL23|jacalin-related lectin 23
AT2G40100	16.8931	8.634	14.2914	10.2463	5.48679	8.23092	6.2755	5.43983	5.4365	gene	LHCB4.3	Chlorophyll a-b binding protein, chloroplastic	AT2G40100|LHCB4.3|Chlorophyll a-b binding protein, chloroplastic
AT2G41450	2.73099	3.22741	2.60995	0.528159	0.718958	0.482146	1.56887	1.9486	2.82527	gene		N-acetyltransferase	AT2G41450|N-acetyltransferase
AT2G41990	1.83366	1.65508	2.00181	11.9364	7.00038	4.61482	7.36164	5.43983	9.46036	gene		At2g41990	AT2G41990|At2g41990
AT2G42170	22.4331	19.1989	14.5194	30.5276	37.0074	39.8459	36.8484	40.1492	27.739	gene		Actin family protein	AT2G42170|Actin family protein
AT2G42250	16.1519	14.3716	25.9221	10.7744	7.22742	12.0536	5.1089	2.63872	5.17965	gene	CYP712A1	Cytochrome P450, family 712, subfamily A, polypeptide 1	AT2G42250|CYP712A1|Cytochrome P450, family 712, subfamily A, polypeptide 1
AT2G42870	9.51945	10.0408	8.48867	31.4783	23.2715	22.4542	11.5051	13.5996	26.5832	gene	PAR1	Transcription factor PAR1	AT2G42870|PAR1|Transcription factor PAR1
AT2G43010	24.5399	31.5845	37.6542	68.9776	50.5163	79.1752	49.4799	68.0385	88.2682	gene	PIF4	phytochrome interacting factor 4	AT2G43010|PIF4|phytochrome interacting factor 4
AT2G45570	0.66324	3.31016	0.658822	0	0.340559	0	0	0	0	gene	CYP76C2	Cytochrome P450 76C2	AT2G45570|CYP76C2|Cytochrome P450 76C2
AT3G01310	63.1249	67.9962	77.1329	110.385	93.843	123.946	111.068	118.377	123.456	gene		Phosphoglycerate mutase-like family protein	AT3G01310|Phosphoglycerate mutase-like family protein
AT3G02020	59.4966	57.9002	59.6488	44.2597	36.4398	43.5998	44.0089	26.4684	32.9186	gene	AK3	Aspartokinase 3, chloroplastic	AT3G02020|AK3|Aspartokinase 3, chloroplastic
AT3G10020	99.6811	65.2929	100.85	340.768	140.878	160.314	104.31	106.726	244.428	gene		AT3g10020/T22K18_16	AT3G10020|AT3g10020/T22K18_16
AT3G11370	0.273099	1.15856	0.582804	0	0	0	0.120683	0.162383	0.0856141	gene		Cysteine/Histidine-rich C1 domain family protein	AT3G11370|Cysteine/Histidine-rich C1 domain family protein
AT3G13750	904.27	816.81	780.122	1021.46	1156.65	1396.98	1164.1	1231.31	1093.68	gene	BGAL1	Beta-galactosidase 1	AT3G13750|BGAL1|Beta-galactosidase 1
AT3G16470	189.882	200.237	260.133	143.342	222.726	163.413	148.922	134.088	140.964	gene	JAL35	Jacalin-related lectin 35	AT3G16470|JAL35|Jacalin-related lectin 35
AT3G17609	41.0039	31.9706	35.7791	23.3446	22.6283	20.7667	20.2747	21.1504	13.8267	gene	HYH	HYH	AT3G17609|HYH|HYH
AT3G18750	21.7309	18.6472	22.7294	26.408	11.7682	14.8432	11.9476	8.80928	13.6983	gene	WNK6	Probable serine/threonine-protein kinase WNK6	AT3G18750|WNK6|Probable serine/threonine-protein kinase WNK6
AT3G18775	0	0	0	0.211264	0	0.309951	0.764323	2.07038	0.556492	gene			AT3G18775
AT3G20760	15.7227	10.2891	22.1972	77.4281	32.7315	38.6061	34.998	8.84987	70.9741	gene	NSE4B	Non-structural maintenance of chromosomes element 4 homolog B	AT3G20760|NSE4B|Non-structural maintenance of chromosomes element 4 homolog B
AT3G21670	38.624	38.2875	35.247	19.9644	21.3795	15.0498	20.0735	29.6755	16.1383	gene	NPF6.4	Protein NRT1/ PTR FAMILY 6.4	AT3G21670|NPF6.4|Protein NRT1/ PTR FAMILY 6.4
AT3G25190	68.3918	47.4732	56.1773	203.658	67.3172	91.7455	114.005	80.136	105.049	gene		Vacuolar iron transporter homolog 2.1	AT3G25190|Vacuolar iron transporter homolog 2.1
AT3G26740	217.309	261.144	182.316	432.351	490.784	465.236	420.78	485.2	524.044	gene	CCL	Light-regulated protein 1, chloroplastic	AT3G26740|CCL|Light-regulated protein 1, chloroplastic
AT3G28510	3.08212	5.51693	7.98189	3.06332	1.92984	1.58419	1.00569	2.02979	1.28421	gene		AAA-ATPase At3g28510	AT3G28510|AAA-ATPase At3g28510
AT3G43850	3.16015	1.59991	1.08959	5.80975	4.69215	5.54468	4.78708	8.44391	9.0751	gene		Uncharacterized protein T28A8_140	AT3G43850|Uncharacterized protein T28A8_140
AT3G44753	0.780283	0.358601	1.11493	0	0	0	0.522958	2.11098	0.0856141	gene		Transmembrane protein	AT3G44753|Transmembrane protein
AT3G45160	137.174	128.627	151.681	57.675	131.607	119.641	95.4198	90.8939	66.9502	gene		At3g45160	AT3G45160|At3g45160
AT3G47340	447.765	362.38	371.17	701.818	689.822	1122.4	618.861	509.639	767.317	gene	ASN1	DIN6	AT3G47340|ASN1|DIN6
AT3G47470	3554.46	3183.49	3670.38	5457.68	5732.82	5176.7	5179.18	5272.66	4477.66	gene	LHCA4	Chlorophyll a-b binding protein, chloroplastic	AT3G47470|LHCA4|Chlorophyll a-b binding protein, chloroplastic
AT3G49160	15.2155	19.3369	8.66605	23.239	36.7426	33.0614	34.7566	39.865	19.9481	gene	PKP4	Plastidial pyruvate kinase 4, chloroplastic	AT3G49160|PKP4|Plastidial pyruvate kinase 4, chloroplastic
AT3G49820	0.975353	0.303431	0.608144	0	0	0	0.16091	0.56834	0.385264	gene		Uncharacterized protein T16K5.170	AT3G49820|Uncharacterized protein T16K5.170
AT3G52970	0.741269	0.993048	1.52036	0.105632	0.340559	0.34439	0	0.0405957	0.0428071	gene	CYP76G1	Cytochrome P450, family 76, subfamily G, polypeptide 1	AT3G52970|CYP76G1|Cytochrome P450, family 76, subfamily G, polypeptide 1
AT3G53800	12.0554	16.0543	8.59003	19.1194	25.8825	27.1035	23.4527	36.9827	31.1635	gene	Fes1B	Fes1B	AT3G53800|Fes1B|Fes1B
AT3G54640	55.9073	59.5001	63.3736	31.9008	36.6669	30.6851	39.3425	43.2345	38.3979	gene	TSA1	Tryptophan synthase alpha chain, chloroplastic	AT3G54640|TSA1|Tryptophan synthase alpha chain, chloroplastic
AT3G54890	951.945	827.126	1109.84	1568.63	1523.89	1650.83	1340.14	1293.87	1092.05	gene	LHCA1	Chlorophyll a-b binding protein, chloroplastic	AT3G54890|LHCA1|Chlorophyll a-b binding protein, chloroplastic
AT3G58990	31.4064	26.7571	33.1185	27.5699	20.7741	22.592	16.3324	10.7579	10.9158	gene	IPMI1	3-isopropylmalate dehydratase small subunit 2	AT3G58990|IPMI1|3-isopropylmalate dehydratase small subunit 2
AT3G60530	28.3633	29.0742	26.961	68.1325	48.8513	48.3868	41.0723	44.4523	54.2794	gene	GATA4	GATA transcription factor 4	AT3G60530|GATA4|GATA transcription factor 4
AT3G61580	242.668	214.664	218.197	387.774	362.241	371.149	330.148	367.432	377.387	gene	SLD1	Delta(8)-fatty-acid desaturase 1	AT3G61580|SLD1|Delta(8)-fatty-acid desaturase 1
AT3G62210	0.858311	0.579278	1.29231	0	0	0	0.16091	0.365362	0.171228	gene	EDA32	EDA32	AT3G62210|EDA32|EDA32
AT3G62550	71.825	60.8518	56.0759	97.7094	130.396	128.492	102.902	101.53	124.14	gene		Adenine nucleotide alpha hydrolases-like superfamily protein	AT3G62550|Adenine nucleotide alpha hydrolases-like superfamily protein
AT4G01390	27.622	28.2191	31.0913	14.9997	30.2719	25.7604	19.631	17.6997	15.1109	gene		TRAF-like family protein	AT4G01390|TRAF-like family protein
AT4G04610	45.5685	55.8314	62.3347	26.408	35.683	43.2898	33.5096	30.1626	23.5439	gene	44287	5'-adenylylsulfate reductase 1, chloroplastic	AT4G04610|APR1|5'-adenylylsulfate reductase 1, chloroplastic
AT4G08870	67.0263	50.4248	124.821	37.6049	64.29	55.6534	30.3316	35.3183	31.506	gene	ARGAH2	ARGAH2	AT4G08870|ARGAH2|ARGAH2
AT4G10910	13.1087	6.73066	10.9466	52.0765	20.2444	26.1048	20.4758	16.766	53.0808	gene		Uncharacterized protein At4g10910/F25I24_120	AT4G10910|Uncharacterized protein At4g10910/F25I24_120
AT4G12490	13.9671	9.95807	12.9231	29.9994	14.9089	16.5307	16.3726	25.007	45.3755	gene		pEARLI1-like lipid transfer protein 2	AT4G12490|pEARLI1-like lipid transfer protein 2
AT4G13420	4.48663	5.43418	7.6018	0.739423	1.62712	4.16712	0.563186	0.608936	1.92632	gene	POT5	Potassium transporter	AT4G13420|POT5|Potassium transporter
AT4G13620	2.06775	2.86881	3.87692	1.90137	0	1.2398	0.804551	0.365362	0.72772	gene	ERF062	Ethylene-responsive transcription factor ERF062	AT4G13620|ERF062|Ethylene-responsive transcription factor ERF062
AT4G15393	19.1559	21.7367	17.5348	12.1477	12.4872	13.1557	8.36733	5.48042	9.97405	gene	CYP702A5	Cytochrome P450, family 702, subfamily A, polypeptide 5	AT4G15393|CYP702A5|Cytochrome P450, family 702, subfamily A, polypeptide 5
AT4G16370	143.806	149.288	161.487	95.9137	76.3231	88.4049	86.4088	87.3214	104.107	gene	ATOPT3	oligopeptide transporter	AT4G16370|ATOPT3|oligopeptide transporter
AT4G17090	225.931	156.212	212.926	153.589	119.915	124.497	117.263	123.736	116.221	gene	BAM3	Beta-amylase 3, chloroplastic	AT4G17090|BAM3|Beta-amylase 3, chloroplastic
AT4G21990	109.669	128.903	128.445	81.9703	93.6159	84.7888	70.8407	89.879	75.9825	gene	44289	5'-adenylylsulfate reductase 3, chloroplastic	AT4G21990|APR3|5'-adenylylsulfate reductase 3, chloroplastic
AT4G22880	12.5626	10.4546	26.2769	4.11964	7.53014	7.6799	4.3848	4.01898	3.76702	gene	LDOX	AT4G22880 protein	AT4G22880|LDOX|AT4G22880 protein
AT4G23700	62.5397	53.0177	62.5881	34.7529	33.2991	44.6329	35.9232	40.6363	37.713	gene	CHX17	Cation/H(+) antiporter 17	AT4G23700|CHX17|Cation/H(+) antiporter 17
AT4G24350	49.4699	53.9556	34.7655	29.9994	26.5258	31.1673	22.6883	14.6551	19.0063	gene		Phosphorylase superfamily protein	AT4G24350|Phosphorylase superfamily protein
AT4G31354	2.45789	3.83427	1.16561	0.316895	0.1892	0.068878	1.56887	0.933702	1.1986	gene		unknown protein; BEST Arabidopsis thaliana protein match is: unknown protein (TAIR:AT4G31351.1); Ha.	AT4G31354|unknown protein; BEST Arabidopsis thaliana protein match is: unknown protein (TAIR:AT4G31351.1); Ha.
AT4G36040	128.669	85.8435	83.2903	411.964	173.08	177.981	197.718	149.798	277.219	gene	ATJ11	At4g36040	AT4G36040|ATJ11|At4g36040
AT4G36640	27.583	27.364	28.076	21.4433	23.2715	17.3573	12.3499	14.3303	16.5235	gene		At4g36640	AT4G36640|At4g36640
AT4G37290	0.624226	1.32406	1.36832	0.105632	0	0	0.764323	0.933702	0.984562	gene	PIP2	unknown protein; FUNCTIONS IN: molecular_function unknown; INVOLVED IN: response to karrikin; LOCATED IN: endomembrane system; EXPRESSED IN: cotyledon, hypocotyl, leaf; EXPRESSED DURING: LP.04 four leaves visible; BEST Arabidopsis thaliana protein m /.../s: unknown protein (TAIR:AT2G23270.1); Ha.	AT4G37290|PIP2|unknown protein; FUNCTIONS IN: molecular_function unknown; INVOLVED IN: response to karrikin; LOCATED IN: endomembrane system; EXPRESSED IN: cotyledon, hypocotyl, leaf; EXPRESSED DURING: LP.04 four leaves visible; BEST Arabidopsis thaliana protein m /.../s: unknown protein (TAIR:AT2G23270.1); Ha.
AT4G40000	5.11085	8.41333	8.15926	1.58448	1.81632	2.96175	4.82731	4.34374	4.10948	gene		S-adenosyl-L-methionine-dependent methyltransferases superfamily protein	AT4G40000|S-adenosyl-L-methionine-dependent methyltransferases superfamily protein
AT5G01240	46.934	43.9976	44.2931	81.1252	56.1166	52.6572	65.2491	72.8694	73.2001	gene	LAX1	Auxin transporter-like protein 1	AT5G01240|LAX1|Auxin transporter-like protein 1
AT5G01530	536.483	453.602	506.609	771.112	627.575	709.753	735.038	684.485	721.085	gene	LHCB4.1	Chlorophyll a-b binding protein CP29.1, chloroplastic	AT5G01530|LHCB4.1|Chlorophyll a-b binding protein CP29.1, chloroplastic
AT5G01600	41.316	64.2171	60.637	185.806	173.799	108.724	131.705	131.165	112.112	gene	FER1	Ferritin-1, chloroplastic	AT5G01600|FER1|Ferritin-1, chloroplastic
AT5G01870	17.9465	18.5645	17.3068	16.5842	13.1683	8.1276	10.8212	7.99736	10.4449	gene	LTP10	Non-specific lipid-transfer protein	AT5G01870|LTP10|Non-specific lipid-transfer protein
AT5G02160	201.586	208.319	176.59	371.718	327.391	324.484	304.563	307.432	355.513	gene		AT5g02160	AT5G02160|AT5g02160
AT5G02270	101.203	95.6361	125.227	128.871	49.0405	81.0349	68.1052	62.0709	74.9124	gene	ATNAP9	Non-intrinsic ABC protein 9	AT5G02270|ATNAP9|Non-intrinsic ABC protein 9
AT5G02810	60.9011	49.8179	58.3818	154.962	113.331	154.046	136.532	127.714	132.145	gene	APRR7	Two-component response regulator-like APRR7	AT5G02810|APRR7|Two-component response regulator-like APRR7
AT5G05270	57.4288	55.1142	66.2877	58.4144	30.3854	27.2412	34.0325	24.1951	44.3909	gene	CHI3	Probable chalcone--flavonone isomerase 3	AT5G05270|CHI3|Probable chalcone--flavonone isomerase 3
AT5G05690	94.2972	107.194	86.1284	208.834	142.543	120.95	133.716	165.712	176.194	gene	CYP90A1	DWF3	AT5G05690|CYP90A1|DWF3
AT5G06900	3.97944	3.83427	6.71492	1.05632	2.49743	1.34312	1.1666	0.730723	2.05474	gene	CYP93D1	Cytochrome P450, family 93, subfamily D, polypeptide 1	AT5G06900|CYP93D1|Cytochrome P450, family 93, subfamily D, polypeptide 1
AT5G07475	7.91987	4.79973	8.59003	3.16895	2.53527	3.16839	2.25274	2.80111	2.91088	gene		At5g07475	AT5G07475|At5g07475
AT5G08640	33.123	44.8251	36.742	22.6052	15.7414	14.8432	28.8834	24.398	14.3404	gene	FLS1	Flavonol synthase/flavanone 3-hydroxylase	AT5G08640|FLS1|Flavonol synthase/flavanone 3-hydroxylase
AT5G09590	60.1208	66.0653	77.2596	41.7246	45.3701	47.6636	45.8996	44.9395	42.7214	gene	HSP70-10	Heat shock 70 kDa protein 10, mitochondrial	AT5G09590|HSP70-10|Heat shock 70 kDa protein 10, mitochondrial
AT5G10150	18.7658	13.9854	19.638	45.2104	34.1316	25.106	19.9126	25.7783	23.5011	gene	UFC	Protein UPSTREAM OF FLC	AT5G10150|UFC|Protein UPSTREAM OF FLC
AT5G14650	1.01437	2.81364	2.20452	0.105632	0.264879	0	3.58025	2.19217	4.02386	gene		Pectin lyase-like superfamily protein	AT5G14650|Pectin lyase-like superfamily protein
AT5G19240	47.7923	48.7421	50.9067	25.7742	19.9038	20.87	19.4299	32.5578	34.8449	gene		Uncharacterized GPI-anchored protein At5g19240	AT5G19240|Uncharacterized GPI-anchored protein At5g19240
AT5G23020	47.6363	35.5291	45.0026	25.5629	20.3957	28.0333	25.6652	17.4562	25.0849	gene	MAM3	Methylthioalkylmalate synthase 3, chloroplastic	AT5G23020|MAM3|Methylthioalkylmalate synthase 3, chloroplastic
AT5G23190	29.7678	34.2602	36.0579	16.1617	15.6657	28.5844	22.1252	19.6077	15.3677	gene	CYP86B1	Cytochrome P450 86B1	AT5G23190|CYP86B1|Cytochrome P450 86B1
AT5G24150	9.16832	7.88922	7.29772	2.007	2.80015	3.16839	6.59732	3.16647	2.35439	gene	SQE5	Squalene epoxidase 5	AT5G24150|SQE5|Squalene epoxidase 5
AT5G24470	16.8541	13.5441	21.9185	42.2527	27.8123	54.5514	30.1304	26.3872	47.473	gene	APRR5	Two-component response regulator-like APRR5	AT5G24470|APRR5|Two-component response regulator-like APRR5
AT5G24740	31.7965	35.6946	40.5429	86.6181	37.9534	47.8013	68.6684	57.6865	64.5531	gene		Protein of unknown function (DUF1162)	AT5G24740|Protein of unknown function (DUF1162)
AT5G24960	1.63859	0.358601	1.90045	0	0	0.034439	0.0402276	0.28417	0.813334	gene	CYP71A14	Cytochrome P450 71A14	AT5G24960|CYP71A14|Cytochrome P450 71A14
AT5G25140	16.7761	14.7302	15.0009	9.18997	10.9736	6.75004	8.36733	8.28153	4.88001	gene	CYP71B13	Cytochrome P450 71B13	AT5G25140|CYP71B13|Cytochrome P450 71B13
AT5G26270	7.21762	9.1857	7.65247	4.43654	11.3898	11.9848	24.9009	23.099	26.84	gene		unknown protein; Ha.	AT5G26270|unknown protein; Ha.
AT5G27280	20.8335	25.6813	21.9185	38.7669	38.6345	33.9224	40.2678	34.0598	44.0485	gene		A_TM021B04.14 protein	AT5G27280|A_TM021B04.14 protein
AT5G35100	70.4205	59.4174	54.6823	419.358	86.3507	77.0056	87.8167	84.1144	148.027	gene		Cyclophilin-like peptidyl-prolyl cis-trans isomerase family protein	AT5G35100|Cyclophilin-like peptidyl-prolyl cis-trans isomerase family protein
AT5G36790	0.195071	0.137923	0.177375	32.0064	0.11352	0.103317	0.16091	0.0405957	0.128421	gene	PGLP1A	Phosphoglycolate phosphatase 1B, chloroplastic	AT5G36790|PGLP1A|Phosphoglycolate phosphatase 1B, chloroplastic
AT5G37250	0.819297	0.634447	0.582804	0	0	0	0.442503	0.608936	0.171228	gene		RING/U-box superfamily protein	AT5G37250|RING/U-box superfamily protein
AT5G40500	33.8253	27.3364	28.2027	66.548	49.6081	54.5169	56.037	51.1912	57.7467	gene		Uncharacterized protein At5g40500	AT5G40500|Uncharacterized protein At5g40500
AT5G42900	15.9958	16.3301	21.5384	30.5276	35.3803	39.5015	25.9065	38.5254	62.0702	gene	COR27	Cold regulated protein 27	AT5G42900|COR27|Cold regulated protein 27
AT5G44480	28.0902	39.4737	34.5882	12.7814	19.9038	19.9402	24.0158	27.6863	21.5748	gene	DUR	Putative UDP-arabinose 4-epimerase 4	AT5G44480|DUR|Putative UDP-arabinose 4-epimerase 4
AT5G46700	19.273	24.3849	16.8	8.13365	11.6169	9.7118	16.8151	18.7552	15.4105	gene	TRN2	TRN2	AT5G46700|TRN2|TRN2
AT5G49330	18.2196	12.8545	17.104	14.6828	6.65982	6.16458	5.63186	9.25583	7.66246	gene	MYB111	Transcription factor MYB111	AT5G49330|MYB111|Transcription factor MYB111
AT5G50915	11.6652	11.0063	10.5412	6.23228	7.60582	4.0638	2.7757	1.74562	5.69334	gene	BHLH137	Transcription factor bHLH137	AT5G50915|BHLH137|Transcription factor bHLH137
AT5G52170	8.31001	3.19982	7.29772	24.5066	12.1088	16.7029	9.89598	6.6983	20.847	gene	HDG7	homeodomain GLABROUS 7	AT5G52170|HDG7|homeodomain GLABROUS 7
AT5G52320	12.8357	14.7854	21.1837	7.81675	9.68702	10.4006	6.99959	5.56162	7.49124	gene	CYP96A4	CYP96A4	AT5G52320|CYP96A4|CYP96A4
AT5G53450	88.9912	57.7071	96.5935	38.5556	33.3748	39.7426	42.3596	74.412	53.1664	gene	PAP14	Probable plastid-lipid-associated protein 14, chloroplastic	AT5G53450|PAP14|Probable plastid-lipid-associated protein 14, chloroplastic
AT5G56080	12.5626	10.0684	7.01899	61.7946	10.4438	15.6009	27.7168	18.7958	21.0611	gene	NAS2	NAS2	AT5G56080|NAS2|NAS2
AT5G57340	13.5769	12.2752	16.5719	25.4573	27.2826	30.6163	12.551	21.0286	24.6141	gene		Ras guanine nucleotide exchange factor Q-like protein	AT5G57340|Ras guanine nucleotide exchange factor Q-like protein
AT5G60740	0	0	0	1.05632	2.19471	0.757658	0	0	0	gene	ABCG28	ABC transporter G family member 28	AT5G60740|ABCG28|ABC transporter G family member 28
AT1G01010	14.1231	16.937	19.4606	12.8871	14.7576	19.9746	11.2637	13.356	10.4021	gene	NAC001	NAC domain-containing protein 1	AT1G01010|NAC001|NAC domain-containing protein 1
AT1G01020	25.2812	20.9644	17.3574	16.1617	24.5581	14.671	25.1422	19.8513	14.64	gene	ARV1	ARV1 family protein	AT1G01020|ARV1|ARV1 family protein
AT1G01030	2.22381	3.83427	2.71131	2.11264	3.29207	2.92731	2.7757	3.89719	1.96912	gene	NGA3	B3 domain-containing transcription factor NGA3	AT1G01030|NGA3|B3 domain-containing transcription factor NGA3
AT1G01040	39.6774	39.253	44.6732	63.1678	38.8994	46.9059	42.6412	48.7555	42.379	gene	DCL1	Dicer-like 1	AT1G01040|DCL1|Dicer-like 1
AT1G01050	28.6754	32.6327	29.495	16.9011	34.5478	26.7591	29.8086	26.2654	24.8281	gene	PPA1	Soluble inorganic pyrophosphatase 1	AT1G01050|PPA1|Soluble inorganic pyrophosphatase 1
AT1G01060	187.424	114.311	148.159	140.385	108.979	124.015	180.863	112.044	82.2752	gene	LHY	LHY1	AT1G01060|LHY|LHY1
AT1G01070	11.5482	12.7717	9.27419	9.50686	13.9251	11.6059	8.24665	8.64689	10.0597	gene		WAT1-related protein	AT1G01070|WAT1-related protein
AT1G01080	65.2316	57.7623	44.7999	58.8369	50.3649	62.1968	56.1577	56.9152	60.1867	gene		RNA-binding (RRM/RBD/RNP motifs) family protein	AT1G01080|RNA-binding (RRM/RBD/RNP motifs) family protein
AT1G01090	191.13	183.079	170.964	183.06	164.868	179.496	231.067	196.362	195.329	gene	PDH-E1 ALPHA	Pyruvate dehydrogenase E1 component subunit alpha	AT1G01090|PDH-E1 ALPHA|Pyruvate dehydrogenase E1 component subunit alpha
AT1G01100	232.095	205.064	236.568	376.049	252.733	245.584	288.713	232.573	252.091	gene	RPP1A	60S acidic ribosomal protein P1-1	AT1G01100|RPP1A|60S acidic ribosomal protein P1-1
AT1G01110	2.61395	0.993048	6.48687	1.90137	1.892	2.47961	1.08614	4.70911	2.35439	gene	IQD18	IQ-domain 18	AT1G01110|IQD18|IQ-domain 18
AT1G01120	34.7616	34.536	47.1058	21.9714	37.6507	35.9887	42.5607	35.6837	37.1565	gene	KCS1	3-ketoacyl-CoA synthase	AT1G01120|KCS1|3-ketoacyl-CoA synthase
AT1G01130	3.5893	3.50325	5.47329	12.6758	3.51911	4.0638	3.9423	2.63872	7.74808	gene		CONTAINS InterPro DOMAIN/s: CBL-interacting protein kinase (InterPro:IPR020660), Calcium/calmodulin-dependent protein kinase-like (InterPro:IPR020636); BEST Arabidopsis thaliana protein match is: unknown protein (TAIR:AT5G47170.1); Has 176 Blast hit /.../76 proteins in 20 species: Archae - 0; Bacteria - 0; Metazoa - 0; Fungi - 0; Plants - 176; Viruses - 0; Other Eukaryotes - 0 (source: NCBI BLink…	AT1G01130|CONTAINS InterPro DOMAIN/s: CBL-interacting protein kinase (InterPro:IPR020660), Calcium/calmodulin-dependent protein kinase-like (InterPro:IPR020636); BEST Arabidopsis thaliana protein match is: unknown protein (TAIR:AT5G47170.1); Has 176 Blast hit /.../76 proteins in 20 species: Archae - 0; Bacteria - 0; Metazoa - 0; Fungi - 0; Plants - 176; Viruses - 0; Other Eukaryotes - 0 (source: …
AT1G01140	56.8046	55.0038	50.5013	55.3511	51.3488	55.2746	41.9573	55.4944	44.3909	gene	CIPK9	CBL-interacting protein kinase 9	AT1G01140|CIPK9|CBL-interacting protein kinase 9
AT1G01150	0.0780283	0.110339	0.0253393	0	0.1892	0.103317	0.0402276	0.121787	0.428071	gene		Homeodomain-like protein with RING/FYVE/PHD-type zinc finger domain-containing protein	AT1G01150|Homeodomain-like protein with RING/FYVE/PHD-type zinc finger domain-containing protein
AT1G01160	30.6261	30.619	31.3194	34.6472	23.9527	25.0027	28.8834	28.214	28.8092	gene	GIF2	GRF1-interacting factor 2	AT1G01160|GIF2|GRF1-interacting factor 2
AT1G01170	44.6322	36.5221	30.6859	36.7599	40.413	40.6724	39.9057	41.7324	40.9236	gene		At1g01170	AT1G01170|At1g01170
AT1G01180	10.4168	7.11685	4.78913	12.5702	6.16791	10.6416	10.1373	10.2301	11.1726	gene		S-adenosyl-L-methionine-dependent methyltransferases superfamily protein	AT1G01180|S-adenosyl-L-methionine-dependent methyltransferases superfamily protein
AT1G01190	2.4969	5.5721	9.29953	2.85206	6.9247	2.54849	2.53434	2.80111	3.59579	gene	CYP78A8	CYP78A8	AT1G01190|CYP78A8|CYP78A8
AT1G01200	0.429156	0.689617	1.5457	1.37321	0.454079	1.10205	0.32182	1.29906	1.02737	gene	RABA3	RABA3	AT1G01200|RABA3|RABA3
AT1G01210	10.6118	15.7233	7.32306	10.035	10.9357	9.19521	10.4994	14.5739	9.88843	gene		DNA-directed RNA polymerase subunit	AT1G01210|DNA-directed RNA polymerase subunit
AT1G01220	41.0819	41.3494	35.475	50.8089	39.7319	37.7796	38.4173	41.1641	48.4576	gene	FKGP	Bifunctional fucokinase/fucose pyrophosphorylase	AT1G01220|FKGP|Bifunctional fucokinase/fucose pyrophosphorylase
AT1G01225	5.18888	5.95829	4.94117	6.33791	2.98935	3.99492	3.58025	4.01898	6.16422	gene		At1g01225	AT1G01225|At1g01225
AT1G01230	22.6672	22.6746	17.4335	19.7531	25.5798	21.18	24.0963	24.7634	19.7769	gene		ORMDL family protein	AT1G01230|ORMDL family protein
AT1G01240	48.4165	40.715	44.5465	52.9215	59.2195	54.2758	40.4287	47.8624	47.4302	gene		At1g01240/F6F3_11	AT1G01240|At1g01240/F6F3_11
AT1G01250	0.741269	0.275847	0.0506786	0.211264	0	0.309951	0	0	0.128421	gene	ERF023	Ethylene-responsive transcription factor ERF023	AT1G01250|ERF023|Ethylene-responsive transcription factor ERF023
AT1G01260	25.5152	26.2882	38.8452	16.4786	28.9097	30.1341	36.7278	28.1328	23.287	gene	BHLH13	Transcription factor bHLH13	AT1G01260|BHLH13|Transcription factor bHLH13
AT1G01280	0	0	0	0	0	0	0	0	0	gene	CYP703A2	CYP703A2	AT1G01280|CYP703A2|CYP703A2
AT1G01290	12.7576	9.37879	10.0344	12.8871	10.1033	14.4299	8.85006	10.7579	9.24633	gene	CNX3	Cyclic pyranopterin monophosphate synthase, mitochondrial	AT1G01290|CNX3|Cyclic pyranopterin monophosphate synthase, mitochondrial
AT1G01300	13.6159	27.3088	15.5837	37.6049	22.2877	20.4912	23.1711	19.4048	27.9958	gene	APF2	Aspartyl protease family protein 2	AT1G01300|APF2|Aspartyl protease family protein 2
AT1G01305	0	0	0	0	0	0	0	0	0	gene		Putative uncharacterized protein	AT1G01305|Putative uncharacterized protein
AT1G01310	0	0	0.126697	0	0.340559	0	0	0	0	gene		At1g01310	AT1G01310|At1g01310
AT1G01320	239.43	224.843	269.332	282.037	211.563	274.031	264.818	280.029	208.684	gene		Tetratricopeptide repeat (TPR)-like superfamily protein	AT1G01320|Tetratricopeptide repeat (TPR)-like superfamily protein
AT1G01335	0	0	0	0	0	0	0	0	0	gene	AREP1	Auxin-responsive endogenous peptide 1	AT1G01335|AREP1|Auxin-responsive endogenous peptide 1
AT1G01340	13.811	13.4889	15.457	18.9081	11.5033	13.6723	19.5506	13.1936	18.3642	gene	CNGC10	Probable cyclic nucleotide-gated ion channel 10	AT1G01340|CNGC10|Probable cyclic nucleotide-gated ion channel 10
AT1G01350	36.4002	26.7295	36.3873	44.5766	39.5805	27.4479	27.5559	23.7891	39.8534	gene		Zinc finger CCCH domain-containing protein 1	AT1G01350|Zinc finger CCCH domain-containing protein 1
AT1G01355	0	0	0	0	0	0	0	0.690128	0	gene		Putative endonuclease or glycosyl hydrolase	AT1G01355|Putative endonuclease or glycosyl hydrolase
AT1G01360	9.90959	7.44786	10.0597	9.2956	7.79502	7.85209	8.04551	9.66179	7.53404	gene	PYL9	RCAR1	AT1G01360|PYL9|RCAR1
AT1G01370	0.936339	4.93766	1.44434	1.37321	3.02719	2.06634	4.30435	1.82681	3.25334	gene	HTR12	Histone H3-like centromeric protein HTR12	AT1G01370|HTR12|Histone H3-like centromeric protein HTR12
AT1G01380	0.46817	2.48262	1.06425	1.79574	1.1352	1.37756	1.72978	1.54264	1.8407	gene	ETC1	MYB-like transcription factor ETC1	AT1G01380|ETC1|MYB-like transcription factor ETC1
AT1G01390	1.98972	1.90334	0.684162	0.739423	1.58928	1.34312	1.81024	2.39515	2.22597	gene		UDP-Glycosyltransferase superfamily protein	AT1G01390|UDP-Glycosyltransferase superfamily protein
AT1G01400	0	0	0	0	0	0	0	0	0	gene		F6F3.20 protein	AT1G01400|F6F3.20 protein
AT1G01410	0	0	0	0	0	0	0	0	0	gene	APUM22	Putative pumilio homolog 22	AT1G01410|APUM22|Putative pumilio homolog 22
AT1G01420	7.68578	4.57906	8.1846	19.6475	3.97319	6.37121	4.46526	4.54672	9.7172	gene	UGT72B3	UDP-glucosyl transferase 72B3	AT1G01420|UGT72B3|UDP-glucosyl transferase 72B3
AT1G01430	36.2831	40.4115	40.5936	46.6893	56.9112	39.226	34.5555	44.0464	59.7587	gene	TBL25	Mannan O-acetyltransferase 3	AT1G01430|TBL25|Mannan O-acetyltransferase 3
AT1G01440	15.6837	14.2613	17.9656	10.1407	18.5416	21.7654	24.7802	23.2208	19.0063	gene		At1g01440	AT1G01440|At1g01440
AT1G01450	0	0	0	0	0	0	0	0	0	gene		Protein kinase superfamily protein	AT1G01450|Protein kinase superfamily protein
AT1G01453	0.234085	0.110339	0.177375	0.528159	0.529759	0.034439	0	0	0.72772	gene		unknown protein; FUNCTIONS IN: molecular_function unknown; INVOLVED IN: biological_process unknown; LOCATED IN: cellular_component unknown; BEST Arabidopsis thaliana protein match is: unknown protein (TAIR:AT4G01110.1); Ha.	AT1G01453|unknown protein; FUNCTIONS IN: molecular_function unknown; INVOLVED IN: biological_process unknown; LOCATED IN: cellular_component unknown; BEST Arabidopsis thaliana protein match is: unknown protein (TAIR:AT4G01110.1); Ha.
AT1G01460	0	0	0	0	0	0	0	0	0	gene	PIP5K10	Phosphatidylinositol 4-phosphate 5-kinase 10	AT1G01460|PIP5K10|Phosphatidylinositol 4-phosphate 5-kinase 10
AT1G01470	13.811	17.2404	13.1258	9.82376	18.5037	9.12633	16.7749	15.67	12.1144	gene	LEA14	LSR3	AT1G01470|LEA14|LSR3
AT1G01480	2.53592	5.98587	1.69773	1.47885	2.61095	1.89414	2.29297	0.365362	1.71228	gene	ACS2	1-aminocyclopropane-1-carboxylate synthase 2	AT1G01480|ACS2|1-aminocyclopropane-1-carboxylate synthase 2
AT1G01490	262.37	146.833	239.558	266.087	190.6	212.626	164.33	161.612	133.644	gene		Heavy metal transport/detoxification superfamily protein	AT1G01490|Heavy metal transport/detoxification superfamily protein
AT1G01500	13.928	11.5856	9.35021	30.9501	19.866	16.4963	17.3381	13.559	17.5937	gene		Uncharacterized protein At1g01500	AT1G01500|Uncharacterized protein At1g01500
AT1G01510	47.1681	43.1976	38.9719	50.1751	46.4296	40.7758	43.2044	48.5119	43.0639	gene	AN	C-terminal binding protein AN	AT1G01510|AN|C-terminal binding protein AN
AT1G01520	0.312113	0.772371	0.253393	0.211264	0.1892	1.30868	1.85047	0.974298	0.813334	gene		ASG4	AT1G01520|ASG4
AT1G01530	0	0	0	0	0	0	0	0	0	gene	AGL28	AGL28	AT1G01530|AGL28|AGL28
AT1G01540	107.289	83.7747	92.8433	93.2729	83.7776	88.5426	104.149	95.2376	78.551	gene		Probable serine/threonine-protein kinase At1g01540	AT1G01540|Probable serine/threonine-protein kinase At1g01540
AT1G01550	104.909	99.4427	76.2967	83.8717	89.8698	95.1549	110.143	96.0089	105.348	gene	BPS1	Protein BPS1, chloroplastic	AT1G01550|BPS1|Protein BPS1, chloroplastic
AT1G01560	3.39423	3.03431	4.45972	0.528159	4.54079	2.34185	2.17229	3.24766	4.32351	gene	MPK11	Mitogen-activated protein kinase 11	AT1G01560|MPK11|Mitogen-activated protein kinase 11
AT1G01570	0.351127	0.441355	0.73484	0.528159	2.64879	0.964292	1.36774	1.33966	0.470878	gene		F22L4.11 protein	AT1G01570|F22L4.11 protein
AT1G01580	26.6857	8.85468	12.7457	27.7812	12.1466	29.652	53.7038	41.0017	15.3249	gene	FRO2	ferric reduction oxidase 2	AT1G01580|FRO2|ferric reduction oxidase 2
AT1G01590	0	0	0.0506786	0.316895	0.794638	0	0.522958	0	0.0428071	gene	FRO1	Probable ferric reduction oxidase 1	AT1G01590|FRO1|Probable ferric reduction oxidase 1
AT1G01600	12.1724	7.33752	9.22351	8.23928	14.9468	9.84955	7.12028	5.03387	6.20702	gene	CYP86A4	Cytochrome P450 86A4	AT1G01600|CYP86A4|Cytochrome P450 86A4
AT1G01610	45.3734	34.4257	38.3637	55.9849	40.4887	31.5117	49.681	40.271	39.1685	gene	GPAT4	GPAT4	AT1G01610|GPAT4|GPAT4
AT1G01620	190.935	197.23	174.968	294.501	228.364	239.971	263.008	209.23	272.039	gene	PIP1-3	TMP-B	AT1G01620|PIP1-3|TMP-B
AT1G01630	44.6322	44.2182	43.1782	49.9638	46.0133	41.6023	42.4803	38.4036	40.5811	gene		Polyphosphoinositide binding protein, putative	AT1G01630|Polyphosphoinositide binding protein, putative
AT1G01640	0.975353	1.73783	2.58461	2.007	1.62712	1.89414	2.3332	0.28417	2.86807	gene		BTB/POZ domain-containing protein At1g01640	AT1G01640|BTB/POZ domain-containing protein At1g01640
AT1G01650	44.164	46.5629	45.3827	26.0911	44.5754	47.9046	47.7903	41.3671	42.8499	gene	SPPL4	Signal peptide peptidase-like 4	AT1G01650|SPPL4|Signal peptide peptidase-like 4
AT1G01660	0.819297	1.84817	2.15384	6.76044	0.870318	1.58419	0.764323	2.15157	2.48281	gene		RING/U-box superfamily protein	AT1G01660|RING/U-box superfamily protein
AT1G01670	0.936339	0	0.304072	1.58448	0.567599	2.44517	1.1666	0.56834	2.01193	gene	PUB56	U-box domain-containing protein 56	AT1G01670|PUB56|U-box domain-containing protein 56
AT1G01680	1.32648	0.386185	0.481447	1.47885	0.264879	0.585463	0.120683	1.21787	0.556492	gene	PUB54	U-box domain-containing protein 54	AT1G01680|PUB54|U-box domain-containing protein 54
AT1G01690	6.82747	7.77888	8.71673	6.76044	4.84351	8.33424	7.56278	8.97166	6.33545	gene	ATPRD3	Putative recombination initiation defects 3	AT1G01690|ATPRD3|Putative recombination initiation defects 3
AT1G01695	0.234085	0	0.152036	0.211264	0.756798	0.378829	0	0.243574	0.0856141	gene		TRM33	AT1G01695|TRM33
AT1G01700	0.507184	1.24131	3.01538	1.69011	0.908158	0.826536	1.56887	0.893106	3.55299	gene	ATROPGEF2	RHO guanyl-nucleotide exchange factor 2	AT1G01700|ATROPGEF2|RHO guanyl-nucleotide exchange factor 2
AT1G01710	23.6426	26.4261	19.3592	20.5982	29.5908	23.7629	23.5331	23.099	17.8077	gene		Acyl-CoA thioesterase II	AT1G01710|Acyl-CoA thioesterase II
AT1G01715	4.9548	3.39291	4.61176	2.85206	5.37327	5.06253	2.93661	6.25174	5.22246	gene			AT1G01715
AT1G01720	13.5379	16.606	15.1783	16.4786	18.1632	12.1225	14.8037	10.1895	16.1811	gene	NAC002	NAC domain-containing protein 2	AT1G01720|NAC002|NAC domain-containing protein 2
AT1G01725	3.94043	5.48935	5.47329	5.49285	4.65431	3.40946	3.9423	7.22604	6.37825	gene		Adenylosuccinate synthetase	AT1G01725|Adenylosuccinate synthetase
AT1G01730	12.1334	14.4544	8.8941	21.4433	16.3847	17.0817	13.7981	13.356	20.3762	gene		T1N6.14 protein	AT1G01730|T1N6.14 protein
AT1G01740	6.67142	7.28235	4.78913	3.06332	8.28694	7.78321	7.03982	12.5847	6.37825	gene	BSK4	Serine/threonine-protein kinase BSK4	AT1G01740|BSK4|Serine/threonine-protein kinase BSK4
AT1G01750	4.1355	7.47545	3.90226	2.42953	3.51911	2.27297	2.05161	3.816	3.16772	gene	ADF11	actin depolymerizing factor 11	AT1G01750|ADF11|actin depolymerizing factor 11
AT1G01760	4.72071	2.56537	6.08144	5.28159	8.13558	4.95921	5.35026	3.73481	5.17965	gene		TAD1	AT1G01760|TAD1
AT1G01770	36.4782	29.3777	28.304	27.5699	37.3858	40.7069	37.7737	36.4144	33.732	gene		Propionyl-CoA carboxylase	AT1G01770|Propionyl-CoA carboxylase
AT1G01780	6.32029	4.91007	4.28235	4.11964	8.13558	6.30234	6.23527	6.45472	4.62316	gene	PLIM2B	LIM domain-containing protein PLIM2b	AT1G01780|PLIM2B|LIM domain-containing protein PLIM2b
AT1G01790	132.765	130.448	143.649	103.414	120.936	120.054	140.716	162.586	98.5419	gene	KEA1	K(+) efflux antiporter 1, chloroplastic	AT1G01790|KEA1|K(+) efflux antiporter 1, chloroplastic
AT1G01800	36.9074	29.0191	33.9294	24.2953	44.1592	36.6431	37.5323	34.5064	35.3586	gene		AT1G01800 protein	AT1G01800|AT1G01800 protein
AT1G01810	0.234085	0.248262	0.684162	0.739423	0.0378399	1.75639	0	0.121787	0.256842	gene		T1N6.23	AT1G01810|T1N6.23
AT1G01820	86.2993	69.3755	61.3465	99.3995	81.2801	86.2697	79.1678	68.485	84.5011	gene	PEX11C	Peroxisomal membrane protein 11C	AT1G01820|PEX11C|Peroxisomal membrane protein 11C
AT1G01830	25.8664	22.0126	30.914	37.3937	26.1095	41.3957	20.7574	23.9109	22.2597	gene		ARM repeat superfamily protein	AT1G01830|ARM repeat superfamily protein
AT1G01860	4.52564	3.28258	5.59999	6.12664	11.0114	5.99238	6.55709	9.05285	5.77895	gene	PFC1	rRNA adenine N(6)-methyltransferase	AT1G01860|PFC1|rRNA adenine N(6)-methyltransferase
AT1G01880	4.75972	2.95156	2.17918	5.17596	8.6275	5.92351	4.90776	6.61711	4.70878	gene	GEN1	Flap endonuclease GEN-like 1	AT1G01880|GEN1|Flap endonuclease GEN-like 1
AT1G01900	3.0431	4.4963	4.3837	8.02802	2.27039	2.54849	3.66071	4.83089	3.51018	gene	SBTI1.1	SBTI1.1	AT1G01900|SBTI1.1|SBTI1.1
AT1G01910	45.1394	50.7006	44.7239	38.9781	60.8844	53.0705	56.6404	53.018	42.6358	gene		ATPase	AT1G01910|ATPase
AT1G01920	20.6775	22.0677	23.5656	13.5209	19.6389	20.8012	19.6713	18.9176	16.5663	gene		SET domain-containing protein	AT1G01920|SET domain-containing protein
AT1G01930	15.2545	18.9231	18.3963	21.0207	9.87622	20.5945	12.8326	19.9325	17.7221	gene		F22M8.6 protein	AT1G01930|F22M8.6 protein
AT1G01940	10.0656	6.78583	12.1629	10.8801	9.42214	3.82273	6.79846	9.37762	9.03229	gene	CYP18-1	Peptidyl-prolyl cis-trans isomerase CYP18-1	AT1G01940|CYP18-1|Peptidyl-prolyl cis-trans isomerase CYP18-1
AT1G01950	23.0183	26.1503	28.8868	23.4503	27.7367	28.8599	22.2458	23.5861	24.6569	gene	ARK2	Kinesin-like protein	AT1G01950|ARK2|Kinesin-like protein
AT1G01960	104.831	105.125	121.502	89.787	103.757	128.871	153.428	149.352	113.781	gene	BIG3	Brefeldin A-inhibited guanine nucleotide-exchange protein 3	AT1G01960|BIG3|Brefeldin A-inhibited guanine nucleotide-exchange protein 3
AT1G01970	33.084	33.2671	35.0696	28.8375	28.1907	27.6201	33.8716	38.2412	25.513	gene		Pentatricopeptide repeat-containing protein At1g01970	AT1G01970|Pentatricopeptide repeat-containing protein At1g01970
AT1G01980	0	0	0.152036	0.105632	0	0	0	0.730723	0	gene	SEC1A	Berberine bridge enzyme-like 1	AT1G01980|SEC1A|Berberine bridge enzyme-like 1
AT1G01990	11.5872	10.3167	10.9212	23.3446	16.9523	11.2616	11.7062	15.5076	20.633	gene		At1g01990	AT1G01990|At1g01990
AT1G02000	12.5235	10.2615	13.0751	13.8378	12.2223	7.57658	11.4649	6.6983	13.9123	gene	GAE2	UDP-glucuronate 4-epimerase 2	AT1G02000|GAE2|UDP-glucuronate 4-epimerase 2
AT1G02010	6.59339	5.048	6.8923	6.12664	3.70831	7.36994	7.92483	5.92698	4.79439	gene	SEC1A	secretory 1A	AT1G02010|SEC1A|secretory 1A
AT1G02030	0.66324	1.15856	1.39366	0.845054	0.718958	0.241073	0.925234	0.324766	0.385264	gene	ZAT1	Zinc finger protein ZAT1	AT1G02030|ZAT1|Zinc finger protein ZAT1
AT1G02040	0	0	0	0	0	0	0	0	0	gene		At1g02040	AT1G02040|At1g02040
AT1G02050	6.6324	4.24804	6.46153	8.23928	4.35159	2.99619	7.92483	6.00817	7.74808	gene	PKSA	Type III polyketide synthase A	AT1G02050|PKSA|Type III polyketide synthase A
AT1G02060	5.34494	8.33057	7.42442	5.59849	6.77334	10.1251	7.24096	7.51021	6.6779	gene		Pentatricopeptide repeat-containing protein At1g02060, chloroplastic	AT1G02060|Pentatricopeptide repeat-containing protein At1g02060, chloroplastic
AT1G02065	1.24845	0.0551693	1.77375	4.01401	1.47576	2.06634	0.402276	0.527745	1.92632	gene	SPL8	Squamosa promoter-binding-like protein 8	AT1G02065|SPL8|Squamosa promoter-binding-like protein 8
AT1G02067	0	0	0	0	0	0	0	0	0	gene			AT1G02067
AT1G02070	0.195071	2.23436	1.19095	0.422527	0.264879	0	0.32182	0	1.07018	gene		At1g02070	AT1G02070|At1g02070
AT1G02080	79.7059	95.1395	121.426	93.3785	104.741	138.927	146.308	129.257	131.46	gene		Transcription regulator	AT1G02080|Transcription regulator
AT1G02090	24.3058	29.6811	31.3194	44.6823	26.3744	28.7221	21.9642	28.7824	35.059	gene	CSN7	COP9 signalosome complex subunit 7	AT1G02090|CSN7|COP9 signalosome complex subunit 7
AT1G02100	29.9238	36.8807	28.1773	21.6545	35.2668	37.2974	32.0211	37.754	26.7116	gene	LCMT1	Leucine carboxyl methyltransferase 1 homolog	AT1G02100|LCMT1|Leucine carboxyl methyltransferase 1 homolog
AT1G02110	13.6549	10.5649	21.0823	46.1611	11.9196	17.1162	16.8151	14.6551	22.2597	gene		BZIP domain class transcription factor (DUF630 and DUF632)	AT1G02110|BZIP domain class transcription factor (DUF630 and DUF632)
AT1G02120	79.6669	69.0444	85.8496	100.245	84.0046	87.3028	91.2763	81.0291	85.2289	gene	VAD1	Protein VASCULAR ASSOCIATED DEATH 1, chloroplastic	AT1G02120|VAD1|Protein VASCULAR ASSOCIATED DEATH 1, chloroplastic
AT1G02130	30.314	27.3916	24.0977	15.3166	26.9042	28.481	31.6189	29.5537	28.0814	gene	RABD2A	Ras-related protein RABD2a	AT1G02130|RABD2A|Ras-related protein RABD2a
AT1G02140	81.7736	83.8574	94.8451	108.484	104.741	69.0157	75.306	73.8842	83.645	gene	MEE63	MEE63	AT1G02140|MEE63|MEE63
AT1G02145	16.8931	24.8814	17.3574	11.197	26.5636	21.9721	23.332	24.4792	18.3214	gene	ALG12	Dol-P-Man:Man(7)GlcNAc(2)-PP-Dol alpha-1,6-mannosyltransferase	AT1G02145|ALG12|Dol-P-Man:Man(7)GlcNAc(2)-PP-Dol alpha-1,6-mannosyltransferase
AT1G02150	79.6279	66.6446	71.0515	70.9846	80.6747	63.4366	76.3921	73.4783	62.3271	gene		Pentatricopeptide repeat-containing protein At1g02150	AT1G02150|Pentatricopeptide repeat-containing protein At1g02150
AT1G02160	21.1457	20.2196	18.6751	37.3937	25.3149	22.0065	21.7229	20.5008	40.1958	gene		Cox19 family protein (CHCH motif)	AT1G02160|Cox19 family protein (CHCH motif)
AT1G02170	16.8151	16.2198	16.9013	31.0558	12.8277	17.495	15.4876	20.988	20.4618	gene	AMC1	MCP1b	AT1G02170|AMC1|MCP1b
AT1G02180	3.3162	5.4066	2.33122	2.53516	7.07606	3.13395	4.10321	6.6983	5.05123	gene		Ferredoxin-like protein	AT1G02180|Ferredoxin-like protein
AT1G02190	1.52155	0.441355	1.39366	0.950686	0	0.068878	0.241365	0.487149	0	gene		Protein CER1-like 1	AT1G02190|Protein CER1-like 1
AT1G02205	12.4845	15.6957	17.4841	20.3869	16.082	19.1825	13.6774	18.1057	19.9909	gene	CER1	Fatty acid hydroxylase superfamily	AT1G02205|CER1|Fatty acid hydroxylase superfamily
AT1G02210	0	0	0	0	0	0	0	0	0	gene		At1g02210	AT1G02210|At1g02210
AT1G02220	16.3079	11.4201	16.9267	13.0983	14.1521	12.0536	14.6831	15.061	13.0133	gene	NAC003	NAC domain-containing protein 3	AT1G02220|NAC003|NAC domain-containing protein 3
AT1G02230	0.741269	1.6275	2.05248	0.211264	0.756798	2.75512	0.643641	1.13668	0.72772	gene	NAC004	NAC domain-containing protein 4	AT1G02230|NAC004|NAC domain-containing protein 4
AT1G02250	0.0780283	0.662032	0.177375	0	0	0.034439	0	0	0.0428071	gene	NAC005	NAC domain-containing protein 5	AT1G02250|NAC005|NAC domain-containing protein 5
AT1G02260	10.2217	16.4405	8.61537	6.54917	10.5952	10.7105	11.1028	15.2234	15.8814	gene		At1g02260	AT1G02260|At1g02260
AT1G02270	14.7864	16.1094	17.6615	13.9434	17.482	20.4568	15.3669	13.2342	12.5425	gene		Uncharacterized calcium-binding protein At1g02270	AT1G02270|Uncharacterized calcium-binding protein At1g02270
AT1G02280	87.1966	71.0029	71.4062	67.71	107.655	84.6166	78.9265	79.3241	69.4331	gene	TOC33	Translocase of chloroplast 33, chloroplastic	AT1G02280|TOC33|Translocase of chloroplast 33, chloroplastic
AT1G02290	6.86649	7.77888	8.0579	8.9787	15.7036	7.05999	9.53393	7.14485	8.98948	gene		At1g02290	AT1G02290|At1g02290
AT1G02300	14.7083	14.2889	8.99546	10.7744	16.1576	15.5664	12.3096	22.0435	14.64	gene	CATHB1	Cathepsin B-like protease 1	AT1G02300|CATHB1|Cathepsin B-like protease 1
AT1G02305	136.628	114.587	131.131	117.885	157.338	133.52	151.336	126.456	133.344	gene	CATHB2	Cathepsin B-like protease 2	AT1G02305|CATHB2|Cathepsin B-like protease 2
AT1G02310	0.624226	2.37228	2.00181	0.633791	2.57311	1.51532	0.804551	0.811915	1.71228	gene	MAN1	MAN1	AT1G02310|MAN1|MAN1
AT1G02320	0	0	0	0	0	0	0	0	0	gene		unknown protein; Ha.	AT1G02320|unknown protein; Ha.
AT1G02330	23.9157	22.9504	24.2497	31.1614	22.4391	19.5269	20.9988	18.7146	23.1158	gene	CSU2	CONTAINS InterPro DOMAIN/s: Hepatocellular carcinoma-associated antigen 59 (InterPro:IPR010756); Ha.	AT1G02330|CSU2|CONTAINS InterPro DOMAIN/s: Hepatocellular carcinoma-associated antigen 59 (InterPro:IPR010756); Ha.
AT1G02335	8.31001	6.39964	6.53754	2.11264	6.24359	6.0957	7.12028	7.02306	4.70878	gene	GL22	Germin-like protein subfamily 2 member 2	AT1G02335|GL22|Germin-like protein subfamily 2 member 2
AT1G02340	1.44352	1.37923	1.74841	2.007	3.02719	3.65053	1.12637	2.31396	0.941755	gene	HFR1	Transcription factor HFR1	AT1G02340|HFR1|Transcription factor HFR1
AT1G02350	1.83366	0.937879	1.59638	0.316895	1.36224	1.20536	1.68956	1.38026	0.72772	gene		Protoporphyrinogen oxidase-like protein	AT1G02350|Protoporphyrinogen oxidase-like protein
AT1G02360	10.924	9.32362	16.0905	9.18997	10.2546	11.5715	15.0853	6.77949	11.5151	gene		Chitinase family protein	AT1G02360|Chitinase family protein
AT1G02370	8.50508	17.6818	12.4669	8.66181	11.7304	10.2628	9.53393	14.6957	10.2309	gene		Pentatricopeptide repeat-containing protein At1g02370, mitochondrial	AT1G02370|Pentatricopeptide repeat-containing protein At1g02370, mitochondrial
AT1G02380	3.94043	3.39291	3.64886	2.53516	4.42727	4.13268	3.82162	3.57242	2.09755	gene		T6A9.7 protein	AT1G02380|T6A9.7 protein
AT1G02390	1.67761	1.95851	4.33302	0.528159	0.15136	1.82527	2.17229	1.13668	3.33895	gene	GPAT2	Probable glycerol-3-phosphate acyltransferase 2	AT1G02390|GPAT2|Probable glycerol-3-phosphate acyltransferase 2
AT1G02400	5.11085	6.23414	8.84342	4.54217	6.20575	2.89288	5.47095	4.26255	3.0393	gene	GA2OX6	Gibberellin 2-beta-dioxygenase 6	AT1G02400|GA2OX6|Gibberellin 2-beta-dioxygenase 6
AT1G02405	0	0	0	0	0.11352	0	0	0	0.856141	gene		At1g02405	AT1G02405|At1g02405
AT1G02410	29.8068	23.1711	22.8307	21.0207	29.7422	19.0792	21.6022	27.8081	28.4667	gene	COX11	Cytochrome c oxidase assembly protein COX11, mitochondrial	AT1G02410|COX11|Cytochrome c oxidase assembly protein COX11, mitochondrial
AT1G02420	10.6509	10.1236	11.0479	7.81675	10.7844	7.98985	9.53393	13.356	9.93124	gene		Putative pentatricopeptide repeat-containing protein At1g02420	AT1G02420|Putative pentatricopeptide repeat-containing protein At1g02420
AT1G02430	0.0780283	0	0	0.316895	1.47576	0	0.201138	0	0.0856141	gene	ATARFD1B	ADP-ribosylation factor D1B	AT1G02430|ATARFD1B|ADP-ribosylation factor D1B
AT1G02440	0.0390141	0.0275847	0	0.211264	0	0.068878	0	0.243574	0.0856141	gene	ATARFD1A	ADP-ribosylation factor D1A	AT1G02440|ATARFD1A|ADP-ribosylation factor D1A
AT1G02450	0.0390141	0.0551693	0.76018	0.211264	0.0378399	2.10078	0.0402276	0.243574	1.02737	gene	NIMIN-1	NIMIN1	AT1G02450|NIMIN-1|NIMIN1
AT1G02460	0.507184	1.02063	1.39366	1.90137	0.1892	1.20536	1.44819	0.893106	1.54105	gene		At1g02460	AT1G02460|At1g02460
AT1G02470	0.429156	1.76542	1.52036	0.528159	0.454079	0	0.643641	0.527745	1.71228	gene		Polyketide cyclase/dehydrase and lipid transport superfamily protein	AT1G02470|Polyketide cyclase/dehydrase and lipid transport superfamily protein
AT1G02475	35.854	30.5638	23.2108	17.0067	30.0449	26.9313	33.59	41.7324	23.5011	gene		Polyketide cyclase/dehydrase and lipid transport superfamily protein	AT1G02475|Polyketide cyclase/dehydrase and lipid transport superfamily protein
AT1G02490	0.546198	1.46199	0.076018	0	0.983838	0.413268	0.120683	0	0.428071	gene		unknown protein; Ha.	AT1G02490|unknown protein; Ha.
AT1G02500	231.588	189.203	221.516	246.756	161.69	184.18	188.949	170.989	206.458	gene	SAM1	S-adenosylmethionine synthase	AT1G02500|SAM1|S-adenosylmethionine synthase
AT1G02510	0	0	0	0	0	0	0	0	0	gene	TPK4	TPK4	AT1G02510|TPK4|TPK4
AT1G02520	14.4742	11.1994	16.9013	8.87307	11.4655	10.0562	13.436	10.3519	15.539	gene	ABCB11	ABC transporter B family member 11	AT1G02520|ABCB11|ABC transporter B family member 11
AT1G02530	0.66324	0.524109	0.076018	0	0	0.206634	0	0.56834	0	gene	ABCB12	PGP12	AT1G02530|ABCB12|PGP12
AT1G02540	0	0	0	0	0	0	0	0	0	gene		T14P4.13 protein	AT1G02540|T14P4.13 protein
AT1G02550	0	0	0	0	0	0	0	0	0	gene		Invertase	AT1G02550|Invertase
AT1G02560	152.506	128.517	127.533	145.349	162.106	144.334	171.892	173.993	146.315	gene	CLPP5	ATP-dependent Clp protease proteolytic subunit	AT1G02560|CLPP5|ATP-dependent Clp protease proteolytic subunit
AT1G02570	0	0	0.0253393	0	0.454079	0	0.482731	0.487149	0.0428071	gene		Transmembrane protein	AT1G02570|Transmembrane protein
AT1G02575	0.351127	0.193093	0.177375	0.211264	0.832478	0	0.603413	0	0.171228	gene		unknown protein; BEST Arabidopsis thaliana protein match is: unknown protein (TAIR:AT1G02570.1).	AT1G02575|unknown protein; BEST Arabidopsis thaliana protein match is: unknown protein (TAIR:AT1G02570.1).
AT1G02580	1.13141	0	0.35475	0.211264	0	0.275512	0.603413	0.730723	0.342457	gene	MEA	Histone-lysine N-methyltransferase MEDEA	AT1G02580|MEA|Histone-lysine N-methyltransferase MEDEA
AT1G02590	0	0	0	0	0	0	0	0	0	gene		Aldehyde oxidase/xanthine dehydrogenase, molybdopterin binding protein	AT1G02590|Aldehyde oxidase/xanthine dehydrogenase, molybdopterin binding protein
AT1G02610	51.6547	28.026	34.7149	43.2034	65.9928	64.8486	42.7217	39.2155	50.9832	gene		RING/FYVE/PHD zinc finger superfamily protein	AT1G02610|RING/FYVE/PHD zinc finger superfamily protein
AT1G02620	1.79465	2.12402	0.886876	2.007	2.45959	7.09443	2.37343	2.31396	3.25334	gene		Ras-related small GTP-binding family protein	AT1G02620|Ras-related small GTP-binding family protein
AT1G02630	0.351127	0.855125	0.177375	0.633791	0.378399	0.482146	0.844779	0.324766	0.556492	gene	ETN8	Equilibrative nucleotide transporter 8	AT1G02630|ETN8|Equilibrative nucleotide transporter 8
AT1G02640	81.8907	63.0034	81.1365	89.5758	99.9352	99.2187	104.431	84.5609	88.6534	gene	BXL2	Probable beta-D-xylosidase 2	AT1G02640|BXL2|Probable beta-D-xylosidase 2
AT1G02650	1.83366	0.689617	0.506786	3.90838	0.983838	0.103317	0.482731	0.690128	1.92632	gene		T14P4.7 protein	AT1G02650|T14P4.7 protein
AT1G02660	122.738	71.334	106.805	141.547	127.937	182.63	108.534	113.668	131.675	gene	PLIP2	Phospholipase A1 PLIP2, chloroplastic	AT1G02660|PLIP2|Phospholipase A1 PLIP2, chloroplastic
AT1G02670	1.36549	1.76542	3.5475	2.21827	1.47576	2.30741	2.61479	1.33966	2.05474	gene		P-loop containing nucleoside triphosphate hydrolases superfamily protein	AT1G02670|P-loop containing nucleoside triphosphate hydrolases superfamily protein
AT1G02680	20.2483	14.9509	15.8878	20.1757	19.6768	17.1506	17.6599	15.1422	21.1039	gene	TAF13	Transcription initiation factor TFIID subunit 13	AT1G02680|TAF13|Transcription initiation factor TFIID subunit 13
AT1G02690	16.62	25.6813	23.5402	31.3726	18.8064	22.2476	32.9464	21.6781	25.4702	gene	IMPA-6	Importin subunit alpha	AT1G02690|IMPA-6|Importin subunit alpha
AT1G02700	0	0	0	0	0	0	0	0	0.0428071	gene		GATA transcription factor-like protein	AT1G02700|GATA transcription factor-like protein
AT1G02705	4.17451	2.42745	3.47149	13.4152	3.14071	2.47961	4.06298	1.908	6.37825	gene			AT1G02705
AT1G02710	0	0	0	0	0	0	0	0	0	gene		Glycine-rich protein	AT1G02710|Glycine-rich protein
AT1G02720	5.93015	10.2615	9.0208	8.76744	9.9519	10.3317	8.00528	8.28153	7.91931	gene	GATL5	Probable galacturonosyltransferase-like 5	AT1G02720|GATL5|Probable galacturonosyltransferase-like 5
AT1G02730	63.7101	73.2649	92.1844	90.6321	77.6853	67.7071	70.6798	86.5501	87.9257	gene	CSLD5	Cellulose synthase-like protein D5	AT1G02730|CSLD5|Cellulose synthase-like protein D5
AT1G02740	16.6981	16.137	16.4199	20.3869	17.8983	17.5639	16.4531	16.1571	16.4807	gene	MRG2	Protein MRG2	AT1G02740|MRG2|Protein MRG2
AT1G02750	20.4434	24.109	17.4081	39.4007	19.4876	28.4122	21.2804	20.2979	32.9614	gene	DI19-2	Protein DEHYDRATION-INDUCED 19 homolog 2	AT1G02750|DI19-2|Protein DEHYDRATION-INDUCED 19 homolog 2
AT1G02770	0.0390141	0	0.582804	0.105632	0	0.068878	0.281593	0.811915	0.470878	gene		UPF0725 protein At1g02770	AT1G02770|UPF0725 protein At1g02770
AT1G02780	365.797	321.444	388.122	583.616	345.024	346.181	322.746	312.141	374.947	gene	RPL19A	60S ribosomal protein L19-1	AT1G02780|RPL19A|60S ribosomal protein L19-1
AT1G02790	0	0	0	0	0	0	0	0	0	gene	PGA3	Exopolygalacturonase clone GBGE184	AT1G02790|PGA3|Exopolygalacturonase clone GBGE184
AT1G02800	0.507184	2.42745	2.02715	5.70412	4.61647	1.89414	1.72978	2.55753	3.55299	gene	CEL2	Endoglucanase 1	AT1G02800|CEL2|Endoglucanase 1
AT1G02810	2.18479	3.33775	3.06606	0.845054	1.892	2.13522	3.74116	0.974298	1.96912	gene	PME7	Probable pectinesterase/pectinesterase inhibitor 7	AT1G02810|PME7|Probable pectinesterase/pectinesterase inhibitor 7
AT1G02813	0	0	0	0	0	0	0	0	0	gene		Protein of unknown function, DUF538	AT1G02813|Protein of unknown function, DUF538
AT1G02816	19.8972	15.5302	15.0262	10.3519	19.0335	21.1455	18.3035	18.1463	17.979	gene		F22D16.19 protein	AT1G02816|F22D16.19 protein
AT1G02820	2.69198	1.24131	2.45791	3.27459	2.11903	2.44517	1.89069	2.47634	1.88351	gene	LEA2	LEA3	AT1G02820|LEA2|LEA3
AT1G02830	0.117042	0	0	0	0	0	0	0	0	gene	RPL22A	Putative 60S ribosomal protein L22-1	AT1G02830|RPL22A|Putative 60S ribosomal protein L22-1
AT1G02840	86.6114	74.12	85.875	82.6041	83.437	79.2441	78.0817	69.2157	73.7994	gene	SR34	Serine/arginine-rich-splicing factor SR34	AT1G02840|SR34|Serine/arginine-rich-splicing factor SR34
AT1G02850	36.8684	53.8453	33.5999	25.5629	44.8403	50.7631	32.343	41.0423	49.7418	gene	BGLU11	Beta-glucosidase 11	AT1G02850|BGLU11|Beta-glucosidase 11
AT1G02860	42.7205	24.6607	32.7384	24.8235	27.888	39.9837	35.6416	38.9313	31.4204	gene	BAH1	E3 ubiquitin-protein ligase BAH1	AT1G02860|BAH1|E3 ubiquitin-protein ligase BAH1
AT1G02870	15.7227	16.7991	13.1004	32.5346	18.9578	14.7054	14.4015	20.6632	27.1397	gene		At1g02870	AT1G02870|At1g02870
AT1G02880	10.0266	11.1718	12.771	10.6688	8.13558	12.9835	11.8671	12.0975	12.414	gene	TPK1	thiamin pyrophosphokinase1	AT1G02880|TPK1|thiamin pyrophosphokinase1
AT1G02890	114.272	88.0779	103.182	129.61	104.59	111.927	112.114	110.217	107.275	gene		AAA-type ATPase family protein	AT1G02890|AAA-type ATPase family protein
AT1G02900	10.3778	10.8408	13.8353	6.23228	10.2925	10.1251	11.9476	7.99736	7.70527	gene	RALF1	RALFL1	AT1G02900|RALF1|RALFL1
AT1G02910	51.8498	38.5358	37.3502	37.8162	47.9432	45.4939	49.6408	45.3048	38.0983	gene	LPA1	Protein LOW PSII ACCUMULATION 1, chloroplastic	AT1G02910|LPA1|Protein LOW PSII ACCUMULATION 1, chloroplastic
AT1G02920	44.0079	44.4665	56.8614	33.274	37.2345	42.4633	33.2682	36.9015	44.819	gene	GSTF7	Glutathione S-transferase F7	AT1G02920|GSTF7|Glutathione S-transferase F7
AT1G02930	43.3447	50.342	60.2822	47.8512	66.1442	70.1178	33.2682	42.2196	74.9124	gene	GSTF6	Glutathione S-transferase F6	AT1G02930|GSTF6|Glutathione S-transferase F6
AT1G02940	0	0	0.329411	0	0.983838	0.241073	0	0	0.256842	gene	ATGSTF5	glutathione S-transferase (class phi) 5	AT1G02940|ATGSTF5|glutathione S-transferase (class phi) 5
AT1G02950	5.18888	8.93743	3.52217	5.49285	8.36262	4.78702	4.98822	6.29234	3.16772	gene	ATGSTF4	glutathione S-transferase F4	AT1G02950|ATGSTF4|glutathione S-transferase F4
AT1G02960	32.7329	41.1563	29.4443	29.0487	45.7485	34.7834	34.998	35.846	25.727	gene		Kinetochore protein	AT1G02960|Kinetochore protein
AT1G02965	0	0	0	0	0	0	0	0	0	gene		unknown protein; BEST Arabidopsis thaliana protein match is: unknown protein (TAIR:AT1G02960.3); Ha.	AT1G02965|unknown protein; BEST Arabidopsis thaliana protein match is: unknown protein (TAIR:AT1G02960.3); Ha.
AT1G02970	1.83366	3.55842	2.35656	2.21827	4.27591	2.2041	3.90207	4.26255	1.36983	gene	WEE1	Wee1-like protein kinase	AT1G02970|WEE1|Wee1-like protein kinase
AT1G02980	0	0	0	0	0.15136	0	0	0	0	gene	CUL2	Cullin-2	AT1G02980|CUL2|Cullin-2
AT1G02990	25.3982	23.778	23.4135	19.9644	21.5309	20.6978	17.8208	27.8893	19.8625	gene		BEST Arabidopsis thaliana protein match is: CW-type Zinc Finger (TAIR:AT3G62900.1); Ha.	AT1G02990|BEST Arabidopsis thaliana protein match is: CW-type Zinc Finger (TAIR:AT3G62900.1); Ha.
AT1G03000	24.5399	24.44	27.4932	19.0137	23.5743	29.3076	29.8086	33.6539	21.3179	gene	PEX6	Peroxisome biogenesis protein 6	AT1G03000|PEX6|Peroxisome biogenesis protein 6
AT1G03010	1.13141	0.331016	1.06425	0.105632	0	0.516585	1.00569	0.405957	2.09755	gene		BTB/POZ domain-containing protein At1g03010	AT1G03010|BTB/POZ domain-containing protein At1g03010
AT1G03020	0.351127	2.62054	0.0253393	0.211264	0.718958	1.27424	0.764323	2.15157	0.342457	gene	GRXS1	Monothiol glutaredoxin-S1	AT1G03020|GRXS1|Monothiol glutaredoxin-S1
AT1G03030	14.1231	16.5784	17.4841	10.5632	18.3524	12.6047	24.1365	19.7295	12.7565	gene		At1g03030	AT1G03030|At1g03030
AT1G03040	45.5295	40.1081	22.8814	39.5063	36.8939	35.7132	32.4234	34.344	39.5109	gene		basic helix-loop-helix (bHLH) DNA-binding superfamily protein	AT1G03040|basic helix-loop-helix (bHLH) DNA-binding superfamily protein
AT1G03050	0	0	0	0	0	0	0.241365	0	0.0428071	gene		Putative clathrin assembly protein At1g03050	AT1G03050|Putative clathrin assembly protein At1g03050
AT1G03055	5.85212	5.46177	4.02895	2.74643	3.82183	1.92858	4.06298	1.29906	1.58386	gene	D27	Beta-carotene isomerase D27, chloroplastic	AT1G03055|D27|Beta-carotene isomerase D27, chloroplastic
AT1G03060	71.825	81.9265	119.754	110.596	69.4741	137.687	131.987	108.025	111.127	gene	SPI	Protein SPIRRIG	AT1G03060|SPI|Protein SPIRRIG
AT1G03070	0.702254	0.579278	0.177375	0.739423	1.36224	0.034439	0.804551	0.852511	1.11298	gene	LFG4	Protein LIFEGUARD 4	AT1G03070|LFG4|Protein LIFEGUARD 4
AT1G03080	155.51	138.53	146.892	190.982	124.607	162.655	132.188	117.565	140.964	gene	NET1D	Protein NETWORKED 1D	AT1G03080|NET1D|Protein NETWORKED 1D
AT1G03090	160.699	100.215	124.872	231.756	162.976	264.491	194.42	141.395	217.631	gene	MCCA	Methylcrotonoyl-CoA carboxylase subunit alpha, mitochondrial	AT1G03090|MCCA|Methylcrotonoyl-CoA carboxylase subunit alpha, mitochondrial
AT1G03100	4.33057	8.46849	6.71492	2.42953	3.40559	9.12633	3.98253	3.32885	4.62316	gene		Pentatricopeptide repeat-containing protein At1g03100, mitochondrial	AT1G03100|Pentatricopeptide repeat-containing protein At1g03100, mitochondrial
AT1G03103	0	0	0	0	0	0	0	0	0	gene		Bifunctional inhibitor/lipid-transfer protein/seed storage 2S albumin superfamily protein	AT1G03103|Bifunctional inhibitor/lipid-transfer protein/seed storage 2S albumin superfamily protein
AT1G03106	0.156057	0.220677	0	0	0.416239	0	0.0804551	0.162383	0.128421	gene		At1g03105	AT1G03106|At1g03105
AT1G03110	7.4517	14.1509	8.00723	6.76044	5.97871	5.06253	11.1028	10.9203	7.66246	gene	TRM82	tRNA (guanine-N(7)-)-methyltransferase non-catalytic subunit	AT1G03110|TRM82|tRNA (guanine-N(7)-)-methyltransferase non-catalytic subunit
AT1G03120	0.780283	0	0.684162	0.739423	0.0378399	0.68878	0.442503	0.121787	0.385264	gene	ATRAB28	Late embryogenesis abundant protein 3	AT1G03120|ATRAB28|Late embryogenesis abundant protein 3
AT1G03130	660.821	491.255	647.344	806.604	746.771	588.976	531.969	551.777	468.695	gene	PSAD2	Photosystem I reaction center subunit II-2, chloroplastic	AT1G03130|PSAD2|Photosystem I reaction center subunit II-2, chloroplastic
AT1G03140	94.1411	63.1413	90.9428	209.151	80.5233	81.1383	66.4961	75.0615	97.6857	gene		F10O3.3 protein	AT1G03140|F10O3.3 protein
AT1G03150	26.9588	27.9433	27.6959	15.6335	32.9964	28.0333	29.4466	33.1261	25.1277	gene	NAA20	N-terminal acetyltransferase B complex catalytic subunit NAA20	AT1G03150|NAA20|N-terminal acetyltransferase B complex catalytic subunit NAA20
AT1G03160	50.6013	51.2247	51.7936	44.2597	57.8951	51.9684	55.4738	61.1778	42.3362	gene	FZL	Probable transmembrane GTPase FZO-like, chloroplastic	AT1G03160|FZL|Probable transmembrane GTPase FZO-like, chloroplastic
AT1G03165	0.936339	0	0.861537	0.422527	0.605439	0.275512	0.241365	1.38026	0.0856141	gene			AT1G03165
AT1G03170	1.17042	0.524109	0.506786	0	1.09736	0.172195	0.603413	0	0.171228	gene	FAF2	Protein FANTASTIC FOUR 2	AT1G03170|FAF2|Protein FANTASTIC FOUR 2
AT1G03180	2.22381	2.56537	1.82443	3.80274	2.15687	1.58419	2.17229	4.62791	3.72421	gene		Non-structural protein	AT1G03180|Non-structural protein
AT1G03190	15.1765	13.7096	13.2271	15.5279	19.2984	12.5358	18.9874	16.969	12.2856	gene	XPD	UVH6	AT1G03190|XPD|UVH6
AT1G03200	0.819297	2.01368	1.77375	0.105632	1.85416	3.89161	1.68956	0.690128	0.642106	gene		At1g03200	AT1G03200|At1g03200
AT1G03210	11.041	11.5856	17.1547	17.1124	16.1198	11.8815	16.4128	15.3858	22.8162	gene		Phenazine biosynthesis PhzC/PhzF protein	AT1G03210|Phenazine biosynthesis PhzC/PhzF protein
AT1G03220	149.385	134.668	155.431	359.782	128.126	170.99	196.431	105.387	204.789	gene		Eukaryotic aspartyl protease family protein	AT1G03220|Eukaryotic aspartyl protease family protein
AT1G03230	32.1476	35.1705	44.4705	83.2379	36.3263	48.559	44.371	37.8758	59.9299	gene		Eukaryotic aspartyl protease family protein	AT1G03230|Eukaryotic aspartyl protease family protein
AT1G03240	0	0	0.329411	0	0	0	0	0.162383	0	gene		unknown protein; BEST Arabidopsis thaliana protein match is: unknown protein (TAIR:AT1G03200.1); Ha.	AT1G03240|unknown protein; BEST Arabidopsis thaliana protein match is: unknown protein (TAIR:AT1G03200.1); Ha.
AT1G03250	37.0634	24.4676	29.3936	29.6825	31.4071	27.8956	32.1016	29.3101	31.3348	gene		unknown protein; Ha.	AT1G03250|unknown protein; Ha.
AT1G03260	10.8069	11.3373	9.7303	12.2533	14.6062	15.2909	11.666	9.21523	10.2309	gene		At1g03260	AT1G03260|At1g03260
AT1G03270	3.62831	2.95156	1.95113	5.07033	4.08671	2.72068	3.54002	4.91208	4.06667	gene	CBSDUF4	Putative DUF21 domain-containing protein At1g03270	AT1G03270|CBSDUF4|Putative DUF21 domain-containing protein At1g03270
AT1G03280	55.5171	37.1566	56.1773	78.8013	41.9266	48.1457	40.1069	42.6255	45.932	gene		TFIIE-alpha 1	AT1G03280|TFIIE-alpha 1
AT1G03290	51.3426	44.3286	34.2588	32.5346	53.5435	50.0743	46.8651	43.0721	40.8807	gene		ELKS/Rab6-interacting/CAST family protein	AT1G03290|ELKS/Rab6-interacting/CAST family protein
AT1G03300	11.5872	12.0545	11.6307	16.056	7.18958	12.5702	5.67208	9.33702	14.0407	gene	DUF1	DUF724 domain-containing protein 1	AT1G03300|DUF1|DUF724 domain-containing protein 1
AT1G03310	32.6548	33.7085	29.9764	22.9221	35.5317	31.7527	42.1585	52.0437	30.8211	gene	ISA2	ISA2	AT1G03310|ISA2|ISA2
AT1G03325	0	0	0	0	0	0	0	0	0	gene			AT1G03325
AT1G03330	17.6344	16.1094	14.5954	9.08434	25.2014	15.3598	12.2292	19.6889	13.2702	gene	LSM2	Sm-like protein LSM2	AT1G03330|LSM2|Sm-like protein LSM2
AT1G03340	2.53592	1.54474	3.34479	2.11264	4.95703	1.54975	4.46526	2.31396	1.92632	gene		F15K9.6	AT1G03340|F15K9.6
AT1G03350	112.907	90.8363	100.217	186.968	84.9884	95.4993	87.4547	75.9546	98.8843	gene		BSD domain-containing protein	AT1G03350|BSD domain-containing protein
AT1G03360	7.06156	7.42028	11.352	9.61249	13.0169	11.5026	7.1605	8.52511	11.4723	gene	RRP4	RRP4	AT1G03360|RRP4|RRP4
AT1G03365	38.1558	28.4398	45.0787	38.2387	35.7966	48.249	41.5148	37.3887	35.7011	gene	RF4	Putative E3 ubiquitin-protein ligase RF4	AT1G03365|RF4|Putative E3 ubiquitin-protein ligase RF4
AT1G03370	47.8313	53.2108	58.4578	49.0132	37.8399	48.3179	53.9854	54.6013	51.5397	gene		C2 and GRAM domain-containing protein At1g03370	AT1G03370|C2 and GRAM domain-containing protein At1g03370
AT1G03380	42.7595	25.8744	36.4633	51.7596	27.6231	47.9735	42.3194	40.8393	39.6821	gene	ATG18G	Autophagy-related protein 18g	AT1G03380|ATG18G|Autophagy-related protein 18g
AT1G03390	0	0	0	0	0	0	0	0	0	gene		F21B7.2	AT1G03390|F21B7.2
AT1G03395	0	0	0	0	0	0	0	0	0	gene			AT1G03395
AT1G03400	7.9979	9.73739	7.75383	10.6688	13.6224	13.4312	6.31573	8.28153	12.4997	gene		2-oxoglutarate (2OG) and Fe(II)-dependent oxygenase superfamily protein	AT1G03400|2-oxoglutarate (2OG) and Fe(II)-dependent oxygenase superfamily protein
AT1G03410	6.74945	2.62054	5.67601	5.49285	5.67599	5.23473	3.33889	3.8566	5.30808	gene	2A6	1-aminocyclopropane-1-carboxylate oxidase homolog 5	AT1G03410|2A6|1-aminocyclopropane-1-carboxylate oxidase homolog 5
AT1G03430	12.0554	19.7782	10.5158	6.12664	18.3145	13.5345	12.3096	15.3858	11.6435	gene	AHP5	histidine-containing phosphotransfer factor 5	AT1G03430|AHP5|histidine-containing phosphotransfer factor 5
AT1G03440	9.16832	8.93743	7.12035	6.12664	9.98974	6.85336	8.48801	10.3113	6.63509	gene		Leucine-rich repeat (LRR) family protein	AT1G03440|Leucine-rich repeat (LRR) family protein
AT1G03445	0	0	0.0253393	0	0	0.068878	0	0.202979	0.128421	gene	BSU1	Serine/threonine-protein phosphatase	AT1G03445|BSU1|Serine/threonine-protein phosphatase
AT1G03457	8.271	9.37879	13.7339	7.81675	11.7682	9.50516	6.63755	10.8797	9.6744	gene		RNA-binding (RRM/RBD/RNP motifs) family protein	AT1G03457|RNA-binding (RRM/RBD/RNP motifs) family protein
AT1G03470	26.1005	15.9991	24.123	46.5836	21.3417	29.0665	18.4644	21.7187	27.3965	gene	NET3A	NET3A	AT1G03470|NET3A|NET3A
AT1G03475	239.196	221.864	192.883	289.854	230.369	215.691	224.269	250.516	250.164	gene	CPX1	Coproporphyrinogen-III oxidase 1, chloroplastic	AT1G03475|CPX1|Coproporphyrinogen-III oxidase 1, chloroplastic
AT1G03490	0	0	0	0	0	0	0	0	0	gene	NAC006	NAC domain-containing protein 6	AT1G03490|NAC006|NAC domain-containing protein 6
AT1G03495	0.156057	0.275847	0.73484	1.79574	0.416239	0	0	0.527745	0	gene		HXXXD-type acyl-transferase family protein	AT1G03495|HXXXD-type acyl-transferase family protein
AT1G03510	4.64268	1.65508	4.73845	9.40123	5.48679	4.8559	3.54002	2.76051	6.46387	gene	PCMP-E3	Putative pentatricopeptide repeat-containing protein At1g03510	AT1G03510|PCMP-E3|Putative pentatricopeptide repeat-containing protein At1g03510
AT1G03520	17.0882	16.6336	12.619	12.1477	25.1257	20.4568	19.631	17.0908	10.6162	gene		Core-2/I-branching beta-1,6-N-acetylglucosaminyltransferase family protein	AT1G03520|Core-2/I-branching beta-1,6-N-acetylglucosaminyltransferase family protein
AT1G03530	20.6775	21.9298	28.6588	66.8649	20.7363	29.8586	21.6022	19.7295	33.946	gene	ATNAF1	NAF1	AT1G03530|ATNAF1|NAF1
AT1G03540	3.00409	2.73088	5.90406	5.38722	3.29207	3.23727	3.45957	4.05957	5.99299	gene	PCMP-E4	Pentatricopeptide repeat-containing protein At1g03540	AT1G03540|PCMP-E4|Pentatricopeptide repeat-containing protein At1g03540
AT1G03550	8.19297	7.99956	6.51221	7.18296	6.65982	7.26663	9.81552	5.76459	9.03229	gene	SCAMP2	Secretory carrier-associated membrane protein 2	AT1G03550|SCAMP2|Secretory carrier-associated membrane protein 2
AT1G03560	48.9627	41.3494	45.028	61.4777	40.7157	49.3511	41.7964	38.2006	47.9439	gene		Pentatricopeptide repeat-containing protein At1g03560, mitochondrial	AT1G03560|Pentatricopeptide repeat-containing protein At1g03560, mitochondrial
AT1G03590	47.3241	43.0045	42.6968	55.5623	36.2885	41.9123	43.0837	35.4807	37.2421	gene	PPC6-6	Probable protein phosphatase 2C 1	AT1G03590|PPC6-6|Probable protein phosphatase 2C 1
AT1G03600	244.619	204.237	220.452	458.442	231.505	253.884	244.584	228.067	330.214	gene	PSB27-1	Photosystem II repair protein PSB27-H1, chloroplastic	AT1G03600|PSB27-1|Photosystem II repair protein PSB27-H1, chloroplastic
AT1G03610	51.1475	34.7843	26.7076	40.0345	44.8781	60.8881	44.3308	36.9827	46.4885	gene		Plant/protein (DUF789)	AT1G03610|Plant/protein (DUF789)
AT1G03620	3.19916	5.4066	4.00361	2.74643	1.58928	3.2717	2.29297	3.8566	3.76702	gene		ELMO/CED-12 family protein	AT1G03620|ELMO/CED-12 family protein
AT1G03630	79.901	74.7545	92.6406	70.9846	81.4693	56.9277	69.6339	94.5475	78.4653	gene	PORC	Protochlorophyllide reductase C, chloroplastic	AT1G03630|PORC|Protochlorophyllide reductase C, chloroplastic
AT1G03650	1.83366	1.87576	1.39366	0.845054	3.48127	0.447707	0.925234	2.07038	0.941755	gene		Acyl-CoA N-acyltransferases (NAT) superfamily protein	AT1G03650|Acyl-CoA N-acyltransferases (NAT) superfamily protein
AT1G03660	3.16015	2.86881	2.3819	2.3239	1.21088	2.0319	1.97115	0.608936	1.96912	gene		Ankyrin-repeat containing protein	AT1G03660|Ankyrin-repeat containing protein
AT1G03670	0	0	0	0	0	0	0	0	0	gene		Ankyrin repeat family protein	AT1G03670|Ankyrin repeat family protein
AT1G03680	140.568	148.709	114.61	154.011	143.186	139.409	175.794	160.475	186.853	gene	ATHM1	Thioredoxin M1, chloroplastic	AT1G03680|ATHM1|Thioredoxin M1, chloroplastic
AT1G03687	7.1786	10.5925	13.6832	8.76744	8.13558	9.19521	8.08574	11.0014	11.087	gene		DTW domain-containing protein	AT1G03687|DTW domain-containing protein
AT1G03700	1.28747	0.524109	4.43438	0.316895	1.85416	0.619902	1.24705	0.933702	1.66948	gene		CASP-like protein 1C2	AT1G03700|CASP-like protein 1C2
AT1G03710	0.195071	0.0551693	0.0506786	0	0.0756798	0	0.241365	0	0.642106	gene		Cystatin/monellin superfamily protein	AT1G03710|Cystatin/monellin superfamily protein
AT1G03720	0	0	0	0	0	0	0	0	0	gene		Cysteine proteinases superfamily protein	AT1G03720|Cysteine proteinases superfamily protein
AT1G03730	8.23198	10.0132	5.87872	5.49285	10.5952	6.44009	8.76961	7.26664	7.53404	gene		At1g03730	AT1G03730|At1g03730
AT1G03740	90.2787	67.3618	87.446	106.054	91.5726	131.04	91.1959	92.5177	98.4991	gene		F21B7.34	AT1G03740|F21B7.34
AT1G03750	12.6796	12.4683	9.90767	14.4716	12.6385	19.1825	16.0106	8.28153	12.4997	gene	SWI2	Switch 2	AT1G03750|SWI2|Switch 2
AT1G03760	15.4886	10.5649	12.0615	18.1687	11.3898	22.3165	16.0106	14.8174	16.1811	gene		Prefoldin chaperone subunit family protein	AT1G03760|Prefoldin chaperone subunit family protein
AT1G03770	10.0656	9.73739	9.32487	10.035	8.32478	5.09697	7.64323	12.1381	7.70527	gene	RING1B	RING 1B	AT1G03770|RING1B|RING 1B
AT1G03780	13.3038	13.5717	14.7221	10.7744	12.298	18.7348	11.5855	13.8431	14.4688	gene	TPX2	Protein TPX2	AT1G03780|TPX2|Protein TPX2
AT1G03790	0.195071	0.137923	0.0506786	0.211264	0	0.206634	0	0	0.385264	gene	SOM	Zinc finger CCCH domain-containing protein 2	AT1G03790|SOM|Zinc finger CCCH domain-containing protein 2
AT1G03800	1.52155	0	0.608144	1.37321	1.3244	2.824	0.724096	0.649532	0.856141	gene	ERF10	At1g03800	AT1G03800|ERF10|At1g03800
AT1G03810	0	0	0.076018	0	0	0	0	0	0	gene		F11M21.26 protein	AT1G03810|F11M21.26 protein
AT1G03820	26.6857	36.7704	41.6325	29.3656	25.6176	28.1711	23.332	24.0733	46.1888	gene		At1g03820	AT1G03820|At1g03820
AT1G03830	13.5379	14.8406	17.7122	14.4716	20.3579	16.1174	20.4758	15.0204	14.9397	gene		Guanylate-binding family protein	AT1G03830|Guanylate-binding family protein
AT1G03840	2.88705	4.74456	2.93936	4.3309	2.30823	1.37756	3.54002	2.15157	1.7979	gene	MGP	Uncharacterized protein At1g03840 (Fragment)	AT1G03840|MGP|Uncharacterized protein At1g03840 (Fragment)
AT1G03850	38.663	35.9428	27.2398	63.4847	42.9105	38.4684	36.6071	35.3995	60.358	gene		Glutaredoxin family protein	AT1G03850|Glutaredoxin family protein
AT1G03860	28.4023	29.8466	24.1991	21.5489	33.1099	23.2463	31.5786	24.6416	31.9769	gene	PHB2	PHB2	AT1G03860|PHB2|PHB2
AT1G03870	91.7222	92.1604	95.7826	224.573	76.9664	81.7237	99.1207	74.8991	128.764	gene	FLA9	At1g03870	AT1G03870|FLA9|At1g03870
AT1G03880	0	0	0	0	0	0	0	0	0	gene	CRB	CRU2	AT1G03880|CRB|CRU2
AT1G03890	0	0	0	0	0	0	0	0	0	gene	CRD	12S seed storage protein CRD	AT1G03890|CRD|12S seed storage protein CRD
AT1G03900	48.6896	43.8596	46.9284	81.9703	37.9156	56.0667	46.3019	43.7216	62.3699	gene	ATNAP4	NAP4	AT1G03900|ATNAP4|NAP4
AT1G03905	3.00409	4.93766	3.49683	1.37321	4.08671	3.89161	3.9423	3.45064	6.12141	gene	ABCI19	ABC transporter I family member 19	AT1G03905|ABCI19|ABC transporter I family member 19
AT1G03910	86.4553	75.582	92.4632	118.202	79.6152	97.8756	83.5929	70.5148	86.6415	gene	CTN	Cactin	AT1G03910|CTN|Cactin
AT1G03920	2.92606	4.46872	2.30588	2.007	4.88135	1.13649	1.72978	2.23277	2.61123	gene		Non-specific serine/threonine protein kinase	AT1G03920|Non-specific serine/threonine protein kinase
AT1G03930	35.1127	39.2254	31.218	22.4996	37.7642	38.2617	37.3714	34.0192	29.7937	gene	CKL9	Casein kinase 1-like protein 9	AT1G03930|CKL9|Casein kinase 1-like protein 9
AT1G03940	0.741269	0.358601	3.24343	0.528159	1.5136	0.551024	0.643641	0	0.299649	gene	3AT1	Coumaroyl-CoA:anthocyanidin 3-O-glucoside-6''-O-coumaroyltransferase 1	AT1G03940|3AT1|Coumaroyl-CoA:anthocyanidin 3-O-glucoside-6''-O-coumaroyltransferase 1
AT1G03950	8.23198	4.66181	6.46153	5.80975	7.64366	7.85209	7.24096	9.54	5.30808	gene	VPS2.3	Vacuolar protein sorting-associated protein 2 homolog 3	AT1G03950|VPS2.3|Vacuolar protein sorting-associated protein 2 homolog 3
AT1G03960	7.29564	5.71003	6.66424	4.96469	7.3031	9.57404	9.41325	5.64281	7.10597	gene	B''EPSILON	Probable serine/threonine protein phosphatase 2A regulatory subunit B''epsilon	AT1G03960|B''EPSILON|Probable serine/threonine protein phosphatase 2A regulatory subunit B''epsilon
AT1G03970	40.1455	20.7713	31.4714	93.1673	29.0611	31.1328	24.8204	22.9366	45.1615	gene	GBF4	At1g03970	AT1G03970|GBF4|At1g03970
AT1G03980	0.66324	0.88271	2.20452	0.528159	0.15136	0.585463	0.643641	0.690128	0.941755	gene	ATPCS2	phytochelatin synthase 2	AT1G03980|ATPCS2|phytochelatin synthase 2
AT1G03982	0	0	0	0	0	0	0	0	0	gene	RIC8	CRIB domain-containing protein RIC8	AT1G03982|RIC8|CRIB domain-containing protein RIC8
AT1G03990	0.429156	0	0	0.105632	0.302719	0	0	0	0.171228	gene	FAO1	Long-chain-alcohol oxidase FAO1	AT1G03990|FAO1|Long-chain-alcohol oxidase FAO1
AT1G04000	16.1909	9.13053	10.085	4.96469	7.56798	13.1213	13.3153	10.6361	9.03229	gene		F21M11.6 protein	AT1G04000|F21M11.6 protein
AT1G04010	11.119	7.88922	8.46333	4.6478	7.34094	8.02428	7.28119	7.46962	7.96211	gene	PSAT	PSAT1	AT1G04010|PSAT|PSAT1
AT1G04020	6.47635	9.5443	9.19817	6.33791	10.633	6.0957	5.5514	12.4629	5.56492	gene	ATBARD1	ROW1	AT1G04020|ATBARD1|ROW1
AT1G04030	5.26691	3.69635	6.68958	5.91538	1.36224	4.6837	4.6664	3.53183	5.4365	gene		unknown protein; BEST Arabidopsis thaliana protein match is: unknown protein (TAIR:AT5G44040.1); Ha.	AT1G04030|unknown protein; BEST Arabidopsis thaliana protein match is: unknown protein (TAIR:AT5G44040.1); Ha.
AT1G04040	94.8044	98.8083	92.0578	98.6601	67.3172	77.591	76.1105	72.504	86.1278	gene		At1g04040/F21M11_2	AT1G04040|At1g04040/F21M11_2
AT1G04050	5.14987	4.30321	5.04252	3.48585	3.32991	3.54722	6.03413	5.96757	5.4365	gene	SUVR1	Probable inactive histone-lysine N-methyltransferase SUVR1	AT1G04050|SUVR1|Probable inactive histone-lysine N-methyltransferase SUVR1
AT1G04070	2.80902	0.965464	1.46968	0.316895	1.09736	3.06507	2.29297	2.11098	1.2414	gene	TOM9-1	Mitochondrial import receptor subunit TOM9-1	AT1G04070|TOM9-1|Mitochondrial import receptor subunit TOM9-1
AT1G04080	96.1698	112.077	111.696	133.624	109.357	129.559	131.222	131.49	123.627	gene	PRP39	Tetratricopeptide repeat (TPR)-like superfamily protein	AT1G04080|PRP39|Tetratricopeptide repeat (TPR)-like superfamily protein
AT1G04090	0.390141	0.910294	0.0253393	0.422527	0.264879	0.482146	2.01138	0.933702	1.07018	gene		At1g04090	AT1G04090|At1g04090
AT1G04100	5.93015	6.53757	4.15565	3.59148	5.07055	5.3036	6.95937	6.53591	5.69334	gene	IAA10	Auxin-responsive protein IAA10	AT1G04100|IAA10|Auxin-responsive protein IAA10
AT1G04105	0	0	0	0	0	0	0	0	0	gene		Uncharacterized protein (Fragment)	AT1G04105|Uncharacterized protein (Fragment)
AT1G04110	10.3778	9.1857	10.4905	12.7814	8.66534	13.9822	13.959	13.5996	8.43299	gene	SBT1.2	SDD1	AT1G04110|SBT1.2|SDD1
AT1G04120	83.8024	105.401	112.912	64.1185	87.4859	98.9777	118.028	118.012	73.0717	gene	ABCC5	MRP5	AT1G04120|ABCC5|MRP5
AT1G04130	9.01227	7.22718	6.56288	6.6548	8.70318	8.50643	6.51686	6.04877	5.13685	gene	TPR2	Tetratricopeptide repeat (TPR)-like superfamily protein	AT1G04130|TPR2|Tetratricopeptide repeat (TPR)-like superfamily protein
AT1G04140	43.9689	61.7897	57.2922	46.1611	62.5494	61.818	67.8237	63.8571	51.5825	gene		Transducin family protein / WD-40 repeat family protein	AT1G04140|Transducin family protein / WD-40 repeat family protein
AT1G04150	0	0.331016	0.912216	0	0	0.103317	1.1666	0.162383	0.171228	gene		C2 calcium/lipid-binding plant phosphoribosyltransferase family protein	AT1G04150|C2 calcium/lipid-binding plant phosphoribosyltransferase family protein
AT1G04160	5.77409	8.35816	11.7574	8.34491	8.58966	6.33677	10.3787	12.8283	10.1025	gene	XI-B	Myosin-8	AT1G04160|XI-B|Myosin-8
AT1G04170	77.7942	88.3537	89.0931	93.5898	86.8426	85.6153	90.0695	88.8235	80.1348	gene	EIF2 GAMMA	Eukaryotic translation initiation factor 2 gamma subunit	AT1G04170|EIF2 GAMMA|Eukaryotic translation initiation factor 2 gamma subunit
AT1G04180	0.312113	0.551693	1.82443	1.69011	0.605439	1.99746	0.925234	1.13668	0.342457	gene	YUC9	Flavin-containing monooxygenase	AT1G04180|YUC9|Flavin-containing monooxygenase
AT1G04190	14.4742	19.3093	17.8896	10.8801	16.8009	13.7412	15.0049	12.3411	9.84562	gene	TPR3	TPR3	AT1G04190|TPR3|TPR3
AT1G04200	21.0676	22.8401	23.3629	14.8941	15.7414	27.8267	20.8379	29.7973	22.1313	gene		Dyggve-melchior-clausen syndrome protein	AT1G04200|Dyggve-melchior-clausen syndrome protein
AT1G04210	81.1494	86.671	81.4152	46.0555	83.1343	90.9189	93.6497	88.4581	66.3081	gene		At1g04210	AT1G04210|At1g04210
AT1G04220	5.77409	8.13748	18.4217	8.45054	6.47062	6.47453	11.0626	9.82417	7.8765	gene	KCS2	3-ketoacyl-CoA synthase 2	AT1G04220|KCS2|3-ketoacyl-CoA synthase 2
AT1G04230	23.4085	15.9715	20.3982	22.6052	22.3255	21.4555	16.4933	12.3005	20.2905	gene		At1g04230	AT1G04230|At1g04230
AT1G04240	34.0203	39.8047	35.7031	39.9288	41.8131	44.7362	52.2958	45.995	51.3685	gene	SHY2	AUX/IAA transcriptional regulator family protein	AT1G04240|SHY2|AUX/IAA transcriptional regulator family protein
AT1G04250	48.8847	47.9973	47.7139	81.1252	52.2191	43.8753	52.7383	50.5011	61.0001	gene	IAA17	Auxin-responsive protein IAA17	AT1G04250|IAA17|Auxin-responsive protein IAA17
AT1G04260	10.2217	9.9029	13.3031	20.3869	10.0276	9.47072	13.959	16.8878	16.2239	gene	PRA1D	PRA1 family protein D	AT1G04260|PRA1D|PRA1 family protein D
AT1G04270	332.947	378.793	377.708	235.453	368.485	371.562	402.758	339.299	289.804	gene	RPS15A	40S ribosomal protein S15-1	AT1G04270|RPS15A|40S ribosomal protein S15-1
AT1G04280	47.2851	42.7287	53.8714	70.8789	49.7973	64.5731	51.089	42.8691	70.8029	gene		p-loop containing nucleoside triphosphate hydrolases superfamily protein	AT1G04280|p-loop containing nucleoside triphosphate hydrolases superfamily protein
AT1G04290	7.9979	6.75824	9.14749	10.3519	9.1951	6.95668	6.11459	3.97838	4.96562	gene		F19P19.27 protein	AT1G04290|F19P19.27 protein
AT1G04300	94.2191	80.9058	110.327	188.447	96.681	135.552	108.132	108.106	118.576	gene	TRAF1B	TNF receptor-associated factor homolog 1b	AT1G04300|TRAF1B|TNF receptor-associated factor homolog 1b
AT1G04310	26.3736	14.9785	16.6733	17.8518	14.1143	22.1443	17.8208	12.4223	17.9362	gene	ERS2	Ethylene response sensor 2	AT1G04310|ERS2|Ethylene response sensor 2
AT1G04330	0.234085	0.220677	0.658822	0.211264	0.643278	0.309951	0.724096	0.121787	0.299649	gene		At1g04330	AT1G04330|At1g04330
AT1G04340	12.4845	19.7782	15.8371	14.4716	12.6007	14.6366	20.3954	16.5631	16.6091	gene		At1g04340/F19P19_23	AT1G04340|At1g04340/F19P19_23
AT1G04350	42.4864	28.164	27.7466	22.3939	26.4501	23.9351	29.0845	29.6755	29.7081	gene		1-aminocyclopropane-1-carboxylate oxidase homolog 6	AT1G04350|1-aminocyclopropane-1-carboxylate oxidase homolog 6
AT1G04360	6.12522	3.47567	5.9294	5.80975	4.31375	4.33931	3.58025	2.39515	4.06667	gene	ATL1	RING-H2 finger protein ATL1	AT1G04360|ATL1|RING-H2 finger protein ATL1
AT1G04370	0	0	0.304072	0	0	0	0	0	0	gene	ERF14	Uncharacterized protein At1g04370 (Fragment)	AT1G04370|ERF14|Uncharacterized protein At1g04370 (Fragment)
AT1G04380	0.351127	0.524109	0.278733	0	0	0.206634	0	0.0811915	0.299649	gene		1-aminocyclopropane-1-carboxylate oxidase homolog 7	AT1G04380|1-aminocyclopropane-1-carboxylate oxidase homolog 7
AT1G04390	11.158	15.0612	10.9719	14.7885	11.7682	14.8088	18.4644	14.9798	10.1881	gene		BTB/POZ domain-containing protein At1g04390	AT1G04390|BTB/POZ domain-containing protein At1g04390
AT1G04400	159.568	165.536	152.213	119.364	161.917	185.798	182.11	184.995	147.513	gene	CRY2	Cryptochrome-2	AT1G04400|CRY2|Cryptochrome-2
AT1G04410	696.792	589.374	646.71	1089.28	635.71	701.453	748.916	632.441	854.044	gene	MDH1	Malate dehydrogenase	AT1G04410|MDH1|Malate dehydrogenase
AT1G04420	81.0714	61.9	69.6831	74.8929	92.9348	76.9367	85.0008	83.0589	66.9074	gene		NAD(P)-linked oxidoreductase superfamily protein	AT1G04420|NAD(P)-linked oxidoreductase superfamily protein
AT1G04430	159.217	178.197	157.813	155.173	144.851	155.148	171.611	175.82	148.498	gene		Probable methyltransferase PMT8	AT1G04430|Probable methyltransferase PMT8
AT1G04440	65.3097	82.4506	73.3573	44.8935	80.5233	90.5401	92.4831	98.9318	54.1509	gene	CKL13	Casein kinase 1-like protein 13	AT1G04440|CKL13|Casein kinase 1-like protein 13
AT1G04445	0	0	0.253393	0	0.264879	0	0	0	0.0428071	gene		C2H2-like zinc finger protein	AT1G04445|C2H2-like zinc finger protein
AT1G04450	0	0	0	0	0	0	0	0	0	gene	RIC3	CRIB domain-containing protein RIC3	AT1G04450|RIC3|CRIB domain-containing protein RIC3
AT1G04455	0	0	0	0	0	0	0	0	0	gene			AT1G04455
AT1G04470	0	0	0	0.633791	0	0	0	0.0405957	0	gene		F19P19.6 protein	AT1G04470|F19P19.6 protein
AT1G04480	74.3219	83.085	71.5076	64.8579	83.0208	59.8205	80.616	63.5729	77.8232	gene	RPL23A	60S ribosomal protein L23	AT1G04480|RPL23A|60S ribosomal protein L23
AT1G04490	2.34085	0.993048	0.608144	0.422527	0.15136	0.172195	0.844779	0	0	gene		At1g04490	AT1G04490|At1g04490
AT1G04500	0.624226	0.082754	0.152036	0.422527	0.718958	0.103317	0.724096	0	0.385264	gene		CCT motif family protein	AT1G04500|CCT motif family protein
AT1G04510	32.0306	43.6665	34.7909	34.5416	37.8778	36.1265	44.2905	38.1194	39.8962	gene	PRP19A	Pre-mRNA-processing factor 19 homolog 1	AT1G04510|PRP19A|Pre-mRNA-processing factor 19 homolog 1
AT1G04520	21.1457	15.8888	19.7393	17.8518	17.7469	10.6416	17.9013	12.4223	12.2856	gene	CRRSP3	Cysteine-rich repeat secretory protein 3	AT1G04520|CRRSP3|Cysteine-rich repeat secretory protein 3
AT1G04530	128.122	115.304	113.824	132.357	90.5131	81.586	82.1044	96.9832	94.4752	gene	TPR4	Tetratricopeptide repeat (TPR)-like superfamily protein	AT1G04530|TPR4|Tetratricopeptide repeat (TPR)-like superfamily protein
AT1G04540	0	0.110339	0	0	0	0	0	0.933702	0	gene		Calcium-dependent lipid-binding (CaLB domain) family protein	AT1G04540|Calcium-dependent lipid-binding (CaLB domain) family protein
AT1G04550	47.1291	48.0249	54.1501	59.1538	39.1643	41.9467	44.0089	46.7257	56.6766	gene	IAA12	Auxin-responsive protein IAA12	AT1G04550|IAA12|Auxin-responsive protein IAA12
AT1G04555	5.18888	3.55842	4.35836	4.54217	3.78399	5.26917	7.1605	2.67932	7.83369	gene		Transmembrane protein	AT1G04555|Transmembrane protein
AT1G04560	0	0	0	0	0.15136	0	0	0.121787	0	gene		AWPM-19-like family protein	AT1G04560|AWPM-19-like family protein
AT1G04570	0.273099	0.579278	0.912216	0.950686	0.491919	0.309951	0.0804551	0.365362	1.28421	gene		Probable folate-biopterin transporter 8, chloroplastic	AT1G04570|Probable folate-biopterin transporter 8, chloroplastic
AT1G04580	0	0	0.228054	0.422527	0.0756798	0	0.844779	0	0	gene	AAO4	Benzaldehyde dehydrogenase (NAD(+))	AT1G04580|AAO4|Benzaldehyde dehydrogenase (NAD(+))
AT1G04590	29.4557	29.6535	35.7284	32.2177	27.8123	22.9019	22.6481	27.3209	21.8316	gene		BEST Arabidopsis thaliana protein match is: Pentatricopeptide repeat (PPR) superfamily protein (TAIR:AT4G21190.1); Ha.	AT1G04590|BEST Arabidopsis thaliana protein match is: Pentatricopeptide repeat (PPR) superfamily protein (TAIR:AT4G21190.1); Ha.
AT1G04600	0.117042	1.0758	0.658822	0	0.454079	0.34439	1.32751	1.908	0.128421	gene	XI-A	Myosin-7	AT1G04600|XI-A|Myosin-7
AT1G04610	1.48254	7.80646	3.26877	1.58448	0.529759	0.895414	1.81024	2.35455	2.14035	gene	YUC3	Probable indole-3-pyruvate monooxygenase YUCCA3	AT1G04610|YUC3|Probable indole-3-pyruvate monooxygenase YUCCA3
AT1G04620	36.6733	40.8253	35.9565	26.408	25.3149	28.2744	36.768	37.2669	30.3502	gene	HCAR	7-hydroxymethyl chlorophyll a reductase, chloroplastic	AT1G04620|HCAR|7-hydroxymethyl chlorophyll a reductase, chloroplastic
AT1G04625	0	0	0	0	0	0	0	0	0	gene		Polynucleotidyl transferase, ribonuclease H-like superfamily protein	AT1G04625|Polynucleotidyl transferase, ribonuclease H-like superfamily protein
AT1G04630	36.2051	47.8318	36.2859	31.267	38.7481	31.8561	31.0959	32.1518	38.8688	gene	MEE4	NADH dehydrogenase [ubiquinone] 1 alpha subcomplex subunit 13-A	AT1G04630|MEE4|NADH dehydrogenase [ubiquinone] 1 alpha subcomplex subunit 13-A
AT1G04635	3.35522	1.68267	2.3819	4.22527	0.643278	1.34312	2.61479	1.98919	4.15229	gene	EMB1687	Probable ribonuclease P/MRP protein subunit POP5	AT1G04635|EMB1687|Probable ribonuclease P/MRP protein subunit POP5
AT1G04640	80.8763	69.8168	53.2379	50.2807	70.4958	61.3358	52.336	73.5595	65.4092	gene	LIP2	LIP2	AT1G04640|LIP2|LIP2
AT1G04645	0	0	0	0	0	0	0	0	0	gene	SPH5	S-protein homolog 5	AT1G04645|SPH5|S-protein homolog 5
AT1G04650	2.65296	1.48957	2.10316	2.21827	2.27039	2.72068	4.74685	1.66443	1.7979	gene		unknown protein; Ha.	AT1G04650|unknown protein; Ha.
AT1G04660	0.234085	0.303431	0.0253393	1.26758	0.983838	0.723219	0.241365	0.243574	0.513685	gene		Glycine-rich protein	AT1G04660|Glycine-rich protein
AT1G04670	0	0.275847	0	0	0	0	0	0	0	gene		Putative uncharacterized protein	AT1G04670|Putative uncharacterized protein
AT1G04680	54.4637	59.8863	66.9718	91.1602	44.5376	42.3944	54.0658	55.2102	71.7018	gene		Pectate lyase	AT1G04680|Pectate lyase
AT1G04690	58.4042	65.1826	68.923	75.3155	69.739	61.4392	60.0195	58.8638	73.6281	gene	KAB1	Probable voltage-gated potassium channel subunit beta	AT1G04690|KAB1|Probable voltage-gated potassium channel subunit beta
AT1G04700	4.64268	5.98587	4.43438	6.54917	3.48127	3.40946	2.09183	2.19217	4.53755	gene		PB1 domain-containing protein tyrosine kinase	AT1G04700|PB1 domain-containing protein tyrosine kinase
AT1G04710	22.082	19.8058	20.0941	26.9361	18.5416	17.8738	16.0106	14.7363	20.1193	gene	KAT1	PKT4	AT1G04710|KAT1|PKT4
AT1G04730	7.25663	7.33752	8.23528	5.17596	7.18958	3.99492	6.91914	5.35864	7.44843	gene	CTF18	p-loop containing nucleoside triphosphate hydrolases superfamily protein	AT1G04730|CTF18|p-loop containing nucleoside triphosphate hydrolases superfamily protein
AT1G04750	93.79	87.5538	103.106	95.9137	112.725	78.0388	94.575	104.412	92.2492	gene	VAMP721	Putative vesicle-associated membrane protein, synaptobrevin 7B	AT1G04750|VAMP721|Putative vesicle-associated membrane protein, synaptobrevin 7B
AT1G04760	7.84184	4.41355	3.16742	3.06332	8.28694	3.71941	6.19504	5.56162	4.28071	gene	VAMP726	Putative vesicle-associated membrane protein 726	AT1G04760|VAMP726|Putative vesicle-associated membrane protein 726
AT1G04770	16.542	9.40637	16.8	14.1547	9.0059	11.0894	5.1089	8.80928	9.84562	gene		Protein SULFUR DEFICIENCY-INDUCED 2	AT1G04770|Protein SULFUR DEFICIENCY-INDUCED 2
AT1G04778	0.66324	0.193093	0.481447	0.316895	1.02168	0.757658	0.764323	1.38026	0.256842	gene		unknown protein; FUNCTIONS IN: molecular_function unknown; INVOLVED IN: biological_process unknown; LOCATED IN: cellular_component unknown; Ha.	AT1G04778|unknown protein; FUNCTIONS IN: molecular_function unknown; INVOLVED IN: biological_process unknown; LOCATED IN: cellular_component unknown; Ha.
AT1G04780	97.9255	92.0501	118.335	131.3	89.7184	142.405	99.4425	107.944	121.786	gene		Ankyrin repeat family protein	AT1G04780|Ankyrin repeat family protein
AT1G04790	18.2586	17.599	24.4524	36.2317	23.6499	24.1417	21.7229	24.4792	21.9172	gene		At1g04790	AT1G04790|At1g04790
AT1G04800	164.054	80.6024	163.793	558.158	106.595	132.59	110.223	98.4447	206.844	gene		At1g04800	AT1G04800|At1g04800
AT1G04810	68.899	76.3268	56.3546	93.6954	57.8572	74.767	75.1451	71.2861	77.1811	gene	RPN2B	26S proteasome non-ATPase regulatory subunit 1 homolog	AT1G04810|RPN2B|26S proteasome non-ATPase regulatory subunit 1 homolog
AT1G04820	138.305	180.542	156.572	172.708	167.404	122.465	160.347	153.371	176.879	gene	TUBA4	Tubulin alpha-2 chain	AT1G04820|TUBA4|Tubulin alpha-2 chain
AT1G04830	14.9814	13.351	11.9348	15.7391	15.136	17.805	18.2633	15.5076	14.3404	gene		Ypt/Rab-GAP domain of gyp1p superfamily protein	AT1G04830|Ypt/Rab-GAP domain of gyp1p superfamily protein
AT1G04840	1.95071	2.39987	1.72307	1.16195	2.57311	0.103317	1.1666	2.35455	2.95369	gene	PCMP-H64	Pentatricopeptide repeat-containing protein At1g04840	AT1G04840|PCMP-H64|Pentatricopeptide repeat-containing protein At1g04840
AT1G04850	131.283	107.249	151.428	197.109	122.563	125.53	124.263	107.254	133.943	gene		F13M7.16 protein	AT1G04850|F13M7.16 protein
AT1G04860	49.743	41.9287	38.2877	58.6257	45.9377	50.1087	51.9338	40.1898	48.4148	gene	UBP2	Ubiquitinyl hydrolase 1	AT1G04860|UBP2|Ubiquitinyl hydrolase 1
AT1G04870	51.0695	53.0177	67.884	156.863	48.4729	75.4558	77.2771	67.3889	117.077	gene	PRMT10	PRMT10	AT1G04870|PRMT10|PRMT10
AT1G04880	0.66324	0.0551693	0.0506786	1.26758	0.0378399	0.309951	0.402276	0.324766	0.0856141	gene	HMGB15	High mobility group B protein 15	AT1G04880|HMGB15|High mobility group B protein 15
AT1G04890	0	0	0	0	0	0	0	0	0	gene		Protein of unknown function, DUF593	AT1G04890|Protein of unknown function, DUF593
AT1G04895	0	0	0	0	0	0	0	0	0	gene			AT1G04895
AT1G04900	6.59339	12.6338	10.5158	6.02101	12.6764	9.16077	11.3039	9.98655	8.51861	gene		Protein arginine methyltransferase NDUFAF7	AT1G04900|Protein arginine methyltransferase NDUFAF7
AT1G04910	24.5789	23.6676	23.0588	24.5066	32.0126	25.6915	28.5616	30.0003	25.1277	gene	OFUT1	O-fucosyltransferase 1	AT1G04910|OFUT1|O-fucosyltransferase 1
AT1G04920	1.71662	0.744786	3.31945	2.007	0.794638	1.44644	1.68956	1.62383	0.813334	gene	SPS3	Probable sucrose-phosphate synthase 3	AT1G04920|SPS3|Probable sucrose-phosphate synthase 3
AT1G04930	2.69198	1.87576	2.22986	2.85206	1.1352	2.85844	2.21252	2.02979	4.40913	gene		Hydroxyproline-rich glycoprotein family protein	AT1G04930|Hydroxyproline-rich glycoprotein family protein
AT1G04940	0	0	0	0	0	0	0	0	0	gene	TIC20-I	Protein TIC 20-I, chloroplastic	AT1G04940|TIC20-I|Protein TIC 20-I, chloroplastic
AT1G04945	3.82339	6.1238	2.88868	2.74643	6.9247	3.82273	2.65502	4.10017	4.8372	gene		HIT-type Zinc finger family protein	AT1G04945|HIT-type Zinc finger family protein
AT1G04950	10.8069	9.5443	13.4552	12.1477	14.7954	17.7361	15.6887	18.1869	9.7172	gene	TAF6	TAFII59	AT1G04950|TAF6|TAFII59
AT1G04960	75.0632	65.9274	69.4804	98.977	76.2096	78.6242	63.5595	60.4065	88.3966	gene		Protein of unknown function (DUF1664)	AT1G04960|Protein of unknown function (DUF1664)
AT1G04970	23.9547	18.5921	21.3104	15.1053	23.0445	20.4568	28.3604	25.2505	18.1074	gene		Putative BPI/LBP family protein At1g04970	AT1G04970|Putative BPI/LBP family protein At1g04970
AT1G04980	16.1128	22.9229	19.8407	11.7251	16.8388	15.4631	17.7404	17.8215	14.8541	gene	PDIL2-2	Protein disulfide-isomerase like 2-2	AT1G04980|PDIL2-2|Protein disulfide-isomerase like 2-2
AT1G04985	36.9854	25.6262	37.9076	49.7526	32.1639	31.064	26.5502	28.2952	29.4085	gene		Triacylglycerol lipase-like protein	AT1G04985|Triacylglycerol lipase-like protein
AT1G04990	12.2504	13.0476	11.5041	8.34491	13.5467	13.7756	13.9187	12.8283	14.1263	gene		Zinc finger CCCH domain-containing protein 3	AT1G04990|Zinc finger CCCH domain-containing protein 3
AT1G05000	10.6899	8.13748	7.17103	4.85906	8.58966	1.48088	7.36164	6.49532	4.45193	gene		Phosphotyrosine protein phosphatases superfamily protein	AT1G05000|Phosphotyrosine protein phosphatases superfamily protein
AT1G05005	0	0	0	0	0	0	0	0	0	gene		PPR containing protein	AT1G05005|PPR containing protein
AT1G05010	140.256	102.698	115.091	122.85	133.915	174.812	126.355	109.933	131.246	gene	ACO4	1-aminocyclopropane-1-carboxylate oxidase 4	AT1G05010|ACO4|1-aminocyclopropane-1-carboxylate oxidase 4
AT1G05020	2.02874	0.303431	3.44615	2.53516	2.34607	1.58419	3.09752	0.811915	3.08211	gene	AP180	Clathrin coat assembly protein AP180	AT1G05020|AP180|Clathrin coat assembly protein AP180
AT1G05030	16.8541	18.8679	19.8153	8.45054	27.7367	18.0805	20.7574	30.8934	13.3558	gene		Probable plastidic glucose transporter 1	AT1G05030|Probable plastidic glucose transporter 1
AT1G05035	0	0	0	0	0	0	0	0	0	gene			AT1G05035
AT1G05040	0	0	0	0.105632	0	0	0	0	0	gene		T7A14.9	AT1G05040|T7A14.9
AT1G05055	5.69606	10.9235	5.06786	8.55618	7.07606	3.96048	8.36733	7.5914	4.88001	gene	GTF2H2	General transcription factor IIH subunit	AT1G05055|GTF2H2|General transcription factor IIH subunit
AT1G05060	9.83156	9.95807	9.47691	3.90838	10.9357	5.99238	9.65461	7.42902	7.79089	gene		At1g05060	AT1G05060|At1g05060
AT1G05065	0.780283	0.937879	1.11493	1.16195	3.14071	1.92858	0.402276	0.405957	1.07018	gene	CLE20	CLAVATA3/ESR (CLE)-related protein 20	AT1G05065|CLE20|CLAVATA3/ESR (CLE)-related protein 20
AT1G05070	20.2874	21.9298	18.3963	32.6402	23.1959	23.1086	26.7111	24.9258	19.8197	gene		At1g05070/T7A14_6	AT1G05070|At1g05070/T7A14_6
AT1G05080	0	0	0	0	0	0	0	0	0	gene		Putative FBD-associated F-box protein At1g05080	AT1G05080|Putative FBD-associated F-box protein At1g05080
AT1G05085	0	0	0	0	0	0	0	0	0	gene		unknown protein; Ha.	AT1G05085|unknown protein; Ha.
AT1G05087	2.22381	0.248262	0.684162	0	0.454079	0.034439	2.05161	0.933702	0.256842	gene		Dentin sialophosphoprotein	AT1G05087|Dentin sialophosphoprotein
AT1G05090	0	0	0	0	0	0	0	0	0	gene		dentin sialophosphoprotein-related	AT1G05090|dentin sialophosphoprotein-related
AT1G05100	0.897325	1.73783	0.709501	0.739423	0	0.723219	0.603413	0	0.428071	gene	MAPKKK18	Mitogen-activated protein kinase kinase kinase 18	AT1G05100|MAPKKK18|Mitogen-activated protein kinase kinase kinase 18
AT1G05120	37.0634	34.0395	32.409	34.2247	37.8399	33.4058	37.5323	39.4591	35.4014	gene		Helicase protein with RING/U-box domain	AT1G05120|Helicase protein with RING/U-box domain
AT1G05136	0	0	0	0	0	0	0	0	0	gene		unknown protein; Ha.	AT1G05136|unknown protein; Ha.
AT1G05140	91.098	78.1198	66.7184	67.9212	85.8209	64.2976	78.6449	79.1617	73.671	gene	ARASP2	Probable membrane metalloprotease ARASP2, chloroplastic	AT1G05140|ARASP2|Probable membrane metalloprotease ARASP2, chloroplastic
AT1G05150	68.5869	88.9606	88.6623	54.9285	91.6483	95.4304	93.167	86.6313	66.0513	gene		Uncharacterized TPR repeat-containing protein At1g05150	AT1G05150|Uncharacterized TPR repeat-containing protein At1g05150
AT1G05160	7.9979	13.7372	9.17283	16.6898	9.04374	16.4618	12.7521	12.3411	12.8849	gene	KAO1	Ent-kaurenoic acid oxidase 1	AT1G05160|KAO1|Ent-kaurenoic acid oxidase 1
AT1G05170	8.31001	7.69612	9.32487	4.01401	7.45446	5.78575	9.37302	6.41413	8.98948	gene	B3GALT2	Hexosyltransferase (Fragment)	AT1G05170|B3GALT2|Hexosyltransferase (Fragment)
AT1G05180	27.2319	35.9704	23.1601	33.5909	30.9909	31.305	33.8716	32.2736	36.6428	gene	AXR1	NEDD8-activating enzyme E1 regulatory subunit	AT1G05180|AXR1|NEDD8-activating enzyme E1 regulatory subunit
AT1G05190	949.448	624.765	849.374	1540.64	827.143	1007.2	878.208	770.467	1012.56	gene	RPL6	50S ribosomal protein L6, chloroplastic	AT1G05190|RPL6|50S ribosomal protein L6, chloroplastic
AT1G05205	6.12522	4.71698	1.64706	7.49986	3.51911	4.30487	4.6664	7.42902	7.74808	gene		At1g05205	AT1G05205|At1g05205
AT1G05210	2.77	6.06863	2.838	1.16195	2.0812	3.65053	4.70662	2.39515	4.58036	gene		At1g05210	AT1G05210|At1g05210
AT1G05220	0.858311	0.910294	0.810858	0.633791	0.832478	0.034439	0.643641	0.771319	1.32702	gene		Transmembrane protein 97, Putative	AT1G05220|Transmembrane protein 97, Putative
AT1G05230	14.1621	13.682	13.9113	19.225	14.1143	15.8419	14.4015	18.2681	14.4688	gene	HDG2	AT1G05230 protein	AT1G05230|HDG2|AT1G05230 protein
AT1G05240	0	0	0	0	0	0	0	0	0	gene	PER2	Peroxidase 1	AT1G05240|PER2|Peroxidase 1
AT1G05250	0	0	0	0	0	0	0.0804551	0	0	gene	PER2	Peroxidase 1	AT1G05250|PER2|Peroxidase 1
AT1G05260	20.8335	31.2534	30.6859	20.3869	15.6657	16.634	23.9354	23.5049	22.0456	gene	PER3	Peroxidase	AT1G05260|PER3|Peroxidase
AT1G05270	69.5622	51.7213	44.1664	80.7027	64.9333	52.8639	54.8302	53.2616	58.132	gene		At1g05270	AT1G05270|At1g05270
AT1G05280	0.897325	0.772371	1.19095	0.739423	0.416239	0.275512	0.241365	2.02979	0.342457	gene		Protein of unknown function (DUF604)	AT1G05280|Protein of unknown function (DUF604)
AT1G05290	0	0	0	0	0	0	0	0	0	gene		CCT motif family protein	AT1G05290|CCT motif family protein
AT1G05291	0	0	0	0	0	0	0	0	0	gene		GPI inositol-deacylase C, putative (DUF1218)	AT1G05291|GPI inositol-deacylase C, putative (DUF1218)
AT1G05300	8.73917	8.8271	5.47329	12.5702	9.91406	8.85082	9.73507	6.73889	13.7839	gene	ZIP5	Zinc transporter 5	AT1G05300|ZIP5|Zinc transporter 5
AT1G05310	3.78437	2.06885	1.34298	2.74643	6.43278	3.40946	3.25843	4.38434	3.93825	gene	PME8	Probable pectinesterase 8	AT1G05310|PME8|Probable pectinesterase 8
AT1G05320	42.1353	39.7219	51.4895	33.274	42.9861	45.5283	41.4344	37.0639	27.6534	gene		FUNCTIONS IN: molecular_function unknown; INVOLVED IN: biological_process unknown; LOCATED IN: cellular_component unknown; EXPRESSED IN: fruit, egg cell; CONTAINS InterPro DOMAIN/s: Prefoldin (InterPro:IPR009053); BEST Arabidopsis thaliana protein m /.../s: unknown protein (TAIR:AT2G32240.1); Ha.	AT1G05320|FUNCTIONS IN: molecular_function unknown; INVOLVED IN: biological_process unknown; LOCATED IN: cellular_component unknown; EXPRESSED IN: fruit, egg cell; CONTAINS InterPro DOMAIN/s: Prefoldin (InterPro:IPR009053); BEST Arabidopsis thaliana protein m /.../s: unknown protein (TAIR:AT2G32240.1); Ha.
AT1G05330	0	0	0.101357	0	0	0	0	0	0.0428071	gene		YUP8H12.5	AT1G05330|YUP8H12.5
AT1G05340	6.51536	7.94439	6.56288	3.27459	5.52463	7.64546	5.14913	7.14485	5.56492	gene		Cysteine-rich TM module stress tolerance protein	AT1G05340|Cysteine-rich TM module stress tolerance protein
AT1G05350	28.1292	24.2193	26.733	15.3166	21.985	23.4874	24.9813	29.8785	17.2084	gene		Ubiquitin-like modifier-activating enzyme 5	AT1G05350|Ubiquitin-like modifier-activating enzyme 5
AT1G05360	7.80283	14.2613	12.9231	1.79574	8.28694	9.91843	10.1776	12.3817	5.69334	gene	KMS2	Vacuole membrane protein KMS2	AT1G05360|KMS2|Vacuole membrane protein KMS2
AT1G05370	1.63859	1.90334	1.24163	4.54217	2.49743	1.34312	0.844779	4.22196	3.0393	gene		Sec14p-like phosphatidylinositol transfer family protein	AT1G05370|Sec14p-like phosphatidylinositol transfer family protein
AT1G05380	55.283	45.6526	62.208	65.2805	45.2187	71.0132	57.4449	58.0519	52.7383	gene		Acyl-CoA N-acyltransferase with RING/FYVE/PHD-type zinc finger protein	AT1G05380|Acyl-CoA N-acyltransferase with RING/FYVE/PHD-type zinc finger protein
AT1G05385	22.16	16.3025	18.447	15.3166	19.7903	17.2884	16.8151	15.67	15.1537	gene	PSB27-2	Psb27-H1	AT1G05385|PSB27-2|Psb27-H1
AT1G05400	0.117042	0	0	0	0	0	0.603413	0	0.856141	gene		Putative uncharacterized protein	AT1G05400|Putative uncharacterized protein
AT1G05410	15.9178	15.9715	14.2914	18.063	17.974	18.046	10.9017	15.3858	15.8386	gene		At1g05410/T25N20_5	AT1G05410|At1g05410/T25N20_5
AT1G05420	0.273099	0.82754	1.36832	0.845054	0	0	0.0402276	0.608936	0.128421	gene	ATOFP12	ovate family protein 12	AT1G05420|ATOFP12|ovate family protein 12
AT1G05430	18.7658	19.1438	17.2814	14.5772	22.3634	19.0448	19.7115	22.3683	17.1656	gene		Uncharacterized protein At1g05430	AT1G05430|Uncharacterized protein At1g05430
AT1G05440	4.33057	4.11012	3.5475	5.17596	4.54079	2.23853	3.62048	5.92698	3.08211	gene		C-8 sterol isomerase	AT1G05440|C-8 sterol isomerase
AT1G05450	0.156057	0.303431	0.228054	0	0	0	0.402276	0	0.0856141	gene		Bifunctional inhibitor/lipid-transfer protein/seed storage 2S albumin superfamily protein	AT1G05450|Bifunctional inhibitor/lipid-transfer protein/seed storage 2S albumin superfamily protein
AT1G05460	22.9013	22.4539	17.8389	31.5839	19.9795	20.0435	17.9415	20.0137	21.746	gene	SDE3	Probable RNA helicase SDE3	AT1G05460|SDE3|Probable RNA helicase SDE3
AT1G05470	17.9465	20.9644	20.9303	17.8518	13.5467	24.7272	19.6713	18.8364	16.8232	gene	IP5P6	CVP2	AT1G05470|IP5P6|CVP2
AT1G05490	0.390141	1.4344	0.658822	0.633791	0.794638	0.792097	0.402276	1.01489	0.428071	gene	CLSY3	SNF2 domain-containing protein CLASSY 3	AT1G05490|CLSY3|SNF2 domain-containing protein CLASSY 3
AT1G05500	48.7677	55.1142	62.0053	36.0204	43.1753	60.1305	48.9569	60.6906	45.2043	gene	SYT5	Synaptotagmin-5	AT1G05500|SYT5|Synaptotagmin-5
AT1G05510	0	0	0	0	0	0	0	0	0	gene	OBAP1A	Oil body-associated protein 1A	AT1G05510|OBAP1A|Oil body-associated protein 1A
AT1G05520	27.7781	38.8944	27.4171	21.3376	32.9586	45.184	41.4746	32.7608	31.9341	gene		At1g05520/T25N20_16	AT1G05520|At1g05520/T25N20_16
AT1G05530	2.84803	3.00673	2.838	3.27459	0.870318	2.23853	2.57456	2.59813	1.7979	gene	UGT75B2	UGT75B2	AT1G05530|UGT75B2|UGT75B2
AT1G05540	1.75564	3.75152	5.01719	0.105632	1.17304	3.75385	3.29866	1.9486	0.941755	gene		T25N20.19	AT1G05540|T25N20.19
AT1G05550	0.117042	0	0.202715	0.105632	0	0	0	0.28417	0	gene		Protein of unknown function (DUF295)	AT1G05550|Protein of unknown function (DUF295)
AT1G05560	69.4061	51.7213	68.3148	77.8506	44.7268	44.8396	39.1012	33.4915	69.1762	gene	UGT1	UDP-glucosyltransferase 75B1	AT1G05560|UGT1|UDP-glucosyltransferase 75B1
AT1G05570	74.2049	81.292	94.6424	98.977	68.793	121.466	127.763	94.9534	93.8759	gene	CALS1	Callose synthase 1	AT1G05570|CALS1|Callose synthase 1
AT1G05575	3.19916	2.12402	1.62172	1.05632	2.30823	3.2717	1.52865	0.121787	1.7979	gene		Transmembrane protein	AT1G05575|Transmembrane protein
AT1G05577	0	0	0.101357	0	0	0	0	0.243574	0.385264	gene		F3F20.2 protein	AT1G05577|F3F20.2 protein
AT1G05580	0	0	0	0	0	0	0	0	0	gene	CHX23	Cation/H(+) antiporter 23, chloroplastic	AT1G05580|CHX23|Cation/H(+) antiporter 23, chloroplastic
AT1G05590	20.1703	24.44	27.8733	22.3939	22.7039	23.3152	30.3316	34.7094	25.1706	gene	HEXO2	Beta-hexosaminidase 2	AT1G05590|HEXO2|Beta-hexosaminidase 2
AT1G05600	14.2011	11.227	13.0751	8.34491	13.3575	12.8457	11.143	14.8174	9.0751	gene		Pentatricopeptide repeat-containing protein At1g05600	AT1G05600|Pentatricopeptide repeat-containing protein At1g05600
AT1G05610	0.66324	0.855125	0.810858	3.69711	1.28656	0.068878	1.72978	1.8674	0.72772	gene	APS2	ADP-glucose pyrophosphorylase small subunit 2	AT1G05610|APS2|ADP-glucose pyrophosphorylase small subunit 2
AT1G05615	0	0	0	0	0	0	0	0	0	gene		Putative B3 domain-containing protein At1g05615	AT1G05615|Putative B3 domain-containing protein At1g05615
AT1G05620	8.89522	14.6475	17.4841	8.45054	10.7465	9.91843	10.5798	13.7214	7.57685	gene	URH2	Probable uridine nucleosidase 2	AT1G05620|URH2|Probable uridine nucleosidase 2
AT1G05630	10.7679	17.1301	12.5176	12.042	12.752	17.0473	10.2983	14.4927	18.6639	gene	AT5PTASE13	Endonuclease/exonuclease/phosphatase family protein	AT1G05630|AT5PTASE13|Endonuclease/exonuclease/phosphatase family protein
AT1G05640	6.74945	5.59969	10.1357	12.9927	4.91919	8.60975	6.47664	6.37353	11.7719	gene		Ankyrin repeat family protein	AT1G05640|Ankyrin repeat family protein
AT1G05650	0.0780283	0.441355	0	0.422527	0	0.413268	1.28728	1.17728	0.342457	gene		F3F20.10 protein	AT1G05650|F3F20.10 protein
AT1G05660	2.77	3.0619	0.785519	1.16195	0.1892	1.27424	0.844779	2.31396	1.7979	gene		F3F20.11 protein	AT1G05660|F3F20.11 protein
AT1G05670	8.31001	7.83405	6.6389	5.07033	7.90854	8.16204	10.3787	9.74298	7.79089	gene		Glycosyltransferase (Fragment)	AT1G05670|Glycosyltransferase (Fragment)
AT1G05675	6.94452	4.60664	3.62352	9.18997	7.26526	5.13141	2.89638	2.63872	4.2379	gene	UGT74E1	Glycosyltransferase (Fragment)	AT1G05675|UGT74E1|Glycosyltransferase (Fragment)
AT1G05680	5.69606	6.75824	4.00361	8.34491	2.53527	4.44263	5.59163	4.34374	5.13685	gene	UGT74E2	Glycosyltransferase (Fragment)	AT1G05680|UGT74E2|Glycosyltransferase (Fragment)
AT1G05690	4.17451	2.12402	6.18279	0.739423	4.08671	0.482146	1.36774	2.02979	2.18316	gene	BT3	BTB/POZ and TAZ domain-containing protein 3	AT1G05690|BT3|BTB/POZ and TAZ domain-containing protein 3
AT1G05700	14.3572	8.46849	16.3439	6.23228	7.3031	8.05872	10.0569	5.92698	7.49124	gene		Leucine-rich repeat transmembrane protein kinase protein	AT1G05700|Leucine-rich repeat transmembrane protein kinase protein
AT1G05710	10.6118	9.84773	7.90587	6.44354	10.5195	9.09189	8.85006	12.2599	7.14878	gene			AT1G05710
AT1G05720	37.0634	40.384	36.2352	29.26	43.2132	37.0908	33.7509	39.5808	41.0092	gene		Selenoprotein family protein	AT1G05720|Selenoprotein family protein
AT1G05730	0	0.634447	0.405429	0.633791	0.0756798	0.723219	0.643641	0.56834	0.0428071	gene		FAM136A-like protein (DUF842)	AT1G05730|FAM136A-like protein (DUF842)
AT1G05740	0	0	0	0	0	0	0.0402276	0	0	gene		F3F20.19 protein	AT1G05740|F3F20.19 protein
AT1G05750	4.87677	7.03409	5.27058	5.17596	6.05439	8.47199	5.91345	13.3966	9.20352	gene	PDE247	Pentatricopeptide repeat-containing protein At1g05750, chloroplastic	AT1G05750|PDE247|Pentatricopeptide repeat-containing protein At1g05750, chloroplastic
AT1G05760	1.17042	1.76542	1.21629	1.90137	0.870318	2.0319	1.48842	0.730723	1.15579	gene	RTM1	Mannose-binding lectin superfamily protein	AT1G05760|RTM1|Mannose-binding lectin superfamily protein
AT1G05770	0.390141	0.662032	0.481447	0.105632	0.832478	0.413268	0.0402276	0	0	gene	JAL2	Jacalin-related lectin 2	AT1G05770|JAL2|Jacalin-related lectin 2
AT1G05780	7.80283	7.30994	9.17283	7.07733	9.15726	10.5039	8.85006	6.6577	8.00492	gene		Vacuolar ATPase assembly integral membrane protein VMA21 homolog	AT1G05780|Vacuolar ATPase assembly integral membrane protein VMA21 homolog
AT1G05783	0.117042	1.4344	0.304072	0.845054	0.0378399	2.85844	0.885006	0.28417	0.813334	gene			AT1G05783
AT1G05785	6.82747	9.37879	7.42442	6.44354	6.43278	9.29853	9.13165	8.89047	6.59229	gene		Got1/Sft2-like vescicle transport protein family	AT1G05785|Got1/Sft2-like vescicle transport protein family
AT1G05790	14.2792	14.6475	21.7411	18.2743	22.4012	21.5588	19.9126	22.49	18.7067	gene		lipase class 3 family protein	AT1G05790|lipase class 3 family protein
AT1G05800	0	0	0	0	0	0	0	0	0	gene	DGL	Galactolipase DONGLE, chloroplastic	AT1G05800|DGL|Galactolipase DONGLE, chloroplastic
AT1G05805	17.5173	14.4268	15.0009	38.7669	19.2984	24.6239	22.7286	16.1571	22.3881	gene	BHLH128	Transcription factor bHLH128	AT1G05805|BHLH128|Transcription factor bHLH128
AT1G05810	14.3962	12.6889	10.8959	19.6475	19.9416	13.3623	13.2349	12.5035	22.3453	gene	ARA	RAB GTPase homolog A5E	AT1G05810|ARA|RAB GTPase homolog A5E
AT1G05820	5.61804	3.44808	7.75383	4.22527	7.3031	5.06253	8.64892	7.75379	5.86457	gene	SPPL5	Signal peptide peptidase-like 5	AT1G05820|SPPL5|Signal peptide peptidase-like 5
AT1G05830	56.6875	46.6733	59.6488	53.3441	62.4359	69.3257	68.7489	69.7029	51.4969	gene	ATX2	Histone-lysine N-methyltransferase ATX2	AT1G05830|ATX2|Histone-lysine N-methyltransferase ATX2
AT1G05835	7.76381	4.74456	3.75022	13.6265	5.41111	6.68116	7.56278	5.6834	12.2	gene		Uncharacterized protein At1g05835	AT1G05835|Uncharacterized protein At1g05835
AT1G05840	48.0654	44.6044	36.5646	42.9921	47.6783	48.5245	56.3588	46.6039	37.9271	gene		Eukaryotic aspartyl protease family protein	AT1G05840|Eukaryotic aspartyl protease family protein
AT1G05850	539.722	546.259	521.838	875.899	562.415	522.336	636.48	541.669	701.651	gene	CTL1	Chitinase-like protein 1	AT1G05850|CTL1|Chitinase-like protein 1
AT1G05860	10.6509	6.67549	5.85338	10.6688	6.13007	5.33804	8.16619	7.18545	7.70527	gene		INO80 complex subunit D-like protein	AT1G05860|INO80 complex subunit D-like protein
AT1G05870	16.542	17.0749	15.8117	21.9714	19.7146	11.9503	21.2804	19.9731	18.1502	gene		At1g05870	AT1G05870|At1g05870
AT1G05880	0.858311	0.468939	1.82443	0.739423	1.5136	1.61863	1.6091	0.243574	1.2414	gene	ARI12	Probable E3 ubiquitin-protein ligase ARI12	AT1G05880|ARI12|Probable E3 ubiquitin-protein ligase ARI12
AT1G05890	94.7263	73.2925	81.5673	89.3645	80.1828	91.3666	96.7473	99.1754	79.8352	gene	ARI5	RBR-type E3 ubiquitin transferase	AT1G05890|ARI5|RBR-type E3 ubiquitin transferase
AT1G05894	0.351127	0	0.608144	0	0.718958	0.34439	0.362048	0	0.342457	gene		T20M3.17 protein	AT1G05894|T20M3.17 protein
AT1G05900	6.98353	7.28235	8.20994	6.02101	6.81118	3.68497	5.99391	9.70238	5.22246	gene	NTH2	Endonuclease III homolog	AT1G05900|NTH2|Endonuclease III homolog
AT1G05910	26.2955	27.1157	36.9701	41.8302	20.2065	30.8573	34.8371	37.4699	33.0899	gene		ATPase family AAA domain-containing protein At1g05910	AT1G05910|ATPase family AAA domain-containing protein At1g05910
AT1G05920	0	0	0	0	0	0	0	0	0	gene		B3 domain-containing protein At1g05920	AT1G05920|B3 domain-containing protein At1g05920
AT1G05930	0	0	0	0	0	0	0	0	0	gene		B3 domain-containing protein At1g05930	AT1G05930|B3 domain-containing protein At1g05930
AT1G05940	57.5849	50.5351	49.4117	42.6752	48.8513	43.0487	56.922	56.2657	53.2948	gene	CAT9	Cationic amino acid transporter 9, chloroplastic	AT1G05940|CAT9|Cationic amino acid transporter 9, chloroplastic
AT1G05950	4.21353	3.64118	2.33122	3.59148	8.28694	4.75258	5.14913	7.87557	5.26527	gene		unknown protein; Ha.	AT1G05950|unknown protein; Ha.
AT1G05960	59.3795	59.9691	54.0234	47.323	55.3598	66.7428	70.3982	69.1345	58.2176	gene		ARM repeat superfamily protein	AT1G05960|ARM repeat superfamily protein
AT1G05970	4.6817	5.98587	7.12035	5.49285	10.2546	9.02302	5.67208	7.30723	5.35088	gene		RNA-binding (RRM/RBD/RNP motifs) family protein	AT1G05970|RNA-binding (RRM/RBD/RNP motifs) family protein
AT1G05990	0	0.0275847	0.810858	0.316895	1.62712	0	0.32182	0.690128	0.385264	gene	CML7	Calmodulin-like protein 7	AT1G05990|CML7|Calmodulin-like protein 7
AT1G06000	12.0554	13.6268	20.8543	10.9857	14.6062	5.37248	9.69484	8.20034	11.0014	gene	UGT89C1	Glycosyltransferase (Fragment)	AT1G06000|UGT89C1|Glycosyltransferase (Fragment)
AT1G06010	15.2935	15.8612	18.4217	22.6052	18.2767	14.8776	14.5221	13.4778	16.6519	gene		Basic leucine zipper/W2 domain protein	AT1G06010|Basic leucine zipper/W2 domain protein
AT1G06020	0.351127	0	0	0	0.945998	0	0	0	0	gene		Probable fructokinase-3	AT1G06020|Probable fructokinase-3
AT1G06030	0	0	0	0	0	0	0	0	0	gene		Probable fructokinase-2	AT1G06030|Probable fructokinase-2
AT1G06040	83.8804	73.8718	75.6632	102.991	103.606	97.7379	102.5	94.1821	88.3966	gene	BBX24	B-box zinc finger protein 24	AT1G06040|BBX24|B-box zinc finger protein 24
AT1G06045	0	0	0	0	0	0	0	0	0	gene			AT1G06045
AT1G06050	4.91578	2.20677	2.40724	2.007	5.29759	4.30487	4.10321	3.08528	4.15229	gene		Protein of unknown function (DUF1336)	AT1G06050|Protein of unknown function (DUF1336)
AT1G06060	26.5296	28.2191	27.8733	36.0204	38.1805	26.7247	28.3604	30.528	27.8674	gene		At1g06060	AT1G06060|At1g06060
AT1G06070	13.889	18.5921	20.3982	28.2037	13.6224	20.4912	24.0561	19.486	20.3762	gene		At1g06070	AT1G06070|At1g06070
AT1G06080	2.22381	2.17919	5.49863	2.53516	1.43792	1.65307	2.37343	1.74562	3.08211	gene	ADS1	Delta-9 acyl-lipid desaturase 1	AT1G06080|ADS1|Delta-9 acyl-lipid desaturase 1
AT1G06090	4.29156	4.30321	4.15565	8.55618	5.52463	3.37502	4.94799	3.36945	2.69684	gene		Delta-9 desaturase-like 1 protein	AT1G06090|Delta-9 desaturase-like 1 protein
AT1G06100	2.65296	5.62727	4.05429	3.38022	1.77848	2.51405	1.81024	1.17728	2.44	gene		Delta-9 desaturase-like 2 protein	AT1G06100|Delta-9 desaturase-like 2 protein
AT1G06110	30.431	27.0054	29.1656	14.6828	34.2073	23.3841	26.349	26.3872	23.7579	gene	SKIP16	F-box protein SKIP16	AT1G06110|SKIP16|F-box protein SKIP16
AT1G06120	0.429156	2.45504	0.253393	1.16195	0.416239	0.378829	1.1666	1.29906	0.941755	gene		Delta-9 desaturase-like 3 protein	AT1G06120|Delta-9 desaturase-like 3 protein
AT1G06130	27.661	20.0265	24.6805	11.7251	24.7473	15.6697	21.8838	25.6565	18.6639	gene	GLX2-4	GLX2-4	AT1G06130|GLX2-4|GLX2-4
AT1G06135	0	0	0	0	0	0	0	0	0	gene		Transmembrane protein	AT1G06135|Transmembrane protein
AT1G06137	0	0	0	0	0	0	0	0	0	gene		unknown protein; FUNCTIONS IN: molecular_function unknown; INVOLVED IN: biological_process unknown; LOCATED IN: endomembrane system; BEST Arabidopsis thaliana protein match is: unknown protein (TAIR:AT1G06135.1); Ha.	AT1G06137|unknown protein; FUNCTIONS IN: molecular_function unknown; INVOLVED IN: biological_process unknown; LOCATED IN: endomembrane system; BEST Arabidopsis thaliana protein match is: unknown protein (TAIR:AT1G06135.1); Ha.
AT1G06140	1.13141	1.93093	0.608144	1.90137	0.718958	0	1.04592	0.56834	2.01193	gene	PCMP-E61	Pentatricopeptide repeat-containing protein At1g06140, mitochondrial	AT1G06140|PCMP-E61|Pentatricopeptide repeat-containing protein At1g06140, mitochondrial
AT1G06143	6.04719	4.68939	7.88053	8.13365	5.07055	9.09189	9.25234	7.46962	5.77895	gene	EMB1444	Pentatricopeptide repeat-containing protein At1g06143	AT1G06143|EMB1444|Pentatricopeptide repeat-containing protein At1g06143
AT1G06148	0.273099	0	0.253393	0	0	0	0.281593	0.56834	0.0428071	gene		Unknown gene	AT1G06148|Unknown gene
AT1G06150	24.1107	24.2193	27.4932	31.1614	27.0555	32.6482	27.8375	29.9191	23.5011	gene	EMB1444	basic helix-loop-helix (bHLH) DNA-binding superfamily protein	AT1G06150|EMB1444|basic helix-loop-helix (bHLH) DNA-binding superfamily protein
AT1G06160	5.11085	7.97197	7.93121	5.91538	12.525	11.1927	3.09752	7.34783	6.42106	gene	ERF094	Ethylene-responsive transcription factor ERF094	AT1G06160|ERF094|Ethylene-responsive transcription factor ERF094
AT1G06170	1.01437	0.634447	0.076018	1.37321	0.0756798	1.30868	0	0.649532	0.342457	gene	BHLH89	Transcription factor bHLH89	AT1G06170|BHLH89|Transcription factor bHLH89
AT1G06180	13.6159	10.8684	15.9891	12.7814	11.2006	14.3611	10.8212	9.82417	19.52	gene	ATMYB13	Transcription factor MYB13	AT1G06180|ATMYB13|Transcription factor MYB13
AT1G06190	117.589	86.8366	94.8958	108.906	111.363	99.7698	103.747	107.416	98.6275	gene		Rho termination factor	AT1G06190|Rho termination factor
AT1G06200	86.8065	73.9821	85.1401	84.3998	87.1075	98.3922	69.0305	80.3796	89.9376	gene		Peptidase S24/S26A/S26B/S26C family protein	AT1G06200|Peptidase S24/S26A/S26B/S26C family protein
AT1G06210	22.5502	30.619	35.5764	23.5559	23.6878	23.9351	22.6481	19.486	25.727	gene	TOL2	TOM1-like protein 2	AT1G06210|TOL2|TOM1-like protein 2
AT1G06220	63.9442	65.7894	68.3655	62.4284	76.588	64.9864	80.0528	79.6082	68.4485	gene	CLO	110 kDa U5 small nuclear ribonucleoprotein component CLO	AT1G06220|CLO|110 kDa U5 small nuclear ribonucleoprotein component CLO
AT1G06225	0.0780283	0	0	0	0.302719	0	0.201138	0.202979	0.0856141	gene	CLE3	CLAVATA3/ESR (CLE)-related protein 3	AT1G06225|CLE3|CLAVATA3/ESR (CLE)-related protein 3
AT1G06230	71.0057	73.4028	79.2867	120.948	78.2151	77.04	75.1451	80.6231	81.7187	gene	GTE4	Transcription factor GTE4	AT1G06230|GTE4|Transcription factor GTE4
AT1G06240	13.1868	11.1994	13.2271	12.1477	16.536	7.98985	11.3844	12.6659	10.8302	gene		Uncharacterized protein At1g06240	AT1G06240|Uncharacterized protein At1g06240
AT1G06250	0	0	0	0.105632	0.0378399	0	0	0	0	gene		Phospholipase A1-IIalpha	AT1G06250|Phospholipase A1-IIalpha
AT1G06260	0	0	0	0	0	0	0	0	0	gene		Cysteine proteinases superfamily protein	AT1G06260|Cysteine proteinases superfamily protein
AT1G06270	3.23817	6.26172	2.1285	1.79574	2.68663	2.51405	3.74116	4.91208	3.33895	gene		Pentatricopeptide repeat-containing protein At1g06270	AT1G06270|Pentatricopeptide repeat-containing protein At1g06270
AT1G06280	0	0	0	0	0	0	0	0	0	gene	LBD2	LOB domain-containing protein 2	AT1G06280|LBD2|LOB domain-containing protein 2
AT1G06290	83.8414	78.5336	78.5266	95.9137	76.8529	96.4636	84.1963	85.9006	92.2064	gene	ACX3	Acyl-coenzyme A oxidase 3, peroxisomal	AT1G06290|ACX3|Acyl-coenzyme A oxidase 3, peroxisomal
AT1G06310	0.46817	0.165508	0.73484	0.105632	0	1.10205	0.643641	0.649532	0.0428071	gene	ACX3.2	Putative acyl-coenzyme A oxidase 3.2, peroxisomal	AT1G06310|ACX3.2|Putative acyl-coenzyme A oxidase 3.2, peroxisomal
AT1G06320	0	0	0	0.316895	0	0.068878	0	0	0	gene		Putative uncharacterized protein	AT1G06320|Putative uncharacterized protein
AT1G06330	0.585212	0	0.126697	0	0	0	0	0	0	gene		Heavy metal transport/detoxification superfamily protein	AT1G06330|Heavy metal transport/detoxification superfamily protein
AT1G06340	0.273099	0	0	0	0	0	0	0	0.171228	gene		At1g06340	AT1G06340|At1g06340
AT1G06350	1.95071	1.18614	1.69773	5.17596	4.16239	2.13522	1.12637	0.527745	0.941755	gene		Delta-9 desaturase-like 4 protein	AT1G06350|Delta-9 desaturase-like 4 protein
AT1G06360	32.4988	34.3981	33.3972	28.415	41.6239	31.7527	39.1012	41.976	23.972	gene		Fatty acid desaturase family protein	AT1G06360|Fatty acid desaturase family protein
AT1G06380	10.4948	11.2545	10.2624	8.23928	13.3953	9.47072	8.20642	12.4223	9.24633	gene		Ribosomal protein L1p/L10e family	AT1G06380|Ribosomal protein L1p/L10e family
AT1G06390	52.9032	47.2525	41.3791	29.7882	50.4784	38.9849	57.7668	48.4713	48.8429	gene	ASK9	SK22	AT1G06390|ASK9|SK22
AT1G06400	78.4964	65.155	69.5818	113.554	66.0685	80.0707	61.9907	70.8802	80.2632	gene	RABA1A	Ras-related protein RABA1a	AT1G06400|RABA1A|Ras-related protein RABA1a
AT1G06410	267.676	230.884	263.681	226.897	243.954	240.005	236.94	223.683	228.718	gene	TPS7	TPS7	AT1G06410|TPS7|TPS7
AT1G06420	6.67142	4.44113	8.41265	10.035	6.77334	8.81638	5.79277	6.86068	8.34738	gene		DNA ligase-like protein	AT1G06420|DNA ligase-like protein
AT1G06430	195.227	124.214	152.188	136.582	109.092	147.468	134.682	128.039	132.017	gene	FTSH8	ATP-dependent zinc metalloprotease FTSH 8, chloroplastic	AT1G06430|FTSH8|ATP-dependent zinc metalloprotease FTSH 8, chloroplastic
AT1G06440	3.08212	3.0619	2.35656	2.3239	3.70831	2.99619	2.49411	1.42085	1.36983	gene		At1g06440	AT1G06440|At1g06440
AT1G06450	4.4086	3.99978	1.59638	3.59148	2.64879	2.30741	2.49411	3.57242	3.25334	gene	CAF1-1	Probable CCR4-associated factor 1 homolog 1	AT1G06450|CAF1-1|Probable CCR4-associated factor 1 homolog 1
AT1G06460	48.6896	61.9276	52.9845	51.1258	65.236	63.0234	63.6802	74.412	78.4225	gene	ACD32.1	Alpha-crystallin domain 32.1	AT1G06460|ACD32.1|Alpha-crystallin domain 32.1
AT1G06470	35.1517	34.9498	36.1085	43.309	47.262	28.3089	47.1065	44.4523	47.9867	gene		Probable sugar phosphate/phosphate translocator At1g06470	AT1G06470|Probable sugar phosphate/phosphate translocator At1g06470
AT1G06475	0.546198	1.02063	0.0253393	3.27459	0.643278	0.895414	1.6091	0.487149	1.8407	gene		Transmembrane protein	AT1G06475|Transmembrane protein
AT1G06490	7.4517	11.0063	10.2878	8.66181	8.55182	9.84955	13.5567	9.33702	9.16071	gene	CALS7	Callose synthase 7	AT1G06490|CALS7|Callose synthase 7
AT1G06500	14.1621	12.9096	16.2425	20.8095	16.7631	12.4325	13.0337	14.4521	13.0133	gene		AT1G06500 protein	AT1G06500|AT1G06500 protein
AT1G06510	14.3182	12.8545	13.6832	15.4222	18.2388	15.1532	13.0337	16.1165	13.6126	gene		Forkhead-associated domain protein	AT1G06510|Forkhead-associated domain protein
AT1G06515	26.4126	40.3288	26.1755	64.541	38.4832	30.2719	37.9346	44.5335	63.8253	gene		Protein of unknown function (DUF3317)	AT1G06515|Protein of unknown function (DUF3317)
AT1G06520	6.78846	6.67549	5.8027	6.86607	2.42175	9.33297	5.63186	7.99736	7.79089	gene	GPAT1	Glycerol-3-phosphate acyltransferase 1	AT1G06520|GPAT1|Glycerol-3-phosphate acyltransferase 1
AT1G06530	120.086	78.7818	104.753	232.601	89.7941	81.276	79.208	83.4242	106.333	gene	PMD2	Peroxisomal and mitochondrial division factor 2	AT1G06530|PMD2|Peroxisomal and mitochondrial division factor 2
AT1G06540	0	0	0	0	0	0.929853	0.16091	0.0811915	0.0428071	gene		F12K11.13	AT1G06540|F12K11.13
AT1G06550	62.4226	74.0924	80.427	41.302	45.8998	61.9557	46.0203	67.8355	63.1404	gene		3-hydroxyisobutyryl-CoA hydrolase-like protein 5	AT1G06550|3-hydroxyisobutyryl-CoA hydrolase-like protein 5
AT1G06560	12.0554	12.9096	12.2896	8.23928	11.3141	12.5702	12.913	13.2748	12.0288	gene		At1g06560	AT1G06560|At1g06560
AT1G06570	97.9645	51.6385	74.8017	145.349	85.4425	123.808	79.4494	58.8638	102.651	gene	HPD	4-hydroxyphenylpyruvate dioxygenase	AT1G06570|HPD|4-hydroxyphenylpyruvate dioxygenase
AT1G06580	5.77409	5.32384	2.66063	5.38722	5.18407	3.99492	3.58025	3.69421	5.39369	gene		Pentatricopeptide repeat-containing protein At1g06580	AT1G06580|Pentatricopeptide repeat-containing protein At1g06580
AT1G06590	8.03691	12.9924	11.4027	5.59849	6.31927	12.5358	10.9017	9.54	9.50317	gene	APC5	Anaphase-promoting complex subunit 5	AT1G06590|APC5|Anaphase-promoting complex subunit 5
AT1G06620	9.05128	17.7921	6.33483	4.54217	7.53014	9.81511	4.74685	10.5549	12.7993	gene		1-aminocyclopropane-1-carboxylate oxidase homolog 1	AT1G06620|1-aminocyclopropane-1-carboxylate oxidase homolog 1
AT1G06630	38.702	37.2117	26.1755	20.7038	40.2617	37.1597	35.0784	49.1614	25.5986	gene		F-box/RNI-like superfamily protein	AT1G06630|F-box/RNI-like superfamily protein
AT1G06640	47.9874	64.2999	61.2198	45.9498	57.4031	53.7593	53.744	45.995	58.0464	gene		1-aminocyclopropane-1-carboxylate oxidase homolog 2	AT1G06640|1-aminocyclopropane-1-carboxylate oxidase homolog 2
AT1G06645	7.10057	4.63423	7.22171	8.55618	8.32478	6.81892	5.59163	7.5914	8.13334	gene		2-oxoglutarate (2OG) and Fe(II)-dependent oxygenase superfamily protein	AT1G06645|2-oxoglutarate (2OG) and Fe(II)-dependent oxygenase superfamily protein
AT1G06650	53.4104	39.3633	35.7031	39.4007	37.5372	49.0756	51.089	39.6214	41.0092	gene		1-aminocyclopropane-1-carboxylate oxidase homolog 3	AT1G06650|1-aminocyclopropane-1-carboxylate oxidase homolog 3
AT1G06660	2.26282	4.88249	2.86334	2.007	1.85416	2.41073	4.62617	5.56162	3.46737	gene	JASON	Protein JASON	AT1G06660|JASON|Protein JASON
AT1G06670	71.2398	63.7758	77.1076	115.984	54.1111	72.7696	69.1512	69.3781	76.4106	gene	NIH	DExH-box ATP-dependent RNA helicase DExH2	AT1G06670|NIH|DExH-box ATP-dependent RNA helicase DExH2
AT1G06680	718.211	537.57	709.906	958.714	917.769	825.262	745.095	801.197	693.945	gene	PSBP1	Oxygen-evolving enhancer protein 2-1, chloroplastic	AT1G06680|PSBP1|Oxygen-evolving enhancer protein 2-1, chloroplastic
AT1G06690	28.2462	24.1642	21.2344	18.5912	24.8608	22.8331	21.4011	18.9988	18.2358	gene		Uncharacterized oxidoreductase At1g06690, chloroplastic	AT1G06690|Uncharacterized oxidoreductase At1g06690, chloroplastic
AT1G06700	100.188	98.7255	99.2541	149.152	104.703	125.496	106.925	107.985	128.592	gene	PTI11	PTI1-like tyrosine-protein kinase 1	AT1G06700|PTI11|PTI1-like tyrosine-protein kinase 1
AT1G06710	5.73508	8.16506	6.99365	5.91538	8.40046	9.57404	6.87891	14.858	6.93474	gene		Tetratricopeptide repeat (TPR)-like superfamily protein	AT1G06710|Tetratricopeptide repeat (TPR)-like superfamily protein
AT1G06720	53.4104	58.5071	79.1347	71.0902	52.5975	56.2733	59.7379	57.037	53.3376	gene		P-loop containing nucleoside triphosphate hydrolases superfamily protein	AT1G06720|P-loop containing nucleoside triphosphate hydrolases superfamily protein
AT1G06730	15.6837	10.3443	16.5719	12.4646	17.7091	14.3955	14.6428	14.2491	12.1144	gene		At1g06730/F4H5_22	AT1G06730|At1g06730/F4H5_22
AT1G06740	1.52155	4.33079	1.24163	2.85206	4.04887	2.51405	6.15482	1.9486	1.8407	gene		At1g06740	AT1G06740|At1g06740
AT1G06750	0.195071	0.331016	0.506786	0.422527	0.605439	1.412	0.402276	0.527745	0.513685	gene		p-loop containing nucleoside triphosphate hydrolases superfamily protein	AT1G06750|p-loop containing nucleoside triphosphate hydrolases superfamily protein
AT1G06760	99.5641	96.8222	120.793	142.709	113.52	113.614	120.884	91.8682	111.555	gene		Histone H1.1	AT1G06760|Histone H1.1
AT1G06770	5.42297	5.82037	9.24885	9.82376	7.26526	8.2998	11.7867	9.05285	5.77895	gene	DRIP1	E3 ubiquitin protein ligase DRIP1	AT1G06770|DRIP1|E3 ubiquitin protein ligase DRIP1
AT1G06780	16.2299	12.9372	19.1565	19.4363	21.1147	14.8776	16.9358	8.76868	17.2084	gene	GAUT6	Hexosyltransferase	AT1G06780|GAUT6|Hexosyltransferase
AT1G06790	4.25254	11.9166	7.04433	7.81675	9.64918	7.95541	6.43641	10.6361	6.72071	gene		F4H5.12 protein	AT1G06790|F4H5.12 protein
AT1G06800	3.8624	5.59969	3.85158	6.02101	1.92984	6.64673	2.3332	2.55753	3.89544	gene	PLA-I{gamma}1	PLA-I(gamma)1	AT1G06800|PLA-I{gamma}1|PLA-I(gamma)1
AT1G06810	0	0	0	0	0	0	0	0	0	gene		Endonuclease/glycosyl hydrolase	AT1G06810|Endonuclease/glycosyl hydrolase
AT1G06820	53.6444	48.4111	67.2252	67.3931	50.9325	65.6752	74.1796	70.1494	70.5888	gene	CRTISO	Prolycopene isomerase, chloroplastic	AT1G06820|CRTISO|Prolycopene isomerase, chloroplastic
AT1G06830	7.4517	9.3512	4.05429	6.44354	3.17855	4.61482	3.45957	4.62791	4.79439	gene	GRXS11	Monothiol glutaredoxin-S11	AT1G06830|GRXS11|Monothiol glutaredoxin-S11
AT1G06840	40.4577	30.3431	33.1438	30.5276	30.5746	41.1202	34.3946	33.6539	38.9544	gene		Probable LRR receptor-like serine/threonine-protein kinase At1g06840	AT1G06840|Probable LRR receptor-like serine/threonine-protein kinase At1g06840
AT1G06850	2.22381	4.99283	4.43438	3.48585	2.61095	4.236	3.05729	3.8566	3.0393	gene	AtbZIP52	AtbZIP transcription factor	AT1G06850|AtbZIP52|AtbZIP transcription factor
AT1G06870	21.1457	22.7849	20.8543	9.08434	16.4225	15.8764	18.3035	16.6848	15.8386	gene	TPP2	Probable thylakoidal processing peptidase 2, chloroplastic	AT1G06870|TPP2|Probable thylakoidal processing peptidase 2, chloroplastic
AT1G06890	60.0428	67.0032	60.2569	51.1258	51.1596	64.8486	57.4449	67.3483	50.9404	gene	UXT3	UDP-xylose transporter 3	AT1G06890|UXT3|UDP-xylose transporter 3
AT1G06900	64.5294	63.0586	69.6071	98.2376	79.8044	81.0694	83.1503	81.1509	73.9278	gene		Nardilysin-like	AT1G06900|Nardilysin-like
AT1G06910	8.62212	10.8959	8.0579	11.5139	8.89238	8.33424	5.95368	8.15974	9.50317	gene	TRFL7	TRFL7	AT1G06910|TRFL7|TRFL7
AT1G06920	0	0	0	0	0	0	0	0	0	gene	OFP4	Transcription repressor OFP4	AT1G06920|OFP4|Transcription repressor OFP4
AT1G06923	0.273099	1.04822	0.684162	0.316895	0.681118	0.895414	0.683868	0.0811915	0	gene		Transcription repressor OFP17-like protein	AT1G06923|Transcription repressor OFP17-like protein
AT1G06925	0	0	0.304072	0	0	0	0	0	0	gene		FUNCTIONS IN: molecular_function unknown; INVOLVED IN: biological_process unknown; LOCATED IN: endomembrane system; BEST Arabidopsis thaliana protein match is: Putative endonuclease or glycosyl hydrolase (TAIR:AT4G20480.1); Ha.	AT1G06925|FUNCTIONS IN: molecular_function unknown; INVOLVED IN: biological_process unknown; LOCATED IN: endomembrane system; BEST Arabidopsis thaliana protein match is: Putative endonuclease or glycosyl hydrolase (TAIR:AT4G20480.1); Ha.
AT1G06930	0.351127	2.20677	0.35475	0.739423	1.17304	0	0.885006	0.0405957	0.214035	gene		Expressed protein	AT1G06930|Expressed protein
AT1G06950	238.962	221.864	220.984	235.453	251.976	250.578	259.025	278.081	219.001	gene	TIC110	Protein TIC110, chloroplastic	AT1G06950|TIC110|Protein TIC110, chloroplastic
AT1G06960	20.9506	21.3505	18.7511	18.1687	24.4067	20.9733	23.9354	24.4792	19.4344	gene		U2 small nuclear ribonucleoprotein B'' 2	AT1G06960|U2 small nuclear ribonucleoprotein B'' 2
AT1G06970	0	0	0	0	0	0	0	0	0	gene	CHX14	CHX14	AT1G06970|CHX14|CHX14
AT1G06980	0.741269	1.04822	0.582804	0	1.1352	0.826536	2.13206	0.974298	0.385264	gene		6,7-dimethyl-8-ribityllumazine synthase	AT1G06980|6,7-dimethyl-8-ribityllumazine synthase
AT1G06990	0	0	0	0	0	0	0	0	0	gene		GDSL esterase/lipase At1g06990	AT1G06990|GDSL esterase/lipase At1g06990
AT1G07000	29.0265	31.9706	34.1574	20.5982	23.4607	30.9607	24.579	20.4197	29.6225	gene	ATEXO70B2	Exocyst subunit Exo70 family protein	AT1G07000|ATEXO70B2|Exocyst subunit Exo70 family protein
AT1G07010	56.1804	40.3012	38.3384	53.0272	26.4879	29.4798	34.7566	27.118	30.4358	gene		Calcineurin-like metallo-phosphoesterase superfamily protein	AT1G07010|Calcineurin-like metallo-phosphoesterase superfamily protein
AT1G07020	6.86649	3.64118	8.33664	9.08434	8.28694	7.43882	11.5453	3.97838	9.20352	gene		Uncharacterized protein At1g07020	AT1G07020|Uncharacterized protein At1g07020
AT1G07025	0	0	0	0	0	0	0	0	0	gene		Mitochondrial substrate carrier family protein	AT1G07025|Mitochondrial substrate carrier family protein
AT1G07030	19.5461	21.4885	24.0724	19.1194	32.9964	26.1736	19.3092	22.7742	19.1348	gene		At1g07030	AT1G07030|At1g07030
AT1G07040	47.9484	44.9078	43.1022	61.5833	74.2041	94.9483	73.536	49.405	62.3699	gene		At1g07040	AT1G07040|At1g07040
AT1G07050	4.9548	4.41355	5.2199	2.74643	9.98974	6.13014	4.06298	8.07855	8.51861	gene		CCT motif family protein	AT1G07050|CCT motif family protein
AT1G07060	0	0.524109	0.329411	0	0.794638	0	0	0.0405957	0.0428071	gene		F10K1.23	AT1G07060|F10K1.23
AT1G07070	12.5626	13.2131	11.9095	12.4646	12.7899	9.88399	11.8269	11.0014	18.9635	gene	RPL35AA	60S ribosomal protein L35a-1	AT1G07070|RPL35AA|60S ribosomal protein L35a-1
AT1G07080	25.9444	27.2261	28.7095	19.6475	25.7311	30.3063	29.3661	25.2911	28.8948	gene		At1g07080/F10K1_15	AT1G07080|At1g07080/F10K1_15
AT1G07090	8.70015	7.94439	4.99185	2.3239	7.03822	6.68116	6.55709	9.05285	6.24983	gene	LSH6	LSH6	AT1G07090|LSH6|LSH6
AT1G07110	125.547	87.2503	90.36	124.54	105.763	119.331	106.523	115.17	95.1601	gene	FKFBP	FKFBP	AT1G07110|FKFBP|FKFBP
AT1G07120	0.390141	0.110339	0.076018	0.105632	1.24872	0	0.241365	0.0811915	0.898948	gene		CHUP1-like protein	AT1G07120|CHUP1-like protein
AT1G07130	3.12113	3.94461	3.75022	4.11964	1.66496	6.40565	2.57456	4.87149	5.00843	gene	STN1	CST complex subunit STN1	AT1G07130|STN1|CST complex subunit STN1
AT1G07135	17.8295	24.6331	22.6027	22.1827	27.3961	22.5575	20.5161	29.7567	22.1741	gene		At1g07135	AT1G07135|At1g07135
AT1G07140	385.538	319.651	375.123	442.492	344.003	352.035	308.465	300.53	347.979	gene	RANBP1A	Ran-binding protein 1 homolog a	AT1G07140|RANBP1A|Ran-binding protein 1 homolog a
AT1G07150	2.53592	1.90334	2.99004	2.21827	5.14623	4.64926	3.45957	1.46145	2.48281	gene	MAPKKK13	F10K1.14 protein	AT1G07150|MAPKKK13|F10K1.14 protein
AT1G07160	1.13141	0.606863	0.101357	0	0	0.551024	0.0402276	0.243574	0.214035	gene		PP2C-type phosphatase AP2C2	AT1G07160|PP2C-type phosphatase AP2C2
AT1G07170	27.1929	28.2743	23.1855	32.0064	30.4233	26.1048	32.9866	34.8311	28.852	gene		PHD finger-like domain-containing protein 5A	AT1G07170|PHD finger-like domain-containing protein 5A
AT1G07175	0.117042	1.10339	1.08959	1.05632	0.227039	0.309951	0.32182	0.324766	0.171228	gene		unknown protein; FUNCTIONS IN: molecular_function unknown; INVOLVED IN: biological_process unknown; LOCATED IN: endomembrane system; BEST Arabidopsis thaliana protein match is: unknown protein (TAIR:AT2G29995.1); Ha.	AT1G07175|unknown protein; FUNCTIONS IN: molecular_function unknown; INVOLVED IN: biological_process unknown; LOCATED IN: endomembrane system; BEST Arabidopsis thaliana protein match is: unknown protein (TAIR:AT2G29995.1); Ha.
AT1G07180	88.367	62.2586	78.3999	90.7377	52.5218	49.0067	66.2548	56.7122	46.1032	gene	NDA1	Internal alternative NAD(P)H-ubiquinone oxidoreductase A1, mitochondrial	AT1G07180|NDA1|Internal alternative NAD(P)H-ubiquinone oxidoreductase A1, mitochondrial
AT1G07190	0	0	0	0	0	0	0	0	0	gene		BEST Arabidopsis thaliana protein match is: lon protease 1 (TAIR:AT5G26860.1); Ha.	AT1G07190|BEST Arabidopsis thaliana protein match is: lon protease 1 (TAIR:AT5G26860.1); Ha.
AT1G07200	52.9422	41.7908	51.4642	39.4007	51.3866	51.1763	50.5258	50.7041	39.1685	gene	SMXL6	Protein SMAX1-LIKE 6	AT1G07200|SMXL6|Protein SMAX1-LIKE 6
AT1G07210	34.3324	31.4189	32.2063	28.2037	29.6665	26.5525	32.9866	30.4062	29.3656	gene		F10K1.8 protein	AT1G07210|F10K1.8 protein
AT1G07220	7.49071	5.98587	6.51221	5.80975	6.84902	7.09443	7.64323	6.94187	7.40562	gene		F10K1.7 protein	AT1G07220|F10K1.7 protein
AT1G07230	21.965	19.392	19.6126	24.6122	19.6389	20.4912	21.6022	22.7336	22.2597	gene	NPC1	Non-specific phospholipase C1	AT1G07230|NPC1|Non-specific phospholipase C1
AT1G07240	17.0492	11.4752	15.4316	10.7744	13.1304	15.4631	14.844	11.1232	15.8814	gene	UGT71C5	UDP-glycosyltransferase 71C5	AT1G07240|UGT71C5|UDP-glycosyltransferase 71C5
AT1G07250	31.0553	23.9435	33.1945	58.7313	28.3421	29.342	20.7976	26.306	41.4372	gene	UGT71C4	Flavonol 3-O-glucosyltransferase UGT71C4	AT1G07250|UGT71C4|Flavonol 3-O-glucosyltransferase UGT71C4
AT1G07260	6.6324	8.2754	13.1511	12.1477	10.2168	9.02302	7.92483	7.5914	7.70527	gene	UGT71C3	UDP-glycosyltransferase 71C3	AT1G07260|UGT71C3|UDP-glycosyltransferase 71C3
AT1G07270	0.0390141	1.35165	0.684162	0.950686	0.0378399	0.275512	1.81024	0.365362	0.299649	gene	CDC6B	Cell division control protein 6 homolog B	AT1G07270|CDC6B|Cell division control protein 6 homolog B
AT1G07280	40.0675	39.1702	44.7239	50.2807	48.2837	53.4493	36.0439	43.2751	46.9165	gene		At1g07280/F22G5_32	AT1G07280|At1g07280/F22G5_32
AT1G07290	2.18479	4.24804	2.02715	0.528159	2.42175	2.44517	2.13206	2.11098	1.92632	gene	GONST2	golgi nucleotide sugar transporter 2	AT1G07290|GONST2|golgi nucleotide sugar transporter 2
AT1G07300	3.19916	1.93093	1.92579	4.6478	4.31375	2.0319	3.45957	3.12587	3.46737	gene		josephin protein-related	AT1G07300|josephin protein-related
AT1G07310	16.503	13.6544	17.5855	44.3654	15.6279	27.5512	26.4697	19.1206	42.1222	gene		Calcium-dependent lipid-binding (CaLB domain) family protein	AT1G07310|Calcium-dependent lipid-binding (CaLB domain) family protein
AT1G07320	740.488	608.766	609.056	976.883	782.983	658.026	677.673	716.352	742.06	gene	RPL4	RPL4	AT1G07320|RPL4|RPL4
AT1G07330	0	0.303431	0	0.105632	0	0	0.281593	0.0405957	0.428071	gene		Dentin sialophosphoprotein	AT1G07330|Dentin sialophosphoprotein
AT1G07340	0	0	0	0	0	0	0	0	0	gene	STP2	STP2	AT1G07340|STP2|STP2
AT1G07350	15.2155	8.24782	16.5719	17.6405	13.6224	11.3993	12.0683	11.6916	11.0442	gene	SR45A	Serine/arginine-rich splicing factor SR45a	AT1G07350|SR45A|Serine/arginine-rich splicing factor SR45a
AT1G07360	20.3654	19.2265	27.2144	24.9291	24.9365	19.8024	21.8838	22.4494	22.6021	gene		Zinc finger CCCH domain-containing protein 4	AT1G07360|Zinc finger CCCH domain-containing protein 4
AT1G07370	18.9219	17.1301	16.8506	15.7391	22.2877	9.74623	13.5969	13.559	18.2358	gene	PCNA	Proliferating cellular nuclear antigen 1	AT1G07370|PCNA|Proliferating cellular nuclear antigen 1
AT1G07380	15.9958	9.04777	10.6679	12.8871	10.7465	11.5026	14.9646	16.5225	11.6863	gene		Neutral/alkaline non-lysosomal ceramidase	AT1G07380|Neutral/alkaline non-lysosomal ceramidase
AT1G07390	7.91987	3.19982	4.78913	3.90838	1.55144	3.58166	5.1089	5.60221	2.91088	gene	AtRLP1	Receptor like protein 1	AT1G07390|AtRLP1|Receptor like protein 1
AT1G07400	0.46817	0.248262	0.101357	0.316895	1.09736	0.034439	0.241365	0	0.299649	gene	HSP17.8	17.8 kDa class I heat shock protein	AT1G07400|HSP17.8|17.8 kDa class I heat shock protein
AT1G07410	1.87268	1.04822	0.836198	1.79574	0.908158	1.61863	2.3332	1.9486	1.8407	gene	RABA2B	RABA2b	AT1G07410|RABA2B|RABA2b
AT1G07420	22.004	31.5017	20.6262	11.8308	21.7958	18.4937	26.0272	23.7485	19.9053	gene	SMO2-2	Methylsterol monooxygenase 2-2	AT1G07420|SMO2-2|Methylsterol monooxygenase 2-2
AT1G07430	0.0390141	0.441355	1.01357	0.422527	1.05952	0.103317	0.0804551	0.811915	1.11298	gene	AIP1	Protein phosphatase 2C 3	AT1G07430|AIP1|Protein phosphatase 2C 3
AT1G07440	24.4228	17.7921	17.2561	17.4292	14.3413	15.532	12.5912	18.1869	14.8969	gene		Tropinone reductase homolog At1g07440	AT1G07440|Tropinone reductase homolog At1g07440
AT1G07450	2.37986	0.468939	1.69773	1.79574	3.10287	1.10205	0.32182	0.811915	1.36983	gene		Tropinone reductase homolog At1g07450	AT1G07450|Tropinone reductase homolog At1g07450
AT1G07460	0	0.137923	0	0.316895	0	0	0	0	0	gene		Concanavalin A-like lectin family protein	AT1G07460|Concanavalin A-like lectin family protein
AT1G07470	16.542	16.7715	20.1701	22.9221	20.9255	18.6659	16.0106	13.762	19.7769	gene		At1g07470/F22G5_13	AT1G07470|At1g07470/F22G5_13
AT1G07473	0.273099	0	0.0506786	0	0	0	0	0	0	gene		F22G5.17	AT1G07473|F22G5.17
AT1G07476	0	0	0	0	0	0	0	0	0	gene		At1g07476	AT1G07476|At1g07476
AT1G07480	18.0245	19.6955	21.9439	23.9784	15.1738	22.1787	16.5335	23.7079	23.3727	gene		Transcription factor IIA, alpha/beta subunit	AT1G07480|Transcription factor IIA, alpha/beta subunit
AT1G07485	0.0780283	0.993048	1.57104	0.105632	0.454079	0.826536	0.683868	1.17728	0.342457	gene		Uncharacterized protein At1g07490	AT1G07485|Uncharacterized protein At1g07490
AT1G07490	0.273099	0.441355	1.57104	2.21827	2.64879	0.654341	0.442503	0.365362	0.941755	gene	RTFL3	RTFL3	AT1G07490|RTFL3|RTFL3
AT1G07500	0	0.634447	0.405429	0.633791	0	0.241073	0.201138	0.0811915	0.299649	gene	SMR5	Cyclin-dependent protein kinase inhibitor SMR5	AT1G07500|SMR5|Cyclin-dependent protein kinase inhibitor SMR5
AT1G07510	52.0839	41.7908	57.0388	49.1188	37.4615	50.6942	52.7383	45.2237	49.8702	gene	FTSH10	ATP-dependent zinc metalloprotease FTSH 10, mitochondrial	AT1G07510|FTSH10|ATP-dependent zinc metalloprotease FTSH 10, mitochondrial
AT1G07520	22.2381	19.5299	22.2226	16.7955	20.1308	20.9045	21.1195	19.8919	19.306	gene		GRAS family transcription factor	AT1G07520|GRAS family transcription factor
AT1G07530	65.2707	56.0796	67.2252	59.3651	69.8525	77.6599	62.7148	64.7908	52.3102	gene	SCL14	AT1G07530 protein	AT1G07530|SCL14|AT1G07530 protein
AT1G07540	0	0	0	0	0	0	0	0	0	gene	TRP5	Telomere repeat-binding protein 5	AT1G07540|TRP5|Telomere repeat-binding protein 5
AT1G07550	0.819297	0.662032	0.709501	0.739423	0.264879	0.516585	0.764323	1.50204	0.0856141	gene		Probable LRR receptor-like serine/threonine-protein kinase At1g07550	AT1G07550|Probable LRR receptor-like serine/threonine-protein kinase At1g07550
AT1G07560	4.72071	3.4205	3.44615	2.74643	1.36224	5.71687	2.53434	1.42085	3.42457	gene		Probable LRR receptor-like serine/threonine-protein kinase At1g07560	AT1G07560|Probable LRR receptor-like serine/threonine-protein kinase At1g07560
AT1G07570	38.3899	29.1846	26.1502	29.3656	26.7907	30.7885	36.6071	30.6498	36.8569	gene	APK1A	Protein kinase superfamily protein	AT1G07570|APK1A|Protein kinase superfamily protein
AT1G07590	256.518	305.804	207.225	236.087	273.658	208.666	238.348	216.903	176.322	gene		Pentatricopeptide repeat-containing protein At1g07590, mitochondrial	AT1G07590|Pentatricopeptide repeat-containing protein At1g07590, mitochondrial
AT1G07600	0	0	0	0	0	0	0	0	0	gene	MT1A	Metallothionein-like protein 1A	AT1G07600|MT1A|Metallothionein-like protein 1A
AT1G07610	116.418	117.676	101.307	122.639	94.6755	75.5591	95.5002	85.2916	85.6569	gene	MT1C	Metallothionein-like protein 1C	AT1G07610|MT1C|Metallothionein-like protein 1C
AT1G07615	11.6652	11.7511	15.8878	30.8445	16.8388	18.4249	11.3442	13.2342	15.3677	gene	ATOBGM	Probable GTP-binding protein OBGM, mitochondrial	AT1G07615|ATOBGM|Probable GTP-binding protein OBGM, mitochondrial
AT1G07620	3.39423	4.44113	3.14208	1.90137	0.529759	4.8559	2.73547	1.78621	3.59579	gene	ATOBGM	GTP-binding protein Obg/CgtA	AT1G07620|ATOBGM|GTP-binding protein Obg/CgtA
AT1G07630	46.2708	43.9424	44.2678	51.0202	40.7157	52.5883	36.6875	27.6457	46.6597	gene	PLL5	PLL5	AT1G07630|PLL5|PLL5
AT1G07640	23.5255	26.2606	14.2914	16.4786	23.0823	18.3215	24.9411	24.5198	20.5046	gene	OBP2	Dof-type zinc finger DNA-binding family protein	AT1G07640|OBP2|Dof-type zinc finger DNA-binding family protein
AT1G07645	0	0	0	0	0	0	0	0	0	gene	ATDSI-1VOC	DSI-1VOC	AT1G07645|ATDSI-1VOC|DSI-1VOC
AT1G07650	56.5315	72.4649	63.7537	47.9568	62.7386	76.6612	62.0309	58.8638	53.9369	gene		Leucine-rich repeat transmembrane protein kinase	AT1G07650|Leucine-rich repeat transmembrane protein kinase
AT1G07660	10.8849	7.50303	10.6172	11.197	17.7469	10.435	8.48801	9.70238	13.3558	gene		Histone H4	AT1G07660|Histone H4
AT1G07670	50.9525	56.8244	58.1791	67.71	43.2132	52.1751	50.3649	51.719	57.8323	gene	ECA4	Calcium-transporting ATPase 4, endoplasmic reticulum-type	AT1G07670|ECA4|Calcium-transporting ATPase 4, endoplasmic reticulum-type
AT1G07680	0	0	0	0	0	0	0	0	0	gene		F24B9.23	AT1G07680|F24B9.23
AT1G07690	0	0	0.076018	0	0	0	0.281593	0	0	gene		FUNCTIONS IN: molecular_function unknown; INVOLVED IN: biological_process unknown; LOCATED IN: endomembrane system; EXPRESSED IN: root; CONTAINS InterPro DOMAIN/s: Orthoreovirus membrane fusion p10 (InterPro:IPR009854); BEST Arabidopsis thaliana pro /.../atch is: unknown protein (TAIR:AT1G54950.1); Ha.	AT1G07690|FUNCTIONS IN: molecular_function unknown; INVOLVED IN: biological_process unknown; LOCATED IN: endomembrane system; EXPRESSED IN: root; CONTAINS InterPro DOMAIN/s: Orthoreovirus membrane fusion p10 (InterPro:IPR009854); BEST Arabidopsis thaliana pro /.../atch is: unknown protein (TAIR:AT1G54950.1); Ha.
AT1G07700	44.8272	37.9013	27.6705	25.7742	37.0831	29.342	35.7221	37.5917	23.6723	gene		Thioredoxin superfamily protein	AT1G07700|Thioredoxin superfamily protein
AT1G07705	16.464	13.7096	14.2407	15.4222	16.536	16.7718	16.1715	11.1638	16.866	gene		NOT2 / NOT3 / NOT5 family	AT1G07705|NOT2 / NOT3 / NOT5 family
AT1G07710	0.702254	0.468939	1.52036	0.845054	0.794638	0.309951	1.36774	1.38026	1.11298	gene		Ankyrin repeat family protein	AT1G07710|Ankyrin repeat family protein
AT1G07720	36.9074	39.6668	40.8977	34.2247	29.6665	28.6188	28.6018	25.0882	32.7902	gene	KCS3	3-ketoacyl-CoA synthase 3	AT1G07720|KCS3|3-ketoacyl-CoA synthase 3
AT1G07725	0	0	0.988234	0	0	0	0	0	0.0428071	gene	ATEXO70H6	Exocyst subunit Exo70 family protein	AT1G07725|ATEXO70H6|Exocyst subunit Exo70 family protein
AT1G07730	0	0	0	0	0	0	0	0	0	gene	DIR25	Dirigent protein 25	AT1G07730|DIR25|Dirigent protein 25
AT1G07740	2.69198	3.28258	1.82443	3.27459	2.34607	3.4439	2.97684	2.39515	2.48281	gene		Pentatricopeptide repeat-containing protein At1g07740, mitochondrial	AT1G07740|Pentatricopeptide repeat-containing protein At1g07740, mitochondrial
AT1G07745	8.23198	2.86881	3.29411	5.59849	5.60031	6.8878	7.32141	5.92698	3.12492	gene	RAD51D	DNA repair protein RAD51 homolog 4	AT1G07745|RAD51D|DNA repair protein RAD51 homolog 4
AT1G07747	0	0	0	0	0	0	0	0	0	gene		Bifunctional inhibitor/lipid-transfer protein/seed storage 2S albumin superfamily protein	AT1G07747|Bifunctional inhibitor/lipid-transfer protein/seed storage 2S albumin superfamily protein
AT1G07750	18.9999	26.4261	19.5113	14.5772	12.9412	14.3266	23.8952	21.394	17.8934	gene		At1g07750/F24B9_13	AT1G07750|At1g07750/F24B9_13
AT1G07770	273.918	296.756	244.879	240.629	299.73	236.389	259.267	243.087	213.693	gene	RPS15AF	40S ribosomal protein S15a-1	AT1G07770|RPS15AF|40S ribosomal protein S15a-1
AT1G07780	6.32029	5.4066	1.14027	3.59148	4.61647	2.85844	3.62048	5.96757	2.44	gene	PAI1	N-(5'-phosphoribosyl)anthranilate isomerase 1, chloroplastic	AT1G07780|PAI1|N-(5'-phosphoribosyl)anthranilate isomerase 1, chloroplastic
AT1G07790	8.42705	10.2891	12.3656	8.55618	10.5952	10.1251	5.75254	7.55081	6.59229	gene	HTB1	Histone H2B.1	AT1G07790|HTB1|Histone H2B.1
AT1G07795	0.0780283	0.551693	0	0.105632	0	0.137756	0	0.0811915	0.171228	gene		At1g07795	AT1G07795|At1g07795
AT1G07810	48.0264	43.5838	52.4777	62.4284	45.7485	49.6955	58.5713	51.1506	56.5053	gene	ECA1	Calcium-transporting ATPase 1, endoplasmic reticulum-type	AT1G07810|ECA1|Calcium-transporting ATPase 1, endoplasmic reticulum-type
AT1G07820	79.7839	98.3394	89.6759	123.061	114.882	86.2008	83.9147	95.9277	128.464	gene		Histone H4	AT1G07820|Histone H4
AT1G07830	24.969	22.3988	23.6416	29.3656	26.715	24.0384	26.0272	20.5414	35.1018	gene		At1g07830/F24B9_7	AT1G07830|At1g07830/F24B9_7
AT1G07840	17.6734	19.3093	21.8172	23.7672	25.4663	21.3522	25.7054	17.8215	18.4498	gene		AT1G07840 protein	AT1G07840|AT1G07840 protein
AT1G07850	0	0	0	0	0	0	0	0	0	gene		Glycosyltransferase	AT1G07850|Glycosyltransferase
AT1G07860	0	0	0	0	0	0	0	0	0	gene		Serine/Threonine-kinase RLCKVII protein	AT1G07860|Serine/Threonine-kinase RLCKVII protein
AT1G07870	14.4742	18.068	20.6262	15.211	13.3196	11.6404	17.4588	13.3966	15.3677	gene		Protein kinase superfamily protein	AT1G07870|Protein kinase superfamily protein
AT1G07880	6.94452	7.03409	5.70135	4.43654	6.09223	4.0638	8.08574	5.19625	7.40562	gene	MPK13	Mitogen-activated protein kinase 13	AT1G07880|MPK13|Mitogen-activated protein kinase 13
AT1G07885	0.195071	0	0.684162	0.950686	0	0.447707	0.804551	1.05549	0.642106	gene		unknown protein; FUNCTIONS IN: molecular_function unknown; INVOLVED IN: biological_process unknown; LOCATED IN: cellular_component unknown; Ha.	AT1G07885|unknown protein; FUNCTIONS IN: molecular_function unknown; INVOLVED IN: biological_process unknown; LOCATED IN: cellular_component unknown; Ha.
AT1G07890	157.461	183.383	157.712	212.848	171.604	162.759	191.202	182.356	176.536	gene	APX1	MEE6	AT1G07890|APX1|MEE6
AT1G07900	0.351127	0.220677	0.253393	1.26758	0.1892	0.723219	0.0804551	0.893106	0.513685	gene	LBD1	LBD1	AT1G07900|LBD1|LBD1
AT1G07901	0	0	0	0	0	0	0	0	0.0428071	gene		unknown protein; Ha.	AT1G07901|unknown protein; Ha.
AT1G07902	4.56465	3.75152	4.45972	5.07033	5.97871	5.99238	3.66071	6.12996	6.0786	gene			AT1G07902
AT1G07910	20.7165	20.4954	19.638	20.9151	19.9038	22.7297	24.6595	25.5753	22.4737	gene	ATRNL	RNAligase	AT1G07910|ATRNL|RNAligase
AT1G07920	162.728	174.639	190.501	139.011	195.14	171.334	171.772	161.977	164.208	gene	A1	Elongation factor 1-alpha 4	AT1G07920|A1|Elongation factor 1-alpha 4
AT1G07930	140.1	149.895	171.953	187.18	136.753	134.794	154.635	152.193	165.364	gene	A1	Elongation factor 1-alpha 4	AT1G07930|A1|Elongation factor 1-alpha 4
AT1G07940	160.972	199.879	164.402	182.215	166.647	165.445	196.512	186.74	188.651	gene	A1	Elongation factor 1-alpha 4	AT1G07940|A1|Elongation factor 1-alpha 4
AT1G07950	6.28128	6.95134	7.24705	6.33791	9.5735	6.02682	6.99959	6.61711	8.13334	gene	MED22B	Surfeit locus protein 5 subunit 22 of Mediator complex	AT1G07950|MED22B|Surfeit locus protein 5 subunit 22 of Mediator complex
AT1G07960	51.3816	60.4104	44.5719	43.309	43.3645	46.837	46.3019	56.0627	55.1355	gene	PDIL5-1	PDIL5-1	AT1G07960|PDIL5-1|PDIL5-1
AT1G07970	10.7679	12.1648	11.0226	12.7814	11.352	12.7424	15.7692	15.1828	12.5853	gene		Cytochrome B561, amino-terminal protein	AT1G07970|Cytochrome B561, amino-terminal protein
AT1G07980	7.4517	6.1238	7.17103	16.1617	4.88135	4.44263	7.92483	4.83089	6.72071	gene	NF-YC10	At1g07980	AT1G07980|NF-YC10|At1g07980
AT1G07985	4.83775	3.47567	3.95293	8.34491	2.98935	4.51151	2.97684	1.46145	4.88001	gene		Expressed protein	AT1G07985|Expressed protein
AT1G07990	43.6568	39.6668	58.7872	77.745	41.4725	61.0259	51.2097	42.2196	56.2913	gene		At1g07990/T6D22_5	AT1G07990|At1g07990/T6D22_5
AT1G08000	5.61804	7.69612	5.72669	3.27459	3.10287	2.6518	4.6664	5.39923	6.12141	gene	GATA10	GATA10	AT1G08000|GATA10|GATA10
AT1G08005	0.195071	0	0	0.633791	0.11352	0.275512	0.0402276	0	0.256842	gene		Serine/threonine-protein phosphatase 6 regulatory subunit	AT1G08005|Serine/threonine-protein phosphatase 6 regulatory subunit
AT1G08010	4.64268	8.46849	7.55112	8.13365	5.63815	6.16458	6.59732	4.95268	8.98948	gene	GATA11	GATA11	AT1G08010|GATA11|GATA11
AT1G08030	17.6344	13.7648	18.9792	18.1687	20.4336	17.9083	18.3438	20.1761	17.7221	gene	TPST	Protein-tyrosine sulfotransferase	AT1G08030|TPST|Protein-tyrosine sulfotransferase
AT1G08035	0.312113	0.0551693	0.430768	0	0.454079	0	0.32182	0.730723	0.0428071	gene	SMR16	Cyclin-dependent protein kinase inhibitor SMR16	AT1G08035|SMR16|Cyclin-dependent protein kinase inhibitor SMR16
AT1G08040	26.6076	23.6952	29.5203	17.5349	25.3906	28.4122	27.1134	26.6714	22.5165	gene		Putative storage protein	AT1G08040|Putative storage protein
AT1G08050	7.68578	7.83405	9.65428	6.12664	7.79502	6.47453	8.3271	11.0826	13.0562	gene		T6D22.13	AT1G08050|T6D22.13
AT1G08060	19.4681	25.6262	21.8932	35.5979	21.4931	30.4441	27.8375	31.4617	27.8674	gene	MOM	ATP-dependent helicase family protein	AT1G08060|MOM|ATP-dependent helicase family protein
AT1G08065	0	0	0	0	0	0	0	0	0	gene	ACA5	Alpha carbonic anhydrase 5	AT1G08065|ACA5|Alpha carbonic anhydrase 5
AT1G08070	3.55029	2.12402	3.39547	1.37321	2.61095	3.68497	3.33889	3.49123	3.85264	gene	PCMP-H12	Pentatricopeptide repeat-containing protein At1g08070, chloroplastic	AT1G08070|PCMP-H12|Pentatricopeptide repeat-containing protein At1g08070, chloroplastic
AT1G08080	0.429156	0.303431	0.177375	0.105632	0	0.860975	0.241365	0.28417	0.813334	gene	ACA7	Alpha carbonic anhydrase 7	AT1G08080|ACA7|Alpha carbonic anhydrase 7
AT1G08090	0.507184	2.92398	1.26697	0.950686	2.45959	0.757658	2.53434	0.730723	0.856141	gene	NRT2.1	High-affinity nitrate transporter 2.1	AT1G08090|NRT2.1|High-affinity nitrate transporter 2.1
AT1G08100	0	0	0	0	0	0	0	0	0	gene	NRT2.2	NRT2	AT1G08100|NRT2.2|NRT2
AT1G08110	71.9421	70.0651	70.4687	74.0479	76.9285	75.3525	60.9447	72.6258	78.1657	gene		Lactoylglutathione lyase	AT1G08110|Lactoylglutathione lyase
AT1G08120	0.0780283	0	0	0	0	0	0.32182	0	0	gene		TP53-regulating kinase-like protein	AT1G08120|TP53-regulating kinase-like protein
AT1G08125	20.5995	20.1092	20.6769	21.3376	22.3634	17.7705	19.0679	22.1653	19.0063	gene		S-adenosyl-L-methionine-dependent methyltransferases superfamily protein	AT1G08125|S-adenosyl-L-methionine-dependent methyltransferases superfamily protein
AT1G08130	24.6179	28.3019	39.3266	25.5629	31.445	30.203	38.6184	37.4699	29.5369	gene	LIG1	DNA ligase 1	AT1G08130|LIG1|DNA ligase 1
AT1G08135	0	0	0	0	0	0	0	0	0	gene	CHX6B	Cation/H(+) antiporter 6B	AT1G08135|CHX6B|Cation/H(+) antiporter 6B
AT1G08140	0	0	0	0	0	0	0	0	0	gene	CHX6A	Cation/H(+) antiporter 6A	AT1G08140|CHX6A|Cation/H(+) antiporter 6A
AT1G08150	0	0	0	0	0	0	0	0	0	gene	CHX5	Cation/H(+) antiporter 5	AT1G08150|CHX5|Cation/H(+) antiporter 5
AT1G08160	3.97944	3.88944	6.99365	5.49285	3.70831	2.30741	2.09183	3.7754	4.96562	gene		Uncharacterized protein At1g08160	AT1G08160|Uncharacterized protein At1g08160
AT1G08165	0.585212	0.689617	0.35475	1.47885	0.605439	1.17093	0.885006	1.29906	0.299649	gene		unknown protein; FUNCTIONS IN: molecular_function unknown; INVOLVED IN: biological_process unknown; LOCATED IN: cellular_component unknown; Ha.	AT1G08165|unknown protein; FUNCTIONS IN: molecular_function unknown; INVOLVED IN: biological_process unknown; LOCATED IN: cellular_component unknown; Ha.
AT1G08170	0	0	0	0	0	0	0	0.202979	0	gene		Histone H2B.2	AT1G08170|Histone H2B.2
AT1G08180	5.07184	3.17224	4.13031	3.27459	4.12455	3.78829	3.4998	3.12587	5.65053	gene	SMR2	Cyclin-dependent protein kinase inhibitor SMR2	AT1G08180|SMR2|Cyclin-dependent protein kinase inhibitor SMR2
AT1G08190	130.736	114.063	141.647	321.438	118.477	143.714	128.044	113.627	164.978	gene	VPS41	Vacuolar protein sorting-associated protein 41 homolog	AT1G08190|VPS41|Vacuolar protein sorting-associated protein 41 homolog
AT1G08200	162.845	163.577	173.372	165.314	148.522	157.731	140.636	162.058	144.217	gene	AXS2	UDP-D-apiose/UDP-D-xylose synthase 2	AT1G08200|AXS2|UDP-D-apiose/UDP-D-xylose synthase 2
AT1G08210	27.2709	39.1978	29.1909	26.3023	34.8506	35.4377	33.228	36.049	32.2765	gene		Eukaryotic aspartyl protease family protein	AT1G08210|Eukaryotic aspartyl protease family protein
AT1G08220	2.45789	4.60664	2.15384	0.422527	3.21639	2.10078	2.05161	2.19217	1.88351	gene		ATPase complex subunit	AT1G08220|ATPase complex subunit
AT1G08230	14.2011	13.1855	11.7828	20.5982	9.53566	14.3266	12.2292	10.7985	17.8934	gene	GAT1	GABA transporter 1	AT1G08230|GAT1|GABA transporter 1
AT1G08250	3.39423	3.00673	3.82624	3.27459	3.17855	4.44263	5.63186	1.05549	2.52562	gene	ADT6	Arogenate dehydratase	AT1G08250|ADT6|Arogenate dehydratase
AT1G08260	27.7781	31.6672	30.1031	26.6192	28.0772	29.8586	40.1471	31.6241	24.1004	gene	POL2A	DNA polymerase epsilon catalytic subunit A	AT1G08260|POL2A|DNA polymerase epsilon catalytic subunit A
AT1G08270	1.56057	0.0551693	0.177375	0.950686	1.02168	0.103317	1.28728	1.01489	1.11298	gene		CONTAINS InterPro DOMAIN/s: MIT (InterPro:IPR007330); BEST Arabidopsis thaliana protein match is: AAA-type ATPase family protein (TAIR:AT2G27600.1); Ha.	AT1G08270|CONTAINS InterPro DOMAIN/s: MIT (InterPro:IPR007330); BEST Arabidopsis thaliana protein match is: AAA-type ATPase family protein (TAIR:AT2G27600.1); Ha.
AT1G08280	13.0307	15.7233	13.6579	12.1477	11.2763	9.19521	12.2292	8.80928	15.1537	gene	GALT29A	Beta-1,6-galactosyltransferase GALT29A	AT1G08280|GALT29A|Beta-1,6-galactosyltransferase GALT29A
AT1G08290	1.98972	1.84817	2.33122	2.6408	4.50295	4.20156	1.24705	1.46145	3.42457	gene	WIP3	Zinc finger protein WIP3	AT1G08290|WIP3|Zinc finger protein WIP3
AT1G08300	8.03691	6.75824	7.01899	5.17596	7.6815	10.7794	10.7408	8.03796	9.20352	gene	NVL	No vein-like protein	AT1G08300|NVL|No vein-like protein
AT1G08310	1.05338	1.84817	0.633483	0.633791	1.36224	2.16966	1.04592	1.25847	0.214035	gene		Alpha/beta-Hydrolases superfamily protein	AT1G08310|Alpha/beta-Hydrolases superfamily protein
AT1G08315	11.7823	7.64095	8.10858	19.5419	7.4923	9.43628	9.33279	8.07855	13.3558	gene		ARM repeat superfamily protein	AT1G08315|ARM repeat superfamily protein
AT1G08320	5.42297	5.13075	4.81447	9.50686	4.95703	11.0894	9.93621	8.52511	10.3593	gene	TGA9	Transcription factor TGA9	AT1G08320|TGA9|Transcription factor TGA9
AT1G08340	14.9814	10.5649	11.7574	24.2953	12.9791	8.64419	8.80983	6.45472	11.3867	gene	ROPGAP5	Rho GTPase-activating protein 5	AT1G08340|ROPGAP5|Rho GTPase-activating protein 5
AT1G08350	13.1868	13.4889	15.609	6.76044	9.3843	16.0486	17.0565	16.6848	11.6435	gene	TMN5	Transmembrane 9 superfamily member	AT1G08350|TMN5|Transmembrane 9 superfamily member
AT1G08360	172.794	186.583	177.147	167.11	206.644	155.354	186.937	164.453	181.588	gene	RPL10AA	60S ribosomal protein L10a-1	AT1G08360|RPL10AA|60S ribosomal protein L10a-1
AT1G08370	16.8931	14.2889	25.0859	33.0628	18.2388	14.981	21.562	12.3005	29.066	gene	DCP1	mRNA-decapping enzyme-like protein	AT1G08370|DCP1|mRNA-decapping enzyme-like protein
AT1G08380	737.679	652.267	727.137	1173.99	992.238	906.744	852.583	899.723	958.407	gene	PSAO	PSAO	AT1G08380|PSAO|PSAO
AT1G08390	5.18888	2.75847	4.6371	5.59849	4.01103	6.57785	3.82162	3.57242	4.49474	gene		RecQ-mediated instability-like protein	AT1G08390|RecQ-mediated instability-like protein
AT1G08400	4.9548	5.5721	8.36198	5.59849	11.1628	8.47199	7.76392	6.17055	6.72071	gene	MAG2L	RINT1-like protein MAG2L	AT1G08400|MAG2L|RINT1-like protein MAG2L
AT1G08410	15.2545	13.0476	13.6072	17.218	11.1628	11.7437	15.1658	15.1422	11.9432	gene	LSG1-2	GTPase LSG1-2	AT1G08410|LSG1-2|GTPase LSG1-2
AT1G08420	60.706	55.3073	61.98	87.9913	67.3929	68.017	74.2601	67.2265	84.0731	gene	BSL2	Serine/threonine-protein phosphatase BSL2	AT1G08420|BSL2|Serine/threonine-protein phosphatase BSL2
AT1G08430	7.9979	12.882	10.4145	3.80274	4.23807	5.57912	5.87322	8.76868	6.29264	gene	ALMT1	Aluminum-activated malate transporter 1	AT1G08430|ALMT1|Aluminum-activated malate transporter 1
AT1G08440	0	0.137923	0	0	0	0.034439	0	0	0	gene	ALMT2	Aluminum-activated malate transporter 2	AT1G08440|ALMT2|Aluminum-activated malate transporter 2
AT1G08450	70.4205	58.3968	89.7519	77.9563	72.3877	86.0975	58.4506	80.339	84.2015	gene	CRT3	Calreticulin-3	AT1G08450|CRT3|Calreticulin-3
AT1G08460	13.4209	9.15811	13.1258	10.3519	16.0063	8.64419	12.913	11.8134	15.4962	gene	HDA8	Histone deacetylase 8	AT1G08460|HDA8|Histone deacetylase 8
AT1G08465	15.4886	15.9991	15.2289	28.9431	26.2231	16.3241	20.0735	15.8729	17.6793	gene	YAB2	Putative axial regulator YABBY 2	AT1G08465|YAB2|Putative axial regulator YABBY 2
AT1G08470	26.8807	32.0258	22.4506	28.7319	23.0445	19.4236	22.4067	23.099	27.0541	gene	SSL3	SSL3	AT1G08470|SSL3|SSL3
AT1G08480	31.2893	29.9294	24.3511	23.4503	33.791	28.4122	31.5384	24.7634	31.2063	gene	SDH6	Succinate dehydrogenase subunit 6, mitochondrial	AT1G08480|SDH6|Succinate dehydrogenase subunit 6, mitochondrial
AT1G08490	41.7451	40.6874	29.0389	20.9151	38.2561	28.6877	34.113	33.7757	28.9376	gene	NFS2	SUFS	AT1G08490|NFS2|SUFS
AT1G08500	2.45789	5.18592	1.62172	0.105632	2.42175	1.85971	1.04592	2.96349	1.71228	gene	ENODL18	Early nodulin-like protein 18	AT1G08500|ENODL18|Early nodulin-like protein 18
AT1G08510	119.461	112.214	118.183	105.526	151.435	129.043	114.488	129.825	91.0078	gene	FATB	Palmitoyl-acyl carrier protein thioesterase, chloroplastic	AT1G08510|FATB|Palmitoyl-acyl carrier protein thioesterase, chloroplastic
AT1G08520	292.918	226.194	249.618	363.373	279.788	313.429	297.805	306.214	296.525	gene	CHLD	Mg-protoporphyrin IX chelatase	AT1G08520|CHLD|Mg-protoporphyrin IX chelatase
AT1G08530	8.38804	14.4268	11.6814	8.02802	11.8817	11.6059	8.48801	13.0312	15.0681	gene		Chitinase-like protein	AT1G08530|Chitinase-like protein
AT1G08540	131.79	89.4847	99.1021	159.081	95.6593	96.2225	95.0175	76.0764	112.069	gene	SIGB	RNA polymerase sigma factor sigB	AT1G08540|SIGB|RNA polymerase sigma factor sigB
AT1G08550	112.4	93.5672	86.2044	173.659	90.5131	106.658	91.8395	99.9061	123.841	gene	VDE1	NPQ1	AT1G08550|VDE1|NPQ1
AT1G08560	82.2418	89.8709	108.731	116.934	87.6751	81.1038	65.0882	77.8626	86.7699	gene	KN	SYP111	AT1G08560|KN|SYP111
AT1G08570	103.544	95.1671	91.3483	61.2664	107.276	97.2901	96.3852	117.606	76.0253	gene	ACHT4	Thioredoxin-like 1-1, chloroplastic	AT1G08570|ACHT4|Thioredoxin-like 1-1, chloroplastic
AT1G08580	23.2524	15.8336	29.9764	32.429	21.8336	26.518	20.1138	18.1463	24.1432	gene		At1g08580	AT1G08580|At1g08580
AT1G08590	5.77409	10.8959	10.5412	5.07033	1.81632	2.99619	4.58594	5.60221	4.88001	gene	PXL1	Leucine-rich repeat receptor-like protein kinase PXL1	AT1G08590|PXL1|Leucine-rich repeat receptor-like protein kinase PXL1
AT1G08600	64.3343	54.5625	65.4008	68.8719	45.143	66.6394	58.9334	61.1778	53.5516	gene	ATRX	CHR20	AT1G08600|ATRX|CHR20
AT1G08610	9.09029	9.1857	10.8959	11.197	8.47614	4.95921	8.97074	11.2856	9.37475	gene		Pentatricopeptide repeat-containing protein At1g08610	AT1G08610|Pentatricopeptide repeat-containing protein At1g08610
AT1G08620	38.1558	38.1772	47.3339	47.0062	26.715	44.7707	44.8939	34.9529	37.285	gene	PKDM7D	Transcription factor jumonji (jmj) family protein / zinc finger (C5HC2 type) family protein	AT1G08620|PKDM7D|Transcription factor jumonji (jmj) family protein / zinc finger (C5HC2 type) family protein
AT1G08640	90.1227	97.8704	69.5058	46.478	120.255	74.8704	97.5116	108.35	65.3664	gene	CJD1	Chloroplast J-like domain 1	AT1G08640|CJD1|Chloroplast J-like domain 1
AT1G08645	0	0.0275847	0	0	0	0	0	0	0	gene			AT1G08645
AT1G08650	11.119	9.02019	16.5212	7.07733	8.58966	12.4669	10.6201	7.46962	10.2309	gene	PPCK1	Phosphoenolpyruvate carboxylase kinase 1	AT1G08650|PPCK1|Phosphoenolpyruvate carboxylase kinase 1
AT1G08660	27.2709	31.9982	31.218	30.422	30.9909	44.0475	34.8371	31.8677	39.9818	gene	SIA1	Sialyltransferase-like protein 1	AT1G08660|SIA1|Sialyltransferase-like protein 1
AT1G08670	2.80902	0.82754	2.20452	1.69011	0.718958	1.17093	0.844779	0.933702	0.72772	gene		ENTH/VHS family protein	AT1G08670|ENTH/VHS family protein
AT1G08680	30.431	35.4187	29.5456	34.0134	27.3583	41.7401	39.061	36.8609	28.2955	gene	ZIGA4	ARF GAP-like zinc finger-containing protein ZIGA4	AT1G08680|ZIGA4|ARF GAP-like zinc finger-containing protein ZIGA4
AT1G08695	0	0	0	0	0	0	0	0	0	gene	SCRL3	Putative defensin-like protein 228	AT1G08695|SCRL3|Putative defensin-like protein 228
AT1G08700	30.6651	36.0808	33.4732	39.9288	24.6716	25.106	31.4982	31.3805	29.6225	gene	PS1	Presenilin	AT1G08700|PS1|Presenilin
AT1G08710	20.4434	15.0612	14.6715	27.5699	22.8175	19.7335	15.0853	14.5333	14.8969	gene	SKIP24	F-box protein SKIP24	AT1G08710|SKIP24|F-box protein SKIP24
AT1G08720	19.4681	22.7849	23.895	24.7178	25.1257	32.2005	28.6822	29.1477	19.1776	gene	EDR1	Serine/threonine-protein kinase EDR1	AT1G08720|EDR1|Serine/threonine-protein kinase EDR1
AT1G08730	0.585212	0.855125	1.5457	1.26758	1.02168	0.34439	2.13206	1.82681	1.41263	gene	XI-C	Myosin-9	AT1G08730|XI-C|Myosin-9
AT1G08750	20.5214	16.0267	22.2986	23.3446	14.2656	24.7616	21.8033	21.5157	22.4309	gene		Peptidase C13 family	AT1G08750|Peptidase C13 family
AT1G08760	32.9279	32.3844	41.5818	53.0272	35.1533	37.7107	38.4978	37.4293	40.1958	gene		At1g08760	AT1G08760|At1g08760
AT1G08770	6.59339	8.02714	7.24705	9.2956	6.16791	6.23346	4.54571	5.80519	6.46387	gene	PRA1E	PRA1 family protein	AT1G08770|PRA1E|PRA1 family protein
AT1G08780	26.3736	25.3779	22.9574	49.2244	20.2822	23.5907	17.3783	16.6443	30.0506	gene	AIP3	Probable prefoldin subunit 4	AT1G08780|AIP3|Probable prefoldin subunit 4
AT1G08790	0	0	0	0	0	0	0	0	0	gene		1-phosphatidylinositol-4,5-bisphosphate phosphodiesterase epsilon-1, putative (DUF1685)	AT1G08790|1-phosphatidylinositol-4,5-bisphosphate phosphodiesterase epsilon-1, putative (DUF1685)
AT1G08800	40.8868	31.8603	39.9348	32.8515	28.1529	39.3638	34.2336	32.842	30.179	gene	MYOB1	Myosin-binding protein 1	AT1G08800|MYOB1|Myosin-binding protein 1
AT1G08810	22.7062	17.3508	15.8624	25.4573	8.2491	15.9108	18.3438	8.5657	14.6828	gene	MYB60	MYB60	AT1G08810|MYB60|MYB60
AT1G08820	60.2768	49.2938	63.9058	70.9846	60.4682	57.6509	52.336	45.9544	63.7397	gene	PVA22	VAP27-2	AT1G08820|PVA22|VAP27-2
AT1G08830	63.0078	50.7282	42.7221	46.5836	40.2617	42.6699	49.0776	43.7216	48.2864	gene	CSD1	Superoxide dismutase [Cu-Zn] 1	AT1G08830|CSD1|Superoxide dismutase [Cu-Zn] 1
AT1G08840	5.30592	4.05495	5.87872	5.80975	6.69766	4.6837	7.12028	7.18545	7.83369	gene	emb2411	DNA replication helicase, putative	AT1G08840|emb2411|DNA replication helicase, putative
AT1G08845	5.18888	3.99978	3.95293	9.40123	3.44343	4.95921	6.51686	4.66851	8.64703	gene		Ribosomal L18p/L5e family protein	AT1G08845|Ribosomal L18p/L5e family protein
AT1G08860	0	0	0	0.633791	0	0.241073	0.201138	0.202979	0.214035	gene	BON3	Protein BONZAI 3	AT1G08860|BON3|Protein BONZAI 3
AT1G08880	64.5294	73.458	59.8515	48.0625	81.6964	55.9978	70.1971	68.6474	58.1748	gene	HTA5	Histone H2A	AT1G08880|HTA5|Histone H2A
AT1G08890	8.19297	17.7921	9.37555	3.59148	14.8332	13.7412	7.96506	16.7254	9.20352	gene	SUGTL4	Sugar transporter ERD6-like 1	AT1G08890|SUGTL4|Sugar transporter ERD6-like 1
AT1G08900	14.2402	12.8269	7.19637	7.71112	19.5632	17.2539	13.2349	17.7403	10.5305	gene	SUGTL3	Sugar transporter ERD6-like 2	AT1G08900|SUGTL3|Sugar transporter ERD6-like 2
AT1G08910	18.7658	17.3232	15.609	23.9784	20.5849	16.4618	14.8842	24.9258	15.8814	gene		zinc ion binding;zinc ion binding	AT1G08910|zinc ion binding;zinc ion binding
AT1G08920	28.0122	37.7358	33.3719	14.6828	33.6775	34.0257	28.0788	27.8893	22.3881	gene	ESL1	ERD (early response to dehydration) six-like 1	AT1G08920|ESL1|ERD (early response to dehydration) six-like 1
AT1G08930	240.873	205.009	192.984	151.37	260.074	252.507	228.211	217.877	224.737	gene	ERD6	ERD6	AT1G08930|ERD6|ERD6
AT1G08940	7.10057	4.77215	12.0615	16.3729	6.58414	4.92478	7.8846	4.66851	9.7172	gene		Phosphoglycerate mutase-like protein AT74H	AT1G08940|Phosphoglycerate mutase-like protein AT74H
AT1G08960	11.2751	14.7026	12.8724	4.96469	10.5195	13.2935	12.913	14.9798	10.5305	gene	CCX5	CCX5	AT1G08960|CCX5|CCX5
AT1G08970	15.3716	14.9785	17.0534	26.7248	21.4931	17.495	12.7924	18.9176	16.866	gene	NFYC9	Nuclear transcription factor Y subunit C-9	AT1G08970|NFYC9|Nuclear transcription factor Y subunit C-9
AT1G08980	39.8724	39.253	35.6271	33.9078	37.3102	47.0092	47.4283	48.5525	47.9439	gene	AMI1	Amidase 1	AT1G08980|AMI1|Amidase 1
AT1G08985	0	0	0	0	0	0	0	0	0	gene		B3 domain-containing protein At1g08985	AT1G08985|B3 domain-containing protein At1g08985
AT1G08990	10.0656	14.013	15.609	10.5632	5.71383	10.2628	13.0337	8.76868	10.5733	gene	GUX5	Putative UDP-glucuronate:xylan alpha-glucuronosyltransferase 5	AT1G08990|GUX5|Putative UDP-glucuronate:xylan alpha-glucuronosyltransferase 5
AT1G09000	6.6324	4.93766	3.04072	6.6548	6.65982	6.57785	4.3848	7.95676	6.37825	gene	ANP1	Mitogen-activated protein kinase kinase kinase ANP1	AT1G09000|ANP1|Mitogen-activated protein kinase kinase kinase ANP1
AT1G09010	75.6874	65.955	79.3881	65.8086	78.48	88.336	89.9488	72.3416	71.1453	gene	EBM	Mannosylglycoprotein endo-beta-mannosidase	AT1G09010|EBM|Mannosylglycoprotein endo-beta-mannosidase
AT1G09020	34.8786	42.9769	39.9854	38.0274	33.2234	43.1521	42.4803	46.7663	40.5383	gene	SNF4	Sucrose nonfermenting 4-like protein	AT1G09020|SNF4|Sucrose nonfermenting 4-like protein
AT1G09030	0	0	0	0	0	0	0	0	0.0856141	gene	NFYB4	Nuclear transcription factor Y subunit B-4	AT1G09030|NFYB4|Nuclear transcription factor Y subunit B-4
AT1G09040	5.50099	3.66876	5.95474	2.74643	4.08671	5.99238	6.11459	4.99328	5.35088	gene		unknown protein; FUNCTIONS IN: molecular_function unknown; INVOLVED IN: biological_process unknown; LOCATED IN: membrane; EXPRESSED IN: leaf; BEST Arabidopsis thaliana protein match is: unknown protein (TAIR:AT1G09050.1); Ha.	AT1G09040|unknown protein; FUNCTIONS IN: molecular_function unknown; INVOLVED IN: biological_process unknown; LOCATED IN: membrane; EXPRESSED IN: leaf; BEST Arabidopsis thaliana protein match is: unknown protein (TAIR:AT1G09050.1); Ha.
AT1G09050	4.64268	3.7791	6.51221	6.9717	9.1951	5.4758	4.90776	4.83089	6.33545	gene		Arginine-glutamic acid dipeptide repeat protein	AT1G09050|Arginine-glutamic acid dipeptide repeat protein
AT1G09060	82.6319	59.3622	77.2089	117.779	63.0413	94.8105	73.0532	76.5636	90.0661	gene		JmjC domain protein JMJ24	AT1G09060|JmjC domain protein JMJ24
AT1G09070	102.295	92.3259	94.8958	106.371	105.233	94.7072	75.3864	86.5095	102.951	gene	SRC2	Protein SRC2 homolog	AT1G09070|SRC2|Protein SRC2 homolog
AT1G09080	0.429156	0.799956	1.34298	1.16195	1.09736	0.964292	0.724096	2.51694	1.32702	gene	MED37B	Probable mediator of RNA polymerase II transcription subunit 37b	AT1G09080|MED37B|Probable mediator of RNA polymerase II transcription subunit 37b
AT1G09090	4.87677	3.25499	3.8009	5.38722	3.48127	2.85844	4.86753	2.02979	3.98106	gene	RBOHB	Respiratory burst oxidase homolog protein B	AT1G09090|RBOHB|Respiratory burst oxidase homolog protein B
AT1G09100	23.2524	20.9919	22.7294	46.1611	20.2444	19.217	18.5047	16.6848	47.0022	gene	RPT5B	26S proteasome regulatory subunit 6A homolog B	AT1G09100|RPT5B|26S proteasome regulatory subunit 6A homolog B
AT1G09130	110.917	108.794	96.7202	111.547	127.975	108.517	112.959	121.138	110.87	gene		ATP-dependent Clp protease proteolytic subunit	AT1G09130|ATP-dependent Clp protease proteolytic subunit
AT1G09140	56.7656	69.7892	50.4252	31.1614	67.6199	50.6598	64.4445	65.3185	36.386	gene	SR30	Serine/arginine-rich splicing factor SR30	AT1G09140|SR30|Serine/arginine-rich splicing factor SR30
AT1G09150	20.0143	21.985	17.5855	20.8095	21.4931	19.7335	22.5274	16.3195	22.3881	gene		Pseudouridine synthase and archaeosine transglycosylase (PUA) domain-containing protein	AT1G09150|Pseudouridine synthase and archaeosine transglycosylase (PUA) domain-containing protein
AT1G09155	0.66324	1.15856	0.709501	0.950686	0.0756798	0.585463	0.965461	0.121787	1.66948	gene	PP2B15	F-box protein PP2-B15	AT1G09155|PP2B15|F-box protein PP2-B15
AT1G09157	0	0	0	0	0	0	0	0	0	gene	DMP8	Protein DMP8	AT1G09157|DMP8|Protein DMP8
AT1G09160	60.0428	64.8792	72.6732	60.1045	60.7331	65.6063	69.0305	66.8206	67.9348	gene		Probable protein phosphatase 2C 5	AT1G09160|Probable protein phosphatase 2C 5
AT1G09170	3.35522	4.19287	6.08144	3.80274	3.44343	6.64673	3.2182	2.35455	2.52562	gene		P-loop nucleoside triphosphate hydrolases superfamily protein with CH (Calponin Homology) domain	AT1G09170|P-loop nucleoside triphosphate hydrolases superfamily protein with CH (Calponin Homology) domain
AT1G09176	0	0	0	0	0	0.206634	0	0	0	gene		T12M4.13 protein	AT1G09176|T12M4.13 protein
AT1G09180	0.351127	0.331016	0.101357	0.105632	0.340559	0	0.281593	0.0811915	0.513685	gene	ATSAR1	Putative GTP-binding protein, SAR1B	AT1G09180|ATSAR1|Putative GTP-binding protein, SAR1B
AT1G09190	4.01846	4.27562	1.87511	5.17596	4.72999	6.50897	4.26412	6.86068	2.22597	gene	PCMP-E70	Pentatricopeptide repeat-containing protein At1g09190	AT1G09190|PCMP-E70|Pentatricopeptide repeat-containing protein At1g09190
AT1G09195	15.7617	18.73	21.4624	30.3163	23.2337	23.453	24.2572	20.1761	30.8639	gene		FUNCTIONS IN: molecular_function unknown; INVOLVED IN: biological_process unknown; LOCATED IN: mitochondrion; CONTAINS InterPro DOMAIN/s: Metal-dependent phosphohydrolase, HD subdomain (InterPro:IPR006674), Ppx/GppA phosphatase (InterPro:IPR003695).	AT1G09195|FUNCTIONS IN: molecular_function unknown; INVOLVED IN: biological_process unknown; LOCATED IN: mitochondrion; CONTAINS InterPro DOMAIN/s: Metal-dependent phosphohydrolase, HD subdomain (InterPro:IPR006674), Ppx/GppA phosphatase (InterPro:IPR003695).
AT1G09200	32.7329	44.8527	47.3845	28.3093	42.305	33.6469	41.9171	43.1939	44.0057	gene	HTR2	Histone H3	AT1G09200|HTR2|Histone H3
AT1G09210	163.118	183.217	210.088	221.299	148.9	154.666	170.283	141.963	182.016	gene	CRT2	Calreticulin-2	AT1G09210|CRT2|Calreticulin-2
AT1G09220	1.24845	4.22046	2.02715	0.316895	1.5136	3.20283	2.93661	4.83089	0.385264	gene	PCMP-E25	Pentatricopeptide repeat-containing protein At1g09220, mitochondrial	AT1G09220|PCMP-E25|Pentatricopeptide repeat-containing protein At1g09220, mitochondrial
AT1G09230	13.6549	15.5578	13.5819	10.6688	14.1521	15.7042	10.781	17.0096	12.3284	gene	SNRNP65	U11/U12 small nuclear ribonucleoprotein 65 kDa protein	AT1G09230|SNRNP65|U11/U12 small nuclear ribonucleoprotein 65 kDa protein
AT1G09240	0.0390141	0.965464	0.658822	1.05632	1.62712	1.82527	0.764323	1.21787	0.684913	gene	NAS3	Nicotianamine synthase 3	AT1G09240|NAS3|Nicotianamine synthase 3
AT1G09245	0	0	0	0	0	0	0	0	0	gene	SPH14	S-protein homolog 14	AT1G09245|SPH14|S-protein homolog 14
AT1G09250	15.6837	19.4748	13.8353	14.2603	11.9953	15.1187	13.8383	11.7728	18.3214	gene	BHLH149	Transcription factor bHLH149	AT1G09250|BHLH149|Transcription factor bHLH149
AT1G09260	0	0.441355	0	0	0	1.72195	0	0	0	gene		Chaperone DnaJ-domain superfamily protein	AT1G09260|Chaperone DnaJ-domain superfamily protein
AT1G09270	51.8888	51.8592	53.9221	50.2807	48.4351	49.971	47.3478	48.9585	44.4337	gene	IMPA4	Importin subunit alpha-4	AT1G09270|IMPA4|Importin subunit alpha-4
AT1G09280	24.3448	19.8058	22.8054	14.2603	28.1151	32.2005	21.3206	25.4535	22.9446	gene	STR6	Rhodanese-like domain-containing protein 6	AT1G09280|STR6|Rhodanese-like domain-containing protein 6
AT1G09290	12.4065	9.5443	8.97012	15.8448	11.0871	12.3636	12.7119	14.4115	15.1965	gene		Uncharacterized protein At1g09290 (Fragment)	AT1G09290|Uncharacterized protein At1g09290 (Fragment)
AT1G09300	12.7966	10.096	9.67962	11.6195	9.7627	10.2628	11.2637	10.2707	9.76001	gene	ICP55	Intermediate cleaving peptidase 55, mitochondrial	AT1G09300|ICP55|Intermediate cleaving peptidase 55, mitochondrial
AT1G09310	421.548	238.828	421.697	696.747	265.031	318.044	238.107	251.125	448.875	gene		T31J12.3 protein	AT1G09310|T31J12.3 protein
AT1G09320	14.7864	13.7648	17.6615	28.0981	17.7469	18.2182	14.4819	17.4156	19.3916	gene		Agenet domain-containing protein	AT1G09320|Agenet domain-containing protein
AT1G09330	39.5603	39.3357	34.5122	19.225	36.5912	37.4352	48.2731	39.0937	34.5881	gene	ECH	Golgi apparatus membrane protein-like protein ECHIDNA	AT1G09330|ECH|Golgi apparatus membrane protein-like protein ECHIDNA
AT1G09340	541.009	369.607	453.118	445.661	421.31	390.607	413.217	376.81	380.341	gene	CRB	chloroplast RNA binding	AT1G09340|CRB|chloroplast RNA binding
AT1G09350	0.117042	1.04822	0.430768	0.950686	0	0	0	0	0.513685	gene	GOLS3	Hexosyltransferase (Fragment)	AT1G09350|GOLS3|Hexosyltransferase (Fragment)
AT1G09360	0	0	0	0	0	0	0	0	0	gene		F14J9.2 protein	AT1G09360|F14J9.2 protein
AT1G09370	0	0.110339	0	0	0	0	0	0.446553	0	gene		Plant invertase/pectin methylesterase inhibitor superfamily protein	AT1G09370|Plant invertase/pectin methylesterase inhibitor superfamily protein
AT1G09380	0.46817	1.18614	0.810858	0.528159	0.870318	0.723219	1.44819	0.121787	0.513685	gene		WAT1-related protein At1g09380	AT1G09380|WAT1-related protein At1g09380
AT1G09390	6.55437	7.08926	5.0932	8.87307	5.14623	5.68243	3.9423	9.82417	7.02036	gene		GDSL esterase/lipase At1g09390	AT1G09390|GDSL esterase/lipase At1g09390
AT1G09400	0.117042	0	0	0	0.340559	0	0	0	0.770527	gene		Putative 12-oxophytodienoate reductase-like protein 1	AT1G09400|Putative 12-oxophytodienoate reductase-like protein 1
AT1G09410	1.75564	3.39291	3.62352	2.007	3.51911	1.48088	2.73547	2.76051	2.18316	gene	PCMP-H18	Pentatricopeptide repeat-containing protein At1g09410, mitochondrial	AT1G09410|PCMP-H18|Pentatricopeptide repeat-containing protein At1g09410, mitochondrial
AT1G09415	49.3529	23.3918	45.5094	65.9142	34.6992	36.5398	22.3263	24.1951	41.48	gene	NIMIN-3	Protein NIM1-INTERACTING 3	AT1G09415|NIMIN-3|Protein NIM1-INTERACTING 3
AT1G09420	15.8788	8.85468	11.6561	14.3659	19.147	17.495	12.5912	13.4778	16.7376	gene	G6PD4	Glucose-6-phosphate 1-dehydrogenase	AT1G09420|G6PD4|Glucose-6-phosphate 1-dehydrogenase
AT1G09430	98.3156	89.7605	90.6894	130.35	115.223	126.598	114.327	101.286	150.124	gene	ACLA-3	ATP-citrate synthase alpha chain protein 3	AT1G09430|ACLA-3|ATP-citrate synthase alpha chain protein 3
AT1G09440	26.5296	23.1435	24.8325	34.8585	35.683	26.6902	24.0561	27.2803	29.28	gene		Protein kinase superfamily protein	AT1G09440|Protein kinase superfamily protein
AT1G09450	3.0431	2.48262	7.90587	3.48585	4.31375	7.6799	5.39049	2.8823	3.6386	gene	HASPIN	Serine/threonine-protein kinase haspin homolog	AT1G09450|HASPIN|Serine/threonine-protein kinase haspin homolog
AT1G09460	22.16	14.9233	13.6072	83.6604	17.2172	24.004	18.6656	14.0055	45.6323	gene		Carbohydrate-binding X8 domain superfamily protein	AT1G09460|Carbohydrate-binding X8 domain superfamily protein
AT1G09470	18.4927	22.647	23.3122	18.2743	19.1848	15.3254	19.1081	16.0353	20.5046	gene	NEAP3	Nuclear envelope-associated protein 3	AT1G09470|NEAP3|Nuclear envelope-associated protein 3
AT1G09480	3.27719	0.82754	1.06425	0.950686	2.80015	0.654341	2.13206	2.43574	1.58386	gene		NAD(P)-binding Rossmann-fold superfamily protein	AT1G09480|NAD(P)-binding Rossmann-fold superfamily protein
AT1G09483	0.0780283	0	0	0	0	0	1.00569	0	0	gene	NEAP4	unknown protein; BEST Arabidopsis thaliana protein match is: unknown protein (TAIR:AT1G09470.1); Ha.	AT1G09483|NEAP4|unknown protein; BEST Arabidopsis thaliana protein match is: unknown protein (TAIR:AT1G09470.1); Ha.
AT1G09490	12.3675	12.6338	8.38732	8.66181	12.9791	9.95287	14.4819	13.3154	12.7565	gene		At1g09490/F14J9_15	AT1G09490|At1g09490/F14J9_15
AT1G09500	0.0390141	3.36533	1.24163	0.316895	1.74064	1.412	0.965461	2.23277	0.513685	gene		At1g09500/F14J9_16	AT1G09500|At1g09500/F14J9_16
AT1G09510	0	0	0	0	0	0	0	0	0	gene		At1g09510	AT1G09510|At1g09510
AT1G09520	8.50508	5.68244	5.42261	6.02101	6.05439	4.99365	5.79277	6.17055	6.6779	gene		At1g09520/F14J9_18	AT1G09520|At1g09520/F14J9_18
AT1G09530	18.4147	16.9646	17.028	17.0067	18.0496	21.5932	18.5047	14.9798	24.8709	gene	PIF3	Transcription factor PIF3	AT1G09530|PIF3|Transcription factor PIF3
AT1G09540	0.351127	0.772371	0.937555	0.422527	0.567599	1.10205	0.724096	0.893106	1.15579	gene	MYB61	MYB61	AT1G09540|MYB61|MYB61
AT1G09550	0	0	0	0	0	0	0	0	0	gene	PAE1	Pectin acetylesterase 1	AT1G09550|PAE1|Pectin acetylesterase 1
AT1G09560	125.352	113.952	102.269	388.091	75.6041	129.112	197.356	119.473	201.707	gene	GLP4	Germin-like protein subfamily 2 member 1	AT1G09560|GLP4|Germin-like protein subfamily 2 member 1
AT1G09570	253.358	196.155	210.747	349.007	248.684	288.599	246.917	235.821	254.531	gene	PHYA	phytochrome A	AT1G09570|PHYA|phytochrome A
AT1G09575	16.503	15.0888	12.0615	18.9081	13.9251	15.9797	17.6197	17.172	17.2084	gene		Calcium uniporter protein 6, mitochondrial	AT1G09575|Calcium uniporter protein 6, mitochondrial
AT1G09580	9.67551	4.99283	11.1746	12.042	7.15174	11.7093	6.99959	2.76051	8.56141	gene		Transmembrane emp24 domain-containing protein p24delta3	AT1G09580|Transmembrane emp24 domain-containing protein p24delta3
AT1G09590	126.601	98.5049	161.766	332.635	92.5564	105.624	89.3052	76.0764	198.025	gene	RPL21A	60S ribosomal protein L21-1	AT1G09590|RPL21A|60S ribosomal protein L21-1
AT1G09600	1.71662	2.1516	2.88868	2.53516	2.61095	3.75385	2.01138	3.12587	2.99649	gene		Probable serine/threonine-protein kinase At1g09600	AT1G09600|Probable serine/threonine-protein kinase At1g09600
AT1G09610	1.87268	1.59991	2.07782	0.950686	2.38391	1.48088	1.81024	2.02979	1.66948	gene	GXM1	GXM3	AT1G09610|GXM1|GXM3
AT1G09620	134.794	145.84	132.145	143.131	137.624	163.998	177.404	164.94	141.349	gene		Leucine--tRNA ligase, cytoplasmic	AT1G09620|Leucine--tRNA ligase, cytoplasmic
AT1G09625	0	0	0	0	0	0	0	0	0	gene		Transmembrane protein	AT1G09625|Transmembrane protein
AT1G09630	12.5626	10.8684	10.9973	12.1477	9.53566	10.2284	10.6201	9.45881	9.80282	gene	RABA2A	Ras-related protein RABA2a	AT1G09630|RABA2A|Ras-related protein RABA2a
AT1G09640	204.083	217.257	198.559	231.017	193.816	230.707	238.107	212.356	220.97	gene		Probable elongation factor 1-gamma 1	AT1G09640|Probable elongation factor 1-gamma 1
AT1G09645	21.2237	20.2472	22.5267	19.1194	27.5853	17.0473	19.8724	20.3385	20.7186	gene		At1g09645	AT1G09645|At1g09645
AT1G09650	0.195071	0.634447	0	0.316895	0.0756798	0	1.12637	0.771319	0.171228	gene		F-box/LRR-repeat/kelch-repeat protein At1g09650	AT1G09650|F-box/LRR-repeat/kelch-repeat protein At1g09650
AT1G09660	13.772	15.9715	13.4045	12.6758	20.093	13.0868	12.3901	18.0651	16.7376	gene		KH domain-containing protein At1g09660/At1g09670	AT1G09660|KH domain-containing protein At1g09660/At1g09670
AT1G09665	0	0	0	0	0	0	0	0	0	gene		Toll-Interleukin-Resistance (TIR) domain family protein	AT1G09665|Toll-Interleukin-Resistance (TIR) domain family protein
AT1G09680	3.27719	4.93766	2.91402	0.845054	3.36775	3.78829	5.14913	2.11098	3.72421	gene		Putative pentatricopeptide repeat-containing protein At1g09680	AT1G09680|Putative pentatricopeptide repeat-containing protein At1g09680
AT1G09690	517.054	351.898	726.377	1302.86	353.841	555.604	341.894	344.658	1140.68	gene	RPL21A	60S ribosomal protein L21-1	AT1G09690|RPL21A|60S ribosomal protein L21-1
AT1G09700	9.63649	13.7648	8.81808	16.6898	11.0493	10.0217	6.95937	9.94596	12.0288	gene	DRB1	Double-stranded RNA-binding protein 1	AT1G09700|DRB1|Double-stranded RNA-binding protein 1
AT1G09710	5.14987	4.19287	5.82804	5.91538	6.3571	5.57912	9.61438	6.49532	6.63509	gene		Homeodomain-like superfamily protein	AT1G09710|Homeodomain-like superfamily protein
AT1G09720	0	0	0	0	0.0756798	0	0	0	0	gene	NET2B	Protein NETWORKED 2B	AT1G09720|NET2B|Protein NETWORKED 2B
AT1G09730	52.357	54.8935	53.2633	51.5483	44.9538	53.6215	46.3019	55.8191	35.9579	gene		Cysteine proteinases superfamily protein	AT1G09730|Cysteine proteinases superfamily protein
AT1G09740	29.0265	24.4124	26.8343	19.8588	25.4284	34.439	29.5673	25.3723	23.2442	gene		Adenine nucleotide alpha hydrolases-like superfamily protein	AT1G09740|Adenine nucleotide alpha hydrolases-like superfamily protein
AT1G09750	83.1001	70.8099	69.303	413.654	82.4532	106.175	90.5924	92.6801	194.558	gene	AED3	Aspartyl protease AED3	AT1G09750|AED3|Aspartyl protease AED3
AT1G09760	16.6981	25.8468	17.028	10.1407	16.1198	19.8713	20.5563	13.0312	21.746	gene	U2A'	U2 small nuclear ribonucleoprotein A'	AT1G09760|U2A'|U2 small nuclear ribonucleoprotein A'
AT1G09770	217.855	174.308	253.292	351.331	208.006	266.248	181.989	207.201	242.245	gene	CDC5	Cell division cycle 5-like protein	AT1G09770|CDC5|Cell division cycle 5-like protein
AT1G09780	190.038	260.179	196.101	155.384	185.037	168.751	190.638	194.372	137.111	gene	PGM1	IPGAM1	AT1G09780|PGM1|IPGAM1
AT1G09790	0	0	0	0	0	0	0	0	0	gene	COBL6	COBRA-like protein 6	AT1G09790|COBL6|COBRA-like protein 6
AT1G09794	1.52155	0.606863	1.84977	1.79574	2.95151	1.85971	1.64933	3.61302	3.55299	gene		Cox19 family protein (CHCH motif)	AT1G09794|Cox19 family protein (CHCH motif)
AT1G09795	43.2667	56.9899	41.7845	43.2034	42.3807	47.9735	52.6981	56.2657	51.2829	gene	HISN1B	ATP phosphoribosyltransferase 2, chloroplastic	AT1G09795|HISN1B|ATP phosphoribosyltransferase 2, chloroplastic
AT1G09800	9.12931	8.9926	5.47329	10.4575	8.55182	10.3661	11.7867	9.17464	10.659	gene		tRNA pseudouridine synthase	AT1G09800|tRNA pseudouridine synthase
AT1G09810	9.36339	8.16506	10.7692	10.2463	6.84902	6.85336	8.64892	8.72808	8.00492	gene	ECT11	Evolutionarily conserved C-terminal region 11	AT1G09810|ECT11|Evolutionarily conserved C-terminal region 11
AT1G09812	1.24845	0.441355	0.937555	0.633791	0.681118	0.137756	1.52865	0.446553	1.02737	gene		Multidrug resistance protein	AT1G09812|Multidrug resistance protein
AT1G09815	8.66114	8.13748	5.70135	9.18997	6.77334	9.05745	5.22958	5.15566	7.02036	gene	POLD4	POLD4	AT1G09815|POLD4|POLD4
AT1G09820	10.6118	8.88226	11.8335	9.18997	3.25423	6.85336	7.28119	7.30723	7.61966	gene		Pentatricopeptide repeat-containing protein At1g09820	AT1G09820|Pentatricopeptide repeat-containing protein At1g09820
AT1G09830	26.5686	21.7367	21.361	16.3729	17.5199	28.1022	24.9009	21.9623	27.8246	gene	PUR2	Phosphoribosylamine--glycine ligase, chloroplastic	AT1G09830|PUR2|Phosphoribosylamine--glycine ligase, chloroplastic
AT1G09840	34.3324	34.4257	36.6913	28.2037	37.3102	40.7758	32.5441	41.2047	35.0162	gene	ASK10	Shaggy-related protein kinase kappa	AT1G09840|ASK10|Shaggy-related protein kinase kappa
AT1G09850	27.1538	25.9848	27.6959	14.7885	27.6231	23.143	25.0618	20.4197	20.633	gene	XBCP3	At1g09850	AT1G09850|XBCP3|At1g09850
AT1G09860	0.156057	0	0	0	0	0.206634	0.402276	0	0.0428071	gene	PUP16	Probable purine permease 16	AT1G09860|PUP16|Probable purine permease 16
AT1G09870	12.5235	18.73	14.9755	16.3729	14.1143	20.4912	18.2633	20.3385	14.8112	gene		At1g09870/F21M12_26	AT1G09870|At1g09870/F21M12_26
AT1G09880	0.897325	0.799956	2.10316	3.06332	2.30823	2.61736	3.37911	2.35455	1.49825	gene		Rhamnogalacturonate lyase family protein	AT1G09880|Rhamnogalacturonate lyase family protein
AT1G09890	4.4086	5.87554	2.91402	2.6408	3.82183	4.44263	6.75823	5.35864	4.28071	gene		Rhamnogalacturonate lyase family protein	AT1G09890|Rhamnogalacturonate lyase family protein
AT1G09900	37.2195	30.8397	33.9294	22.7108	39.9211	30.4096	33.9521	36.3332	34.5881	gene		Pentatricopeptide repeat-containing protein At1g09900	AT1G09900|Pentatricopeptide repeat-containing protein At1g09900
AT1G09910	13.9671	9.70981	7.80451	13.204	9.5735	17.9427	14.6026	11.245	11.9432	gene		Rhamnogalacturonate lyase family protein	AT1G09910|Rhamnogalacturonate lyase family protein
AT1G09920	29.1045	26.6468	31.0913	34.1191	20.9633	21.7654	24.3377	21.8811	28.1242	gene		Expressed protein	AT1G09920|Expressed protein
AT1G09930	0	0.0275847	0.126697	0	0.0378399	0	0.0804551	0.0405957	0	gene	OPT2	Oligopeptide transporter 2	AT1G09930|OPT2|Oligopeptide transporter 2
AT1G09932	2.57493	2.31711	2.68597	0.422527	2.80015	4.58039	1.44819	2.59813	3.25334	gene		Phosphoglycerate mutase family protein	AT1G09932|Phosphoglycerate mutase family protein
AT1G09935	0	0	0	0	0	0	0	0	0	gene		Phosphoglycerate mutase family protein	AT1G09935|Phosphoglycerate mutase family protein
AT1G09940	41.6281	27.7502	36.9701	43.7316	41.7753	38.5372	34.3946	37.754	38.5692	gene	HEMA2	Glutamyl-tRNA reductase 2, chloroplastic	AT1G09940|HEMA2|Glutamyl-tRNA reductase 2, chloroplastic
AT1G09950	0	0	0	0	0.11352	0	0	0	0	gene	RAS1	At1g09950	AT1G09950|RAS1|At1g09950
AT1G09960	10.1827	9.04777	7.14569	6.23228	10.5573	9.95287	6.99959	9.25583	6.76352	gene	SUC4	Sucrose transport protein SUC4	AT1G09960|SUC4|Sucrose transport protein SUC4
AT1G09970	298.068	225.091	315.145	281.72	242.175	337.743	202.747	198.31	294.812	gene	LRR XI-23	Receptor-like protein kinase 7	AT1G09970|LRR XI-23|Receptor-like protein kinase 7
AT1G09980	29.6898	40.6046	37.5782	34.5416	46.3161	44.8396	35.2796	41.7324	46.9593	gene		Putative serine esterase family protein	AT1G09980|Putative serine esterase family protein
AT1G09995	0.819297	4.88249	2.76199	0.633791	0.681118	1.85971	2.29297	1.98919	2.73965	gene		At1g09995	AT1G09995|At1g09995
AT1G10000	0.273099	0	0	0	0	0.34439	0	0	0.0428071	gene		Ribonuclease H-like superfamily protein	AT1G10000|Ribonuclease H-like superfamily protein
AT1G10010	0	0	0	0	0	0	0.201138	0	0	gene	AAP8	amino acid permease 8	AT1G10010|AAP8|amino acid permease 8
AT1G10020	30.8992	23.8332	27.6705	34.3303	31.3693	24.5206	27.6363	23.2614	29.3228	gene		At1g10020	AT1G10020|At1g10020
AT1G10030	11.9773	8.13748	10.7946	5.70412	9.53566	6.2679	11.5051	10.2707	8.43299	gene	ERG28	Ergosterol biosynthetic protein 28	AT1G10030|ERG28|Ergosterol biosynthetic protein 28
AT1G10040	4.36958	8.35816	6.23347	4.54217	5.41111	4.37375	3.29866	2.23277	5.4365	gene		Alpha/beta-Hydrolases superfamily protein	AT1G10040|Alpha/beta-Hydrolases superfamily protein
AT1G10050	16.8151	13.5717	23.5149	15.7391	6.96254	20.4912	16.3726	10.8391	17.08	gene		glycosyl hydrolase family 10 protein / carbohydrate-binding domain-containing protein	AT1G10050|glycosyl hydrolase family 10 protein / carbohydrate-binding domain-containing protein
AT1G10060	18.2976	21.5436	18.3457	30.422	23.1959	26.7591	27.8777	27.6457	35.4014	gene	ATBCAT-1	branched-chain amino acid transaminase 1	AT1G10060|ATBCAT-1|branched-chain amino acid transaminase 1
AT1G10090	37.6877	55.6383	43.0515	38.5556	41.5482	59.2351	62.232	55.4538	59.2878	gene		Hyperosmolality-gated Ca2+ permeable channel 2.2	AT1G10090|Hyperosmolality-gated Ca2+ permeable channel 2.2
AT1G10095	9.01227	4.35838	7.95655	5.07033	5.37327	3.34058	7.03982	3.7754	6.0786	gene		Protein prenylyltransferase superfamily protein	AT1G10095|Protein prenylyltransferase superfamily protein
AT1G10100	0	0	0	0	0	0	0	0	0	gene		unknown protein; Ha.	AT1G10100|unknown protein; Ha.
AT1G10110	0.0390141	0.386185	0.329411	1.26758	0.0756798	0.482146	0.402276	0.0405957	0.385264	gene		F-box protein At1g10110	AT1G10110|F-box protein At1g10110
AT1G10120	21.3797	19.5575	27.0117	26.1967	22.5904	26.9657	21.2401	18.2681	25.8983	gene	BHLH74	Transcription factor bHLH74	AT1G10120|BHLH74|Transcription factor bHLH74
AT1G10130	33.8253	44.3286	31.4714	28.0981	33.9424	44.874	49.681	52.5309	40.4527	gene	ECA3	Calcium-transporting ATPase 3, endoplasmic reticulum-type	AT1G10130|ECA3|Calcium-transporting ATPase 3, endoplasmic reticulum-type
AT1G10140	5.54001	9.1857	6.38551	5.28159	10.8222	6.57785	5.26981	4.22196	8.17615	gene		At1g10140	AT1G10140|At1g10140
AT1G10150	66.7142	58.645	62.9936	49.0132	62.9278	62.1624	62.9963	62.8016	52.9951	gene	PP2A10	Protein PHLOEM PROTEIN 2-LIKE A10	AT1G10150|PP2A10|Protein PHLOEM PROTEIN 2-LIKE A10
AT1G10155	0	0	0.329411	0.422527	0	0.516585	0.16091	0.487149	0.128421	gene	ATPP2-A10	Phloem protein 2-A10	AT1G10155|ATPP2-A10|Phloem protein 2-A10
AT1G10170	37.8827	37.1841	50.5773	50.1751	28.834	52.3128	48.5547	38.6471	46.1888	gene	ATNFXL1	NF-X-like 1	AT1G10170|ATNFXL1|NF-X-like 1
AT1G10180	15.2545	20.9092	17.2054	17.218	16.2712	16.5996	20.9586	15.1016	15.967	gene	EXO84C	Exocyst complex component EXO84C	AT1G10180|EXO84C|Exocyst complex component EXO84C
AT1G10190	0	0	0	0	0	0	0	0	0	gene		NEP-interacting protein, putative (DUF239)	AT1G10190|NEP-interacting protein, putative (DUF239)
AT1G10200	48.4556	75.8579	44.5719	49.7526	64.8576	60.6471	58.0886	71.7327	60.7004	gene	WLIM1	WLIM1	AT1G10200|WLIM1|WLIM1
AT1G10210	7.9979	5.02041	4.45972	3.16895	10.0654	7.12887	7.72369	7.67259	7.23439	gene	MPK1	MPK1	AT1G10210|MPK1|MPK1
AT1G10220	0.936339	1.48957	0.658822	0.845054	0.605439	1.79083	0.281593	0.405957	1.32702	gene		BEST Arabidopsis thaliana protein match is: ZCF37 (TAIR:AT1G59590.1); Ha.	AT1G10220|BEST Arabidopsis thaliana protein match is: ZCF37 (TAIR:AT1G59590.1); Ha.
AT1G10225	0.117042	0	0	0	0	0	0.120683	0	0	gene		Transmembrane protein	AT1G10225|Transmembrane protein
AT1G10230	5.93015	6.81341	5.24524	10.035	9.23294	8.40311	6.2755	5.39923	9.41755	gene	ASK18	SKP1-like protein 18	AT1G10230|ASK18|SKP1-like protein 18
AT1G10240	5.57902	4.57906	6.03076	4.85906	6.50846	5.95795	5.18935	8.6063	8.64703	gene	FRS11	Protein FAR1-RELATED SEQUENCE 11	AT1G10240|FRS11|Protein FAR1-RELATED SEQUENCE 11
AT1G10250	0	0	0	0	0	0	0	0	0	gene		F14N23.13	AT1G10250|F14N23.13
AT1G10270	18.4147	20.9092	26.5556	23.7672	11.8817	16.5996	20.154	14.3709	24.4428	gene	GRP23	Pentatricopeptide repeat-containing protein At1g10270	AT1G10270|GRP23|Pentatricopeptide repeat-containing protein At1g10270
AT1G10280	2.41888	4.57906	3.8009	1.90137	4.65431	3.40946	3.33889	1.42085	4.36632	gene		At1g10280	AT1G10280|At1g10280
AT1G10290	65.2316	68.3548	80.6551	65.9142	79.8801	83.8934	70.9614	64.7096	78.6794	gene	DRP2A	DRP2A	AT1G10290|DRP2A|DRP2A
AT1G10300	4.4086	5.5721	4.20633	2.85206	4.80567	5.02809	4.22389	3.69421	2.69684	gene		Nucleolar GTP-binding protein 1	AT1G10300|Nucleolar GTP-binding protein 1
AT1G10310	11.8993	13.9027	12.5176	7.81675	18.2388	6.19902	9.37302	10.7579	12.7993	gene		NADPH-dependent pterin aldehyde reductase	AT1G10310|NADPH-dependent pterin aldehyde reductase
AT1G10320	23.4865	17.9852	21.133	36.6542	14.417	16.2208	20.3954	15.0204	24.7425	gene		Zinc finger CCCH domain-containing protein 5	AT1G10320|Zinc finger CCCH domain-containing protein 5
AT1G10330	1.17042	2.06885	2.28054	1.05632	2.80015	2.34185	2.01138	1.98919	3.51018	gene	PCMP-E71	Putative pentatricopeptide repeat-containing protein At1g10330	AT1G10330|PCMP-E71|Putative pentatricopeptide repeat-containing protein At1g10330
AT1G10340	8.70015	7.36511	7.39908	8.02802	9.91406	20.1812	7.28119	5.60221	18.407	gene		Ankyrin repeat family protein	AT1G10340|Ankyrin repeat family protein
AT1G10350	37.6877	26.5365	30.2298	29.26	22.212	23.4874	28.4409	24.9258	26.1123	gene		DNAJ heat shock family protein	AT1G10350|DNAJ heat shock family protein
AT1G10360	19.7412	25.4607	18.8018	15.9504	19.866	16.1174	19.8724	18.7146	14.2976	gene	GSTU18	Glutathione S-transferase U18	AT1G10360|GSTU18|Glutathione S-transferase U18
AT1G10370	25.2812	25.3503	25.8968	16.5842	26.3366	20.629	17.7404	16.0353	9.63159	gene	GSTU17	Glutathione S-transferase U17	AT1G10370|GSTU17|Glutathione S-transferase U17
AT1G10380	15.2935	24.0814	14.114	17.3236	19.147	9.78067	16.3324	19.283	20.419	gene		At1g10380/F14N23_32	AT1G10380|At1g10380/F14N23_32
AT1G10385	0.390141	0.137923	0	0.422527	0	0	0	0	0	gene	EXO84A	Exocyst complex component EXO84A	AT1G10385|EXO84A|Exocyst complex component EXO84A
AT1G10390	75.1412	66.2308	83.4424	83.6604	70.9877	81.276	80.7367	71.1237	78.0801	gene	NUP98A	Nuclear pore complex protein NUP98A	AT1G10390|NUP98A|Nuclear pore complex protein NUP98A
AT1G10395	0	0	0	0	0	0	0	0	0	gene			AT1G10395
AT1G10400	3.3162	3.36533	2.93936	6.12664	1.28656	2.68624	2.21252	2.92289	2.35439	gene	UGT90A2	Glycosyltransferase (Fragment)	AT1G10400|UGT90A2|Glycosyltransferase (Fragment)
AT1G10410	38.1558	50.011	43.5836	36.1261	55.9652	44.4607	54.0658	40.1492	42.2078	gene		At1g10410/F14N23_31	AT1G10410|At1g10410/F14N23_31
AT1G10417	1.24845	2.17919	1.34298	1.26758	1.09736	1.92858	1.04592	2.92289	1.41263	gene		Encodes protein with unknown function whose expression is repressed by inoculation with Agrobacterium tumerifaciens.	AT1G10417|Encodes protein with unknown function whose expression is repressed by inoculation with Agrobacterium tumerifaciens.
AT1G10430	28.7144	34.0395	23.5149	32.3233	35.1911	23.3152	32.1418	33.0855	34.9734	gene	PP2A2	Serine/threonine-protein phosphatase PP2A-2 catalytic subunit	AT1G10430|PP2A2|Serine/threonine-protein phosphatase PP2A-2 catalytic subunit
AT1G10450	30.0409	27.5571	29.799	30.3163	32.1261	35.2311	31.9004	27.5239	24.1432	gene	SNL6	Paired amphipathic helix protein Sin3-like 6	AT1G10450|SNL6|Paired amphipathic helix protein Sin3-like 6
AT1G10455	0	0	0	0	0	0	0	0	0	gene		B3 domain-containing protein At1g10455	AT1G10455|B3 domain-containing protein At1g10455
AT1G10460	1.48254	1.6275	0.278733	1.26758	1.24872	1.75639	1.52865	0.405957	0.342457	gene	GLP7	Germin-like protein subfamily 1 member 1	AT1G10460|GLP7|Germin-like protein subfamily 1 member 1
AT1G10470	26.9978	33.9567	34.4108	14.3659	26.5258	21.1455	31.8602	34.5064	20.5902	gene	ARR4	Two-component response regulator ARR4	AT1G10470|ARR4|Two-component response regulator ARR4
AT1G10480	0.936339	2.17919	1.19095	2.53516	3.40559	2.89288	0.925234	1.29906	0.428071	gene	ZFP5	Zinc finger protein 5	AT1G10480|ZFP5|Zinc finger protein 5
AT1G10490	21.6138	32.6878	17.6362	17.5349	23.0067	21.2833	29.8086	25.8595	24.2288	gene		RNA cytidine acetyltransferase 1	AT1G10490|RNA cytidine acetyltransferase 1
AT1G10500	30.392	37.4876	23.7429	21.8658	33.2613	29.0321	38.5782	35.846	23.7579	gene	ISCA	AT1G10500 protein	AT1G10500|ISCA|AT1G10500 protein
AT1G10510	55.6732	54.6728	38.1103	36.0204	62.5872	48.6279	48.7156	59.0262	31.4632	gene	emb2004	RNI-like superfamily protein	AT1G10510|emb2004|RNI-like superfamily protein
AT1G10520	0.507184	1.65508	2.43257	1.37321	1.55144	0.103317	1.77001	1.42085	2.56842	gene	POLL	DNA polymerase lambda	AT1G10520|POLL|DNA polymerase lambda
AT1G10522	22.8623	18.8955	14.4434	23.6615	25.6555	19.217	24.9813	26.1437	20.8898	gene	PRIN2	Protein PLASTID REDOX INSENSITIVE 2, chloroplastic	AT1G10522|PRIN2|Protein PLASTID REDOX INSENSITIVE 2, chloroplastic
AT1G10530	1.01437	1.46199	5.14388	1.26758	0.0756798	2.68624	3.37911	1.05549	1.66948	gene		At1g10530	AT1G10530|At1g10530
AT1G10540	0.780283	1.26889	0.836198	0.316895	0.378399	0.895414	0.362048	1.13668	0.513685	gene	NAT8	Nucleobase-ascorbate transporter 8	AT1G10540|NAT8|Nucleobase-ascorbate transporter 8
AT1G10550	2.84803	0.662032	2.91402	2.11264	3.63263	3.54722	2.85616	3.41004	1.88351	gene	XTH33	Probable xyloglucan endotransglucosylase/hydrolase protein 33	AT1G10550|XTH33|Probable xyloglucan endotransglucosylase/hydrolase protein 33
AT1G10560	1.91169	1.9861	2.43257	1.69011	0.227039	0.241073	2.21252	1.78621	1.75509	gene	PUB18	U-box domain-containing protein 18	AT1G10560|PUB18|U-box domain-containing protein 18
AT1G10570	14.2402	16.5232	17.028	12.6758	27.2447	25.967	18.1426	25.21	17.7649	gene	ULP1C	Ubiquitin-like-specific protease 1C	AT1G10570|ULP1C|Ubiquitin-like-specific protease 1C
AT1G10580	72.9174	74.2579	95.0478	143.871	66.1442	79.7263	69.1914	63.4511	100.468	gene		At1g10580	AT1G10580|At1g10580
AT1G10586	0	0	0	0	0	0	0	0	0	gene	BHLH168	Transcription factor bHLH168	AT1G10586|BHLH168|Transcription factor bHLH168
AT1G10588	0	0	0	0	0	0	0	0	0	gene		Gibberellin-regulated family protein	AT1G10588|Gibberellin-regulated family protein
AT1G10590	67.4164	66.2584	61.8026	59.0482	76.3609	61.1292	64.8066	63.0046	55.0071	gene		Nucleic acid-binding, OB-fold-like protein	AT1G10590|Nucleic acid-binding, OB-fold-like protein
AT1G10600	17.3613	15.0061	16.876	19.0137	17.2172	16.7029	18.0219	12.7065	24.6997	gene	AMSH2	AMSH2	AT1G10600|AMSH2|AMSH2
AT1G10610	5.85212	5.68244	7.24705	9.50686	8.02206	8.09316	5.95368	10.2301	7.70527	gene	BHLH90	Transcription factor bHLH90	AT1G10610|BHLH90|Transcription factor bHLH90
AT1G10620	0	0	0	0	0	0	0	0	0	gene	PERK11	PERK11	AT1G10620|PERK11|PERK11
AT1G10630	37.4536	54.4797	43.3302	23.8728	41.3969	40.5691	42.3998	41.976	44.605	gene	ATARFA1F	ADP-ribosylation factor A1F	AT1G10630|ATARFA1F|ADP-ribosylation factor A1F
AT1G10640	3.78437	4.60664	2.93936	5.49285	2.15687	0.895414	4.22389	2.8417	2.18316	gene		Pectin lyase-like superfamily protein	AT1G10640|Pectin lyase-like superfamily protein
AT1G10650	28.9095	27.0606	21.4371	14.9997	25.8447	20.629	23.694	22.9772	14.8112	gene		Putative S-ribonuclease binding protein SBP1	AT1G10650|Putative S-ribonuclease binding protein SBP1
AT1G10657	9.16832	11.6683	17.8642	8.34491	10.5952	8.78194	6.55709	9.58059	8.34738	gene		Transmembrane protein	AT1G10657|Transmembrane protein
AT1G10660	79.901	75.251	63.2216	59.4707	93.8808	77.9354	90.0695	88.7829	72.9432	gene		AT1G10660 protein	AT1G10660|AT1G10660 protein
AT1G10670	239.352	241.862	258.258	220.137	225.412	253.333	234.406	219.785	191.433	gene	ACLA-1	ATP-citrate lyase A-1	AT1G10670|ACLA-1|ATP-citrate lyase A-1
AT1G10680	0.351127	0.606863	0	0	0.491919	0.034439	0.241365	0	0.299649	gene	ABCB10	ABC transporter B family member 10	AT1G10680|ABCB10|ABC transporter B family member 10
AT1G10690	0.858311	0.799956	1.36832	1.16195	2.00552	1.37756	2.21252	1.25847	1.88351	gene	SMR8	Cyclin-dependent protein kinase inhibitor SMR8	AT1G10690|SMR8|Cyclin-dependent protein kinase inhibitor SMR8
AT1G10700	27.3099	26.6744	25.314	21.232	28.834	34.99	21.7631	31.3805	35.8723	gene	PRS3	Ribose-phosphate pyrophosphokinase 3, chloroplastic	AT1G10700|PRS3|Ribose-phosphate pyrophosphokinase 3, chloroplastic
AT1G10710	0.273099	0.110339	0.73484	0	0	0	0.603413	1.01489	0.684913	gene	PHS1	Protein POOR HOMOLOGOUS SYNAPSIS 1	AT1G10710|PHS1|Protein POOR HOMOLOGOUS SYNAPSIS 1
AT1G10715	0	0	0	0	0	0	0	0	0	gene	ESFL2	EMBRYO SURROUNDING FACTOR 1-like protein 2	AT1G10715|ESFL2|EMBRYO SURROUNDING FACTOR 1-like protein 2
AT1G10717	0	0	0	0	0	0	0	0	0	gene	ESF1.3	EMBRYO SURROUNDING FACTOR 1.3	AT1G10717|ESF1.3|EMBRYO SURROUNDING FACTOR 1.3
AT1G10720	58.9113	63.031	56.5574	87.5688	67.6199	63.8155	65.933	66.9424	67.0359	gene		BSD domain-containing protein	AT1G10720|BSD domain-containing protein
AT1G10730	10.3778	11.7787	13.3031	16.1617	9.34646	18.046	11.7464	10.2707	12.2856	gene	AP1M1	AP-1 complex subunit mu-1	AT1G10730|AP1M1|AP-1 complex subunit mu-1
AT1G10740	54.3467	50.7834	43.913	35.281	41.6996	47.6636	43.0837	38.0788	36.6857	gene		Alpha/beta-Hydrolases superfamily protein	AT1G10740|Alpha/beta-Hydrolases superfamily protein
AT1G10745	0	0	0	0	0	0	0	0	0	gene	ESF1.2	EMBRYO SURROUNDING FACTOR 1.2	AT1G10745|ESF1.2|EMBRYO SURROUNDING FACTOR 1.2
AT1G10747	0	0	0	0	0	0	0	0	0	gene	ESF1.1	EMBRYO SURROUNDING FACTOR 1.1	AT1G10747|ESF1.1|EMBRYO SURROUNDING FACTOR 1.1
AT1G10750	2.69198	1.82059	6.23347	1.69011	2.38391	2.68624	3.66071	4.22196	3.21053	gene		Carboxyl-terminal peptidase, putative (DUF239)	AT1G10750|Carboxyl-terminal peptidase, putative (DUF239)
AT1G10760	157.773	172.901	167.366	192.461	191.205	266.213	213.89	262.411	226.15	gene	GWD1	Alpha-glucan water dikinase 1, chloroplastic	AT1G10760|GWD1|Alpha-glucan water dikinase 1, chloroplastic
AT1G10770	0.0390141	0	0.152036	0.845054	0.340559	0	0.442503	0.649532	1.07018	gene		At1g10770	AT1G10770|At1g10770
AT1G10780	4.29156	7.53062	6.86696	4.75343	8.02206	10.2973	5.83299	4.7903	3.59579	gene		F-box/RNI-like superfamily protein	AT1G10780|F-box/RNI-like superfamily protein
AT1G10790	0.390141	1.15856	1.39366	0.950686	0	0.137756	0.402276	0	0.214035	gene		F20B24.21	AT1G10790|F20B24.21
AT1G10800	2.37986	1.76542	0.152036	1.47885	0.908158	1.85971	3.33889	1.74562	1.2414	gene		F20B24.22	AT1G10800|F20B24.22
AT1G10810	0.975353	1.59991	0	0.316895	0.416239	0	1.00569	0.730723	0.72772	gene		Probable aldo-keto reductase 1	AT1G10810|Probable aldo-keto reductase 1
AT1G10820	16.2299	13.7923	20.2968	17.5349	17.8604	9.5396	15.2865	15.8323	15.0253	gene		Protein of unknown function (DUF3755)	AT1G10820|Protein of unknown function (DUF3755)
AT1G10830	56.0633	55.2245	45.6361	64.541	51.3109	47.9735	66.6571	68.9316	65.9229	gene	Z-ISO	15-cis-zeta-carotene isomerase, chloroplastic	AT1G10830|Z-ISO|15-cis-zeta-carotene isomerase, chloroplastic
AT1G10840	54.1126	45.8181	36.8941	41.302	51.0082	49.0756	46.9456	50.1763	43.706	gene	TIF3H1	Eukaryotic translation initiation factor 3 subunit H	AT1G10840|TIF3H1|Eukaryotic translation initiation factor 3 subunit H
AT1G10850	16.7761	16.5508	20.0434	20.7038	17.1793	19.2858	16.6542	23.6673	17.2941	gene		Leucine-rich repeat protein kinase family protein	AT1G10850|Leucine-rich repeat protein kinase family protein
AT1G10865	28.0122	25.0469	23.2615	35.3867	27.8502	31.0984	29.9293	25.3723	42.4646	gene		Cytochrome C oxidase assembly factor	AT1G10865|Cytochrome C oxidase assembly factor
AT1G10870	20.5605	19.6403	23.9963	16.056	16.6117	20.5601	24.6997	24.1951	18.5783	gene	AGD4	ARF-GAP domain 4	AT1G10870|AGD4|ARF-GAP domain 4
AT1G10875	0	0	0	0	0	0	0.201138	0	0	gene		Core-2/I-branching beta-1,6-N-acetylglucosaminyltransferase family protein	AT1G10875|Core-2/I-branching beta-1,6-N-acetylglucosaminyltransferase family protein
AT1G10880	0	0	0	0	0	0	0	0	0	gene		Core-2/I-branching beta-1,6-n-acetylglucosaminyltransferase family protein	AT1G10880|Core-2/I-branching beta-1,6-n-acetylglucosaminyltransferase family protein
AT1G10890	118.564	74.3683	110.91	136.265	122.261	111.479	118.752	99.0536	90.1945	gene		unknown protein; FUNCTIONS IN: molecular_function unknown; INVOLVED IN: biological_process unknown; LOCATED IN: chloroplast; EXPRESSED IN: petal, flower, leaf; EXPRESSED DURING: LP.04 four leaves visible, 4 anthesis, petal differentiation and expans /.../age; BEST Arabidopsis thaliana protein match is: unknown protein (TAIR:AT5G13340.1); Ha.	AT1G10890|unknown protein; FUNCTIONS IN: molecular_function unknown; INVOLVED IN: biological_process unknown; LOCATED IN: chloroplast; EXPRESSED IN: petal, flower, leaf; EXPRESSED DURING: LP.04 four leaves visible, 4 anthesis, petal differentiation and expans /.../age; BEST Arabidopsis thaliana protein match is: unknown protein (TAIR:AT5G13340.1); Ha.
AT1G10900	32.2647	36.66	35.0189	40.6682	32.7694	33.6813	29.9695	32.7608	32.8758	gene	PIP5K7	Phosphatidylinositol 4-phosphate 5-kinase 7	AT1G10900|PIP5K7|Phosphatidylinositol 4-phosphate 5-kinase 7
AT1G10910	47.0901	36.4394	29.3683	45.1048	38.9751	36.6086	47.549	44.6959	33.2183	gene		Pentatricopeptide repeat-containing protein At1g10910, chloroplastic	AT1G10910|Pentatricopeptide repeat-containing protein At1g10910, chloroplastic
AT1G10920	15.0204	18.1231	14.0633	12.4646	12.6764	17.495	15.3267	17.4562	15.9242	gene	LOV1	Putative inactive disease susceptibility protein LOV1	AT1G10920|LOV1|Putative inactive disease susceptibility protein LOV1
AT1G10930	11.3921	11.4476	14.5194	13.4152	14.6819	13.7756	14.4417	20.6226	9.97405	gene	RECQL4A	ATP-dependent DNA helicase Q-like 4A	AT1G10930|RECQL4A|ATP-dependent DNA helicase Q-like 4A
AT1G10940	78.8866	72.9063	71.6596	102.991	88.9238	71.5987	84.2365	76.8883	78.2085	gene	ASK1	Protein kinase superfamily protein	AT1G10940|ASK1|Protein kinase superfamily protein
AT1G10950	147.551	165.591	163.236	121.371	183.183	152.875	200.494	170.624	144.003	gene	TMN1	Transmembrane 9 superfamily member 1	AT1G10950|TMN1|Transmembrane 9 superfamily member 1
AT1G10960	184.225	108.656	113.064	296.508	89.6806	99.0465	104.431	101.449	141.606	gene	FD1	Ferredoxin-1, chloroplastic	AT1G10960|FD1|Ferredoxin-1, chloroplastic
AT1G10970	2.96507	5.5721	3.92759	4.3309	4.38943	4.64926	1.85047	2.8823	5.05123	gene	ZIP4	Zinc transporter 4, chloroplastic	AT1G10970|ZIP4|Zinc transporter 4, chloroplastic
AT1G10980	0.936339	1.02063	0.988234	0	0.1892	0.309951	1.6091	0.56834	0.898948	gene		Expressed protein	AT1G10980|Expressed protein
AT1G10990	5.89113	5.4066	6.58822	3.48585	5.22191	6.19902	5.59163	3.97838	4.28071	gene		unknown protein; Ha.	AT1G10990|unknown protein; Ha.
AT1G11000	14.3962	14.9233	18.2443	21.8658	19.9416	18.0116	14.4015	18.0245	14.4688	gene	MLO4	MLO-like protein 4	AT1G11000|MLO4|MLO-like protein 4
AT1G11020	37.9608	30.8672	30.838	39.8232	45.2565	33.6125	41.6355	36.7797	44.3481	gene		RING/FYVE/PHD zinc finger superfamily protein	AT1G11020|RING/FYVE/PHD zinc finger superfamily protein
AT1G11040	0	0	0	0	0	0	0	0	0	gene		DNAJ chaperone C-terminal domain-containing protein	AT1G11040|DNAJ chaperone C-terminal domain-containing protein
AT1G11050	20.6775	18.3162	18.1683	22.4996	23.4229	19.4925	12.8326	21.4345	19.306	gene		Probable receptor-like protein kinase At1g11050	AT1G11050|Probable receptor-like protein kinase At1g11050
AT1G11060	15.5666	22.4815	18.219	23.0277	18.92	16.0486	16.976	18.1463	19.1776	gene		WAPL (Wings apart-like protein regulation of heterochromatin) protein	AT1G11060|WAPL (Wings apart-like protein regulation of heterochromatin) protein
AT1G11070	3.23817	1.0758	0.962894	2.3239	2.23255	3.16839	1.1666	2.55753	0.813334	gene		BEST Arabidopsis thaliana protein match is: Hydroxyproline-rich glycoprotein family protein (TAIR:AT1G61080.1); Ha.	AT1G11070|BEST Arabidopsis thaliana protein match is: Hydroxyproline-rich glycoprotein family protein (TAIR:AT1G61080.1); Ha.
AT1G11080	24.3838	30.4535	28.5321	27.4643	29.1367	31.8216	26.6306	25.5347	29.4085	gene	scpl31	Carboxypeptidase	AT1G11080|scpl31|Carboxypeptidase
AT1G11090	7.56874	11.9717	6.10678	8.23928	8.66534	5.82019	9.41325	10.6767	10.1025	gene		Alpha/beta-Hydrolases superfamily protein	AT1G11090|Alpha/beta-Hydrolases superfamily protein
AT1G11100	2.57493	2.56537	3.44615	2.21827	2.34607	6.2679	2.41365	4.26255	1.96912	gene		SNF2 domain-containing protein / helicase domain-containing protein / zinc finger protein-like protein (Fragment)	AT1G11100|SNF2 domain-containing protein / helicase domain-containing protein / zinc finger protein-like protein (Fragment)
AT1G11110	0	0	0	0	0	0	0	0	0	gene		LisH and RanBPM domains containing protein	AT1G11110|LisH and RanBPM domains containing protein
AT1G11112	0.429156	1.26889	0.405429	0.633791	1.85416	0.998731	0.281593	1.21787	0.599299	gene		Putative uncharacterized protein	AT1G11112|Putative uncharacterized protein
AT1G11120	1.56057	2.86881	2.10316	3.59148	3.32991	1.13649	2.13206	2.51694	1.62667	gene		unknown protein; BEST Arabidopsis thaliana protein match is: unknown protein (TAIR:AT1G09812.1); Ha.	AT1G11120|unknown protein; BEST Arabidopsis thaliana protein match is: unknown protein (TAIR:AT1G09812.1); Ha.
AT1G11125	0.585212	0.717202	0.126697	0.528159	1.85416	0.241073	0.804551	0.649532	1.45544	gene		unknown protein; BEST Arabidopsis thaliana protein match is: unknown protein (TAIR:AT1G61170.1).	AT1G11125|unknown protein; BEST Arabidopsis thaliana protein match is: unknown protein (TAIR:AT1G61170.1).
AT1G11130	8.15395	13.6544	8.86876	9.71813	11.6547	6.50897	13.1544	10.3113	8.90387	gene	SUB	Leucine-rich repeat receptor-like protein kinase (Fragment)	AT1G11130|SUB|Leucine-rich repeat receptor-like protein kinase (Fragment)
AT1G11145	0	0	0	0	0	0	0	0	0	gene		Protein of unknown function (DUF674)	AT1G11145|Protein of unknown function (DUF674)
AT1G11160	2.37986	5.10316	4.78913	2.6408	1.55144	0.895414	6.07436	1.82681	2.73965	gene		Katanin p80 WD40 repeat-containing subunit B1 homolog	AT1G11160|Katanin p80 WD40 repeat-containing subunit B1 homolog
AT1G11170	4.9548	3.99978	5.2199	12.042	5.14623	7.33551	1.72978	5.60221	7.06317	gene		At1g11170/T28P6_16	AT1G11170|At1g11170/T28P6_16
AT1G11180	17.1662	14.0682	16.6986	19.9644	16.9144	20.5945	22.7688	23.2208	22.7734	gene		Secretory carrier membrane protein (SCAMP) family protein	AT1G11180|Secretory carrier membrane protein (SCAMP) family protein
AT1G11190	6.16423	5.10316	6.38551	5.59849	2.76231	4.02936	3.70093	3.61302	3.59579	gene	ENDO1	ENDO1	AT1G11190|ENDO1|ENDO1
AT1G11200	19.7412	15.0888	16.4452	14.049	21.0768	12.8113	15.729	19.4454	14.64	gene		Protein of unknown function (DUF300)	AT1G11200|Protein of unknown function (DUF300)
AT1G11210	2.96507	3.03431	3.82624	2.74643	4.50295	3.20283	3.70093	3.32885	8.81826	gene		At1g11210/T28P6_5	AT1G11210|At1g11210/T28P6_5
AT1G11220	2.84803	3.19982	5.47329	7.28859	5.14623	5.92351	2.93661	2.55753	4.32351	gene		Cotton fiber, putative (DUF761)	AT1G11220|Cotton fiber, putative (DUF761)
AT1G11230	0	0	0	0	0	0	0	0	0	gene		T28P6.11 protein	AT1G11230|T28P6.11 protein
AT1G11240	75.2193	75.4441	102.447	121.16	72.1229	87.1651	56.8415	67.2265	91.5215	gene		Ribosomal RNA-processing protein	AT1G11240|Ribosomal RNA-processing protein
AT1G11250	0	0.193093	0.633483	0.105632	0	0	0	0	0.428071	gene	SYP125	Syntaxin-125	AT1G11250|SYP125|Syntaxin-125
AT1G11260	599.257	371.4	465.585	837.977	595.07	757.658	614.918	540.005	852.631	gene	STP1	STP1	AT1G11260|STP1|STP1
AT1G11270	4.52564	3.31016	4.05429	3.27459	2.83799	3.75385	2.85616	6.04877	3.6386	gene		F-box protein At1g11270	AT1G11270|F-box protein At1g11270
AT1G11280	26.4906	26.6744	23.1095	19.0137	33.3748	26.0703	26.7915	28.0517	28.9376	gene		S-locus lectin protein kinase family protein	AT1G11280|S-locus lectin protein kinase family protein
AT1G11290	8.66114	10.3994	9.27419	3.90838	10.4438	9.57404	8.80983	16.2383	8.64703	gene	PCMP-H40	CRR22	AT1G11290|PCMP-H40|CRR22
AT1G11300	10.4948	13.02	8.8941	10.3519	5.18407	10.8483	9.65461	5.27745	12.1572	gene		G-type lectin S-receptor-like serine/threonine-protein kinase At1g11300	AT1G11300|G-type lectin S-receptor-like serine/threonine-protein kinase At1g11300
AT1G11303	15.2545	17.0197	12.5936	9.71813	15.4387	17.3228	15.1256	17.0096	14.7256	gene		G-type lectin S-receptor-like serine/threonine-protein kinase At1g11303	AT1G11303|G-type lectin S-receptor-like serine/threonine-protein kinase At1g11303
AT1G11310	270.446	251.158	270.396	283.621	236.537	301.066	272.139	300.611	334.409	gene	MLO2	MLO-like protein 2	AT1G11310|MLO2|MLO-like protein 2
AT1G11320	4.21353	1.76542	3.04072	1.37321	3.36775	2.30741	2.73547	3.93779	3.51018	gene		GDSL esterase/lipase	AT1G11320|GDSL esterase/lipase
AT1G11330	48.1825	53.9832	43.4316	29.6825	47.6783	44.6329	39.8253	46.6039	43.3207	gene		G-type lectin S-receptor-like serine/threonine-protein kinase At1g11330	AT1G11330|G-type lectin S-receptor-like serine/threonine-protein kinase At1g11330
AT1G11340	8.97325	5.07558	5.16922	5.80975	5.03271	7.33551	5.18935	3.41004	5.90737	gene	RKS1	G-type lectin S-receptor-like serine/threonine-protein kinase RKS1	AT1G11340|RKS1|G-type lectin S-receptor-like serine/threonine-protein kinase RKS1
AT1G11350	43.5788	35.3636	31.9022	41.5133	45.2944	49.5233	40.7505	42.9909	41.2232	gene	SD113	G-type lectin S-receptor-like serine/threonine-protein kinase SD1-13	AT1G11350|SD113|G-type lectin S-receptor-like serine/threonine-protein kinase SD1-13
AT1G11360	37.8827	42.0942	44.5465	51.5483	44.4619	37.5729	36.4059	37.3481	39.8106	gene		AT1G11360 protein	AT1G11360|AT1G11360 protein
AT1G11362	0.156057	0.137923	0	0.528159	0.227039	1.10205	1.28728	0	0.556492	gene		Plant invertase/pectin methylesterase inhibitor superfamily protein	AT1G11362|Plant invertase/pectin methylesterase inhibitor superfamily protein
AT1G11370	0	0	0	0	0	0	0	0	0	gene	PME56	Probable pectinesterase 56	AT1G11370|PME56|Probable pectinesterase 56
AT1G11380	54.5027	42.2046	48.4995	37.7106	49.154	62.679	59.4965	48.4307	40.0246	gene		At1g11380	AT1G11380|At1g11380
AT1G11390	19.273	29.0467	15.8371	14.2603	16.2712	15.532	21.8033	23.099	15.8386	gene		Protein kinase superfamily protein	AT1G11390|Protein kinase superfamily protein
AT1G11400	21.5358	24.7986	21.0316	37.3937	27.5096	21.5932	21.2401	19.3642	26.6688	gene	PYM	PYM	AT1G11400|PYM|PYM
AT1G11410	11.7823	5.10316	12.2642	13.7321	14.1521	14.3611	12.3096	9.62119	10.8302	gene		S-locus lectin protein kinase family protein	AT1G11410|S-locus lectin protein kinase family protein
AT1G11420	8.58311	6.39964	8.46333	2.95769	7.60582	8.47199	7.40187	4.50613	4.2379	gene	DUF2	DUF724 domain-containing protein 2	AT1G11420|DUF2|DUF724 domain-containing protein 2
AT1G11430	79.6279	50.2869	54.2261	117.146	67.355	65.8474	70.9212	69.2969	84.2871	gene	MORF9	Multiple organellar RNA editing factor 9, chloroplastic	AT1G11430|MORF9|Multiple organellar RNA editing factor 9, chloroplastic
AT1G11440	13.0307	19.4748	11.2507	15.3166	21.6823	18.7693	17.6599	17.7809	18.7495	gene		At1g11440	AT1G11440|At1g11440
AT1G11450	11.4702	11.558	9.55292	12.3589	13.0926	8.78194	11.4649	8.64689	12.4997	gene		WAT1-related protein	AT1G11450|WAT1-related protein
AT1G11460	0.507184	0.193093	1.08959	0.316895	0.227039	0.68878	0.724096	2.67932	0.72772	gene		WAT1-related protein At1g11460	AT1G11460|WAT1-related protein At1g11460
AT1G11470	0	0	0	0	0	0	0	0	0	gene		Pentatricopeptide repeat (PPR) superfamily protein	AT1G11470|Pentatricopeptide repeat (PPR) superfamily protein
AT1G11475	5.18888	5.2135	3.04072	6.33791	7.1139	5.68243	5.26981	4.7497	6.24983	gene	NRPB10	NRPE10	AT1G11475|NRPB10|NRPE10
AT1G11480	46.0757	45.2113	52.275	56.1961	39.8076	56.2044	44.371	52.7339	48.4576	gene		At1g11480/T23J18_15	AT1G11480|At1g11480/T23J18_15
AT1G11490	0.273099	1.21373	0.278733	0.316895	0.794638	0.206634	0.724096	0.121787	0	gene		Zinc finger (C2H2 type) family protein (Fragment)	AT1G11490|Zinc finger (C2H2 type) family protein (Fragment)
AT1G11500	0.507184	0.0551693	0.481447	0	0.227039	0.34439	0.16091	0	0.556492	gene		Protein of unknown function (DUF1218)	AT1G11500|Protein of unknown function (DUF1218)
AT1G11510	0	0	0	0	0	0	0	0	0	gene		Probable transcription factor At1g11510	AT1G11510|Probable transcription factor At1g11510
AT1G11520	0	0	0	0	0.0378399	0	0	0	0.0428071	gene		Pliceosome associated protein-like protein	AT1G11520|Pliceosome associated protein-like protein
AT1G11530	36.2051	30.619	18.295	36.5486	42.7213	40.1214	40.8712	37.4699	37.4134	gene	CXXS1	Thioredoxin-like protein CXXS1	AT1G11530|CXXS1|Thioredoxin-like protein CXXS1
AT1G11540	1.95071	2.67571	1.92579	1.26758	1.892	1.51532	2.7757	2.39515	1.41263	gene		Sulfite exporter TauE/SafE family protein	AT1G11540|Sulfite exporter TauE/SafE family protein
AT1G11545	10.6899	8.66159	9.04614	7.81675	10.5952	8.67863	11.4246	6.6577	7.36281	gene	XTH8	Xyloglucan endotransglucosylase/hydrolase	AT1G11545|XTH8|Xyloglucan endotransglucosylase/hydrolase
AT1G11560	0	0.551693	0	0	0	0.103317	0	0	0	gene	OST3A	Probable dolichyl-diphosphooligosaccharide--protein glycosyltransferase subunit 3A	AT1G11560|OST3A|Probable dolichyl-diphosphooligosaccharide--protein glycosyltransferase subunit 3A
AT1G11570	0.585212	0.524109	0.228054	0.739423	1.85416	0.792097	0.402276	0.28417	0.898948	gene	NTL	NTF2-like	AT1G11570|NTL|NTF2-like
AT1G11572	0	0	0.101357	0	0	0	0	0	0	gene		Plant thionin family protein	AT1G11572|Plant thionin family protein
AT1G11580	76.8578	62.1207	74.2189	84.928	45.7863	55.1024	68.1455	48.5119	53.8941	gene	ATPMEPCRA	methylesterase PCR A	AT1G11580|ATPMEPCRA|methylesterase PCR A
AT1G11590	0	0	0	0	0	0	0	0	0	gene	PME19	Probable pectinesterase/pectinesterase inhibitor 19	AT1G11590|PME19|Probable pectinesterase/pectinesterase inhibitor 19
AT1G11591	0	0	0	0	0	0	0	0	0	gene			AT1G11591
AT1G11593	0	0	0	0	0	0	0	0	0	gene		Plant invertase/pectin methylesterase inhibitor superfamily protein	AT1G11593|Plant invertase/pectin methylesterase inhibitor superfamily protein
AT1G11600	6.24226	11.7787	8.81808	11.3026	8.89238	6.64673	6.11459	6.90128	10.4449	gene	CYP77B1	Cytochrome P450 like protein	AT1G11600|CYP77B1|Cytochrome P450 like protein
AT1G11608	0	0	0	0	0	0	0	0	0	gene		F-box associated ubiquitination effector family protein	AT1G11608|F-box associated ubiquitination effector family protein
AT1G11610	0	0	0	0	0	0	0	0	0	gene	CYP71A18	Cytochrome P450, family 71, subfamily A, polypeptide 18	AT1G11610|CYP71A18|Cytochrome P450, family 71, subfamily A, polypeptide 18
AT1G11620	0	0	0	0	0	0	0	0	0	gene		Putative F-box/LRR-repeat/kelch-repeat protein At1g11620	AT1G11620|Putative F-box/LRR-repeat/kelch-repeat protein At1g11620
AT1G11630	18.3366	17.2128	11.6814	12.2533	27.2069	14.2922	14.4819	17.9027	16.7376	gene		Pentatricopeptide repeat-containing protein At1g11630, mitochondrial	AT1G11630|Pentatricopeptide repeat-containing protein At1g11630, mitochondrial
AT1G11650	159.49	135.468	139.645	203.764	171.188	150.602	167.266	138.228	180.047	gene	RBP45B	RBP45B	AT1G11650|RBP45B|RBP45B
AT1G11655	0	1.51716	0.785519	0	0	0.068878	0.0402276	0.243574	0.0428071	gene		At1g11655	AT1G11655|At1g11655
AT1G11660	58.8333	56.6865	47.1058	44.471	44.0078	55.7567	50.4453	48.7961	45.3327	gene	HSP70-16	Heat shock 70 kDa protein 16	AT1G11660|HSP70-16|Heat shock 70 kDa protein 16
AT1G11670	26.7637	36.4669	33.8027	24.2953	29.4773	23.5907	29.527	28.0111	34.1172	gene	DTX36	Protein DETOXIFICATION 36	AT1G11670|DTX36|Protein DETOXIFICATION 36
AT1G11680	67.5335	68.1617	81.1112	66.2311	78.0259	66.7428	87.5352	67.5107	73.3285	gene	CYP51G1	Sterol 14-demethylase	AT1G11680|CYP51G1|Sterol 14-demethylase
AT1G11684	0	0.193093	0	0	0	0	0	0	0	gene		unknown protein; Ha.	AT1G11684|unknown protein; Ha.
AT1G11690	0	0.386185	0	0	0	0	0	0	0	gene		BRANCHLESS TRICHOME-like protein	AT1G11690|BRANCHLESS TRICHOME-like protein
AT1G11700	5.46198	5.048	4.76379	6.02101	9.98974	6.61229	4.82731	4.22196	8.30457	gene		At1g11700	AT1G11700|At1g11700
AT1G11710	5.89113	11.1442	5.37194	8.23928	9.23294	6.75004	4.3848	9.33702	3.6386	gene		Pentatricopeptide repeat-containing protein At1g11710, mitochondrial	AT1G11710|Pentatricopeptide repeat-containing protein At1g11710, mitochondrial
AT1G11720	84.4656	74.3683	83.2397	88.7307	83.0208	88.336	86.7306	81.3133	65.5376	gene	ATSS3	SS3	AT1G11720|ATSS3|SS3
AT1G11730	0.66324	1.4344	2.30588	2.42953	2.61095	1.79083	3.01707	1.42085	2.35439	gene	B3GALT1	Hexosyltransferase (Fragment)	AT1G11730|B3GALT1|Hexosyltransferase (Fragment)
AT1G11740	2.69198	3.25499	3.6742	6.44354	2.76231	2.58292	1.72978	4.01898	4.53755	gene		Ankyrin repeat family protein	AT1G11740|Ankyrin repeat family protein
AT1G11750	85.2069	79.7749	70.2913	82.3928	86.3885	81.586	62.0309	71.7327	84.972	gene	CLPP6	ATP-dependent Clp protease proteolytic subunit	AT1G11750|CLPP6|ATP-dependent Clp protease proteolytic subunit
AT1G11755	15.2545	18.399	9.83166	12.2533	18.428	17.0817	15.7692	14.6551	14.3404	gene	LEW1	Undecaprenyl pyrophosphate synthetase family protein	AT1G11755|LEW1|Undecaprenyl pyrophosphate synthetase family protein
AT1G11760	5.81311	6.04104	3.42081	7.28859	5.03271	5.78575	5.26981	3.41004	4.19509	gene	MED32	MED32	AT1G11760|MED32|MED32
AT1G11765	0	0	0	0	0	0	0	0	0	gene		At1g11763	AT1G11765|At1g11763
AT1G11770	0	0	0	0	0	0	0	0	0	gene		Berberine bridge enzyme-like 2	AT1G11770|Berberine bridge enzyme-like 2
AT1G11780	10.7679	12.1097	13.8099	6.54917	11.9196	12.9491	9.53393	8.20034	7.40562	gene		Alpha-ketoglutarate-dependent dioxygenase alkB	AT1G11780|Alpha-ketoglutarate-dependent dioxygenase alkB
AT1G11785	0.702254	1.54474	1.46968	0.950686	0.718958	0.757658	1.08614	0.690128	0.770527	gene		Putative uncharacterized protein	AT1G11785|Putative uncharacterized protein
AT1G11790	29.3386	30.15	27.6705	10.3519	25.7311	19.5269	21.3608	25.007	18.7067	gene	ADT1	Arogenate dehydratase	AT1G11790|ADT1|Arogenate dehydratase
AT1G11800	8.46607	14.5095	8.94478	4.54217	9.98974	6.33677	8.56847	15.2234	9.28913	gene		At1g11800/F25C20_3	AT1G11800|At1g11800/F25C20_3
AT1G11810	0	0	0	0	0	0	0	0.121787	0.128421	gene		F-box protein At1g11810	AT1G11810|F-box protein At1g11810
AT1G11820	75.5704	71.0305	74.3709	58.6257	85.8966	85.6842	97.6725	92.9236	80.6913	gene		Glucan endo-1,3-beta-glucosidase 1	AT1G11820|Glucan endo-1,3-beta-glucosidase 1
AT1G11840	286.286	329.278	331.54	227.531	303.325	281.125	272.662	272.357	253.033	gene	ATGLX1		AT1G11840|ATGLX1
AT1G11850	16.425	16.5508	16.0905	7.49986	13.9251	14.0511	20.5965	21.0692	11.0442	gene		F12F1.31 protein	AT1G11850|F12F1.31 protein
AT1G11860	1137.22	909.136	986.206	988.714	877.318	875.267	967.714	883.769	784.611	gene		Glycine cleavage T-protein family	AT1G11860|Glycine cleavage T-protein family
AT1G11870	26.9198	33.9567	16.6226	25.3516	25.9203	25.416	24.579	35.2371	31.5916	gene	OVA7	Serine--tRNA ligase, chloroplastic/mitochondrial	AT1G11870|OVA7|Serine--tRNA ligase, chloroplastic/mitochondrial
AT1G11880	3.23817	6.42723	2.17918	2.21827	6.5463	3.61609	3.01707	10.1489	3.12492	gene		GPI mannosyltransferase 2	AT1G11880|GPI mannosyltransferase 2
AT1G11890	20.5605	28.164	21.2344	11.6195	14.7576	22.5231	19.3092	27.0368	14.7256	gene	SEC22	SEC22	AT1G11890|SEC22|SEC22
AT1G11900	3.97944	3.7791	1.77375	3.59148	2.23255	4.30487	3.9423	8.03796	3.33895	gene		Pentatricopeptide repeat-containing protein At1g11900	AT1G11900|Pentatricopeptide repeat-containing protein At1g11900
AT1G11905	26.1395	37.0738	31.2434	58.6257	30.7638	29.2387	34.1532	31.2181	42.7643	gene		B-cell receptor-associated protein 31-like protein	AT1G11905|B-cell receptor-associated protein 31-like protein
AT1G11910	553.689	534.867	570.515	484.216	562.604	523.025	603.293	617.015	509.832	gene	APA1	aspartic proteinase A1	AT1G11910|APA1|aspartic proteinase A1
AT1G11915	0.819297	1.0758	0.684162	2.3239	1.28656	0.034439	0.804551	0.405957	1.92632	gene		F12F1.23 protein	AT1G11915|F12F1.23 protein
AT1G11920	0	0	0.253393	0	0	0	0	0	0	gene		Putative pectate lyase 2	AT1G11920|Putative pectate lyase 2
AT1G11925	0.975353	0.662032	0	0.422527	0.264879	0.172195	0	0.446553	0	gene		F12F1.21 protein	AT1G11925|F12F1.21 protein
AT1G11930	100.422	80.7128	76.3727	99.1883	96.4161	101.457	77.6392	78.3498	92.3348	gene		Pyridoxal phosphate homeostasis protein	AT1G11930|Pyridoxal phosphate homeostasis protein
AT1G11940	3.62831	4.38596	5.77737	2.74643	4.72999	2.10078	4.02276	4.22196	3.46737	gene		Core-2/I-branching beta-1,6-N-acetylglucosaminyltransferase family protein	AT1G11940|Core-2/I-branching beta-1,6-N-acetylglucosaminyltransferase family protein
AT1G11950	9.01227	12.8545	14.3167	13.5209	19.0713	17.3228	12.7119	17.5374	12.3712	gene		Transcription factor jumonji (JmjC) domain-containing protein (Fragment)	AT1G11950|Transcription factor jumonji (JmjC) domain-containing protein (Fragment)
AT1G11960	12.2504	14.7854	14.0887	16.6898	12.4115	19.2514	15.9703	16.4413	19.6056	gene		Hyperosmolality-gated Ca2+ permeable channel 1.3	AT1G11960|Hyperosmolality-gated Ca2+ permeable channel 1.3
AT1G11970	0	0	0	0	0	0	0	0	0	gene		F12F1.16 protein	AT1G11970|F12F1.16 protein
AT1G11980	0	0	0	0	0	0	0	0	0	gene	RUB3	NEDD8-like protein RUB3	AT1G11980|RUB3|NEDD8-like protein RUB3
AT1G11990	0	0	0.177375	0	0	0.034439	0.32182	0.0405957	0.171228	gene		O-fucosyltransferase family protein	AT1G11990|O-fucosyltransferase family protein
AT1G12000	123.324	166.86	146.867	137.004	119.498	110.17	134.038	127.633	110.699	gene	PFP-BETA1	Pyrophosphate--fructose 6-phosphate 1-phosphotransferase subunit beta 1	AT1G12000|PFP-BETA1|Pyrophosphate--fructose 6-phosphate 1-phosphotransferase subunit beta 1
AT1G12010	14.7473	16.1094	11.0733	13.9434	4.04887	7.12887	8.85006	4.22196	8.39018	gene		1-aminocyclopropane-1-carboxylate oxidase 3	AT1G12010|1-aminocyclopropane-1-carboxylate oxidase 3
AT1G12020	8.97325	8.13748	8.94478	9.18997	11.7682	9.78067	8.20642	9.01225	9.24633	gene		F12F1.11	AT1G12020|F12F1.11
AT1G12030	0.546198	1.68267	0.988234	1.26758	0.340559	0	0.16091	0.487149	0.470878	gene		At1g12030	AT1G12030|At1g12030
AT1G12040	2.02874	3.39291	5.90406	13.0983	2.80015	5.40692	4.86753	2.31396	6.89194	gene	LRX1	Leucine-rich repeat extensin-like protein 1	AT1G12040|LRX1|Leucine-rich repeat extensin-like protein 1
AT1G12050	25.8274	30.4259	24.8072	23.0277	22.9688	24.1762	29.4466	28.214	25.7699	gene	FAH	Fumarylacetoacetase	AT1G12050|FAH|Fumarylacetoacetase
AT1G12060	3.08212	0.331016	2.45791	2.007	3.63263	1.412	0.844779	2.15157	1.2414	gene	BAG5	BAG5	AT1G12060|BAG5|BAG5
AT1G12064	0	0	0	0	0	0.413268	0	0	0	gene		Transmembrane protein	AT1G12064|Transmembrane protein
AT1G12070	1.75564	1.793	0.329411	0.845054	0.870318	0.275512	1.24705	0.649532	1.11298	gene		At1g12070	AT1G12070|At1g12070
AT1G12080	53.3713	50.7006	53.6687	99.9277	33.1099	37.0219	50.9683	29.6755	44.4337	gene		At1g12080	AT1G12080|At1g12080
AT1G12090	148.605	169.811	125.531	193.517	235.667	173.4	209.425	188.892	191.305	gene	ELP	ELP	AT1G12090|ELP|ELP
AT1G12100	0.507184	0	0	0	0.0378399	0.275512	0.563186	0.527745	0.214035	gene		Bifunctional inhibitor/lipid-transfer protein/seed storage 2S albumin superfamily protein	AT1G12100|Bifunctional inhibitor/lipid-transfer protein/seed storage 2S albumin superfamily protein
AT1G12110	76.7408	75.8027	67.3266	60.527	66.182	61.5425	76.0703	66.4958	55.0499	gene	NPF6.3	NRT1.1	AT1G12110|NPF6.3|NRT1.1
AT1G12120	48.8847	44.2458	51.3375	38.7669	44.5376	57.7197	50.9281	52.4091	46.2316	gene		T28K15.14 protein	AT1G12120|T28K15.14 protein
AT1G12130	0.117042	0	0	0	0	0	0	0.0811915	0	gene		Flavin-containing monooxygenase FMO GS-OX-like 6	AT1G12130|Flavin-containing monooxygenase FMO GS-OX-like 6
AT1G12140	17.7124	19.4472	16.2932	17.8518	22.2877	17.2539	18.1024	22.9772	16.0526	gene	FMOGS-OX5	Flavin-containing monooxygenase FMO GS-OX5	AT1G12140|FMOGS-OX5|Flavin-containing monooxygenase FMO GS-OX5
AT1G12150	0.195071	0.799956	2.63529	1.58448	0.832478	0.206634	0.16091	0.487149	1.07018	gene		WEB family protein At1g12150	AT1G12150|WEB family protein At1g12150
AT1G12160	4.44761	3.80668	6.48687	5.07033	1.24872	1.58419	5.71231	4.05957	4.75158	gene		Flavin-containing monooxygenase FMO GS-OX-like 1	AT1G12160|Flavin-containing monooxygenase FMO GS-OX-like 1
AT1G12170	0	0	0	0	0	0	0	0	0	gene		Putative F-box/kelch-repeat protein At1g12170	AT1G12170|Putative F-box/kelch-repeat protein At1g12170
AT1G12180	0	0	0	0	0	0	0	0	0	gene		BEST Arabidopsis thaliana protein match is: HSP20-like chaperones superfamily protein (TAIR:AT5G47600.1); Ha.	AT1G12180|BEST Arabidopsis thaliana protein match is: HSP20-like chaperones superfamily protein (TAIR:AT5G47600.1); Ha.
AT1G12190	0	0	0	0	0	0	0	0	0	gene		Putative F-box protein At1g12190	AT1G12190|Putative F-box protein At1g12190
AT1G12200	14.5133	14.7854	12.543	12.1477	14.0008	12.2603	10.4592	12.7065	11.9004	gene		Flavin-containing monooxygenase	AT1G12200|Flavin-containing monooxygenase
AT1G12210	5.22789	5.62727	5.98008	3.80274	7.8707	8.19648	6.75823	4.87149	4.58036	gene	RFL1	Disease resistance protein RFL1	AT1G12210|RFL1|Disease resistance protein RFL1
AT1G12211	0.390141	0.331016	0	0	0.264879	0	0	0	0.256842	gene		unknown protein; Ha.	AT1G12211|unknown protein; Ha.
AT1G12220	16.425	13.2682	11.2507	14.8941	8.0599	11.3649	11.3039	13.2748	11.4295	gene	RPS5	Disease resistance protein	AT1G12220|RPS5|Disease resistance protein
AT1G12230	50.9525	60.2449	49.3863	79.8576	59.333	53.2082	60.3816	60.9748	65.1095	gene		Aldolase superfamily protein	AT1G12230|Aldolase superfamily protein
AT1G12240	157.773	104.049	113.317	108.484	134.748	177.671	113.683	105.671	125.082	gene	BFRUCT4	Acid beta-fructofuranosidase 4, vacuolar	AT1G12240|BFRUCT4|Acid beta-fructofuranosidase 4, vacuolar
AT1G12244	19.1169	17.268	14.7728	13.4152	20.5092	17.4606	16.4933	14.858	11.3011	gene		Polynucleotidyl transferase, ribonuclease H-like superfamily protein	AT1G12244|Polynucleotidyl transferase, ribonuclease H-like superfamily protein
AT1G12250	42.7985	38.3703	34.5122	49.2244	49.7595	34.0946	39.9862	39.4591	52.5671	gene	TL20.3	Thylakoid lumenal protein TL20.3, chloroplastic	AT1G12250|TL20.3|Thylakoid lumenal protein TL20.3, chloroplastic
AT1G12260	2.88705	3.94461	4.53574	2.85206	1.47576	5.82019	5.06867	3.49123	4.19509	gene	NAC007	NAC domain-containing protein 7	AT1G12260|NAC007|NAC domain-containing protein 7
AT1G12270	78.1453	67.61	94.9464	98.3432	68.8686	87.3028	70.5189	69.2969	80.0492	gene	HOP1	Hop1	AT1G12270|HOP1|Hop1
AT1G12280	17.2052	13.351	13.9113	22.1827	10.9736	11.7093	22.447	24.5604	15.4962	gene	SUMM2	Disease resistance protein SUMM2	AT1G12280|SUMM2|Disease resistance protein SUMM2
AT1G12290	6.3593	7.00651	7.70315	7.07733	5.37327	8.26536	7.76392	10.5549	7.40562	gene		Probable disease resistance protein At1g12290	AT1G12290|Probable disease resistance protein At1g12290
AT1G12300	4.64268	5.35143	4.43438	5.17596	5.44895	5.37248	6.07436	7.46962	7.32001	gene		Pentatricopeptide repeat-containing protein At1g12300, mitochondrial	AT1G12300|Pentatricopeptide repeat-containing protein At1g12300, mitochondrial
AT1G12310	27.8171	38.2048	32.4343	29.3656	35.7587	26.3114	32.1418	32.3142	30.0078	gene	CML13	Probable calcium-binding protein CML13	AT1G12310|CML13|Probable calcium-binding protein CML13
AT1G12320	6.43733	4.30321	4.18099	8.55618	7.79502	9.98731	4.54571	3.57242	4.45193	gene		Ankyrin repeat/KH domain protein (DUF1442)	AT1G12320|Ankyrin repeat/KH domain protein (DUF1442)
AT1G12330	13.9671	14.0682	15.8371	32.8515	16.6874	17.1851	15.4876	17.8621	26.2835	gene		Cyclin-dependent kinase-like protein	AT1G12330|Cyclin-dependent kinase-like protein
AT1G12340	0.936339	0	0.633483	0	0.11352	0	0	0.162383	0.256842	gene		Probable protein cornichon homolog 2	AT1G12340|Probable protein cornichon homolog 2
AT1G12350	14.2402	18.5369	12.3402	11.5139	15.3252	9.09189	15.9301	15.0204	12.7993	gene	PPCS1	Phosphopantothenate--cysteine ligase 1	AT1G12350|PPCS1|Phosphopantothenate--cysteine ligase 1
AT1G12360	48.1434	42.5907	58.1537	26.8305	55.4733	65.1586	48.8362	47.8624	46.7453	gene	KEU	SNARE-interacting protein KEULE	AT1G12360|KEU|SNARE-interacting protein KEULE
AT1G12370	8.15395	11.4752	11.7828	7.18296	5.03271	4.37375	8.52824	6.00817	8.34738	gene	PHR1	Deoxyribodipyrimidine photo-lyase	AT1G12370|PHR1|Deoxyribodipyrimidine photo-lyase
AT1G12380	8.66114	8.35816	11.5041	7.60549	5.44895	7.5077	7.60301	8.5657	9.03229	gene		unknown protein; BEST Arabidopsis thaliana protein match is: unknown protein (TAIR:AT1G62870.1); Ha.	AT1G12380|unknown protein; BEST Arabidopsis thaliana protein match is: unknown protein (TAIR:AT1G62870.1); Ha.
AT1G12390	11.4702	13.7923	14.6715	9.08434	17.4442	13.5345	11.0626	9.45881	18.5783	gene		Protein cornichon homolog 4	AT1G12390|Protein cornichon homolog 4
AT1G12400	5.18888	5.68244	5.90406	7.92239	2.38391	12.1914	3.01707	5.96757	10.7874	gene		Nucleotide excision repair, TFIIH, subunit TTDA	AT1G12400|Nucleotide excision repair, TFIIH, subunit TTDA
AT1G12410	94.7263	77.4302	91.7283	100.033	100.351	88.7493	87.9777	88.6205	103.293	gene	CLPR2	ATP-dependent Clp protease proteolytic subunit-related protein 2, chloroplastic	AT1G12410|CLPR2|ATP-dependent Clp protease proteolytic subunit-related protein 2, chloroplastic
AT1G12411	0	0	0	0	0	0	0	0	0	gene		unknown protein; Ha.	AT1G12411|unknown protein; Ha.
AT1G12420	24.852	32.0258	26.9104	25.246	16.9523	23.0397	26.6306	22.8554	26.84	gene	ACR8	ACT domain-containing protein ACR8	AT1G12420|ACR8|ACT domain-containing protein ACR8
AT1G12430	35.3078	30.0397	36.2606	35.3867	38.9373	38.1928	38.3369	31.5023	35.9151	gene	ARK3	Kinesin-like protein	AT1G12430|ARK3|Kinesin-like protein
AT1G12440	62.4226	59.1967	45.0026	58.7313	66.7496	56.4799	63.5998	55.9815	66.3509	gene	SAP1	Zinc finger A20 and AN1 domain-containing stress-associated protein 1	AT1G12440|SAP1|Zinc finger A20 and AN1 domain-containing stress-associated protein 1
AT1G12450	13.1087	12.1648	10.4398	15.3166	11.0114	12.0536	17.7001	12.2599	11.8576	gene		At1g12450	AT1G12450|At1g12450
AT1G12460	18.2196	21.8195	14.3927	8.76744	13.3196	17.9083	17.0163	23.9921	12.7137	gene		Probable LRR receptor-like serine/threonine-protein kinase At1g12460	AT1G12460|Probable LRR receptor-like serine/threonine-protein kinase At1g12460
AT1G12470	56.9997	56.5762	63.2723	64.9636	58.7654	67.4315	56.6404	70.4336	59.5446	gene	VPS18	Vacuolar sorting protein 18	AT1G12470|VPS18|Vacuolar sorting protein 18
AT1G12480	5.07184	2.81364	7.09501	1.58448	3.02719	3.40946	3.45957	4.05957	2.61123	gene	SLAC1	SLAC1	AT1G12480|SLAC1|SLAC1
AT1G12490	0.46817	0	0	0	0	0	0	0.0405957	0	gene		F-box associated ubiquitination effector family protein	AT1G12490|F-box associated ubiquitination effector family protein
AT1G12500	75.8435	83.8022	71.837	58.8369	83.0208	64.0221	81.5815	82.6123	55.2639	gene		Probable sugar phosphate/phosphate translocator At1g12500	AT1G12500|Probable sugar phosphate/phosphate translocator At1g12500
AT1G12520	25.3982	16.8818	20.7276	24.5066	18.2388	23.8662	22.1252	15.5482	21.4035	gene	CCS	Copper chaperone for superoxide dismutase, chloroplastic/cytosolic	AT1G12520|CCS|Copper chaperone for superoxide dismutase, chloroplastic/cytosolic
AT1G12530	12.8357	12.1924	12.5936	16.2673	7.34094	8.36867	11.3844	6.08936	13.8267	gene		Putative uncharacterized protein	AT1G12530|Putative uncharacterized protein
AT1G12540	0	0	0	0	0	0	0	0	0	gene	BHLH55	Transcription factor bHLH55	AT1G12540|BHLH55|Transcription factor bHLH55
AT1G12550	3.55029	5.29626	4.33302	5.17596	6.16791	4.27043	4.02276	4.10017	2.95369	gene	HPR3	Glyoxylate/hydroxypyruvate reductase HPR3	AT1G12550|HPR3|Glyoxylate/hydroxypyruvate reductase HPR3
AT1G12560	0.624226	2.48262	0.304072	2.007	0.832478	2.51405	0.804551	1.17728	3.0393	gene	EXPA7	Expansin	AT1G12560|EXPA7|Expansin
AT1G12570	1.13141	1.40682	3.01538	0.422527	1.77848	0.516585	0.482731	2.15157	0.0428071	gene		At1g12570	AT1G12570|At1g12570
AT1G12580	77.7942	50.673	59.294	63.0622	48.3216	78.0388	68.1052	68.3632	54.0653	gene	PEPKR1	PEPKR1	AT1G12580|PEPKR1|PEPKR1
AT1G12600	0.780283	0.331016	0.785519	0	0	0	0.120683	1.01489	0.256842	gene	UTR4	UDP-galactose/UDP-glucose transporter 4	AT1G12600|UTR4|UDP-galactose/UDP-glucose transporter 4
AT1G12610	0	0	0	0.105632	0	0.241073	0.0402276	0.405957	0	gene	DREB1F	Dehydration-responsive element-binding protein 1F	AT1G12610|DREB1F|Dehydration-responsive element-binding protein 1F
AT1G12615	0	0	0	0	0	0	0	0	0	gene		Pentatricopeptide (PPR) repeat protein	AT1G12615|Pentatricopeptide (PPR) repeat protein
AT1G12620	11.2361	16.0267	14.6208	7.49986	12.9034	9.78067	12.1889	12.9906	9.63159	gene		Pentatricopeptide repeat-containing protein At1g12620	AT1G12620|Pentatricopeptide repeat-containing protein At1g12620
AT1G12630	0.507184	0	0	0	0.11352	0	0.201138	1.17728	0.385264	gene	ERF027	Ethylene-responsive transcription factor ERF027	AT1G12630|ERF027|Ethylene-responsive transcription factor ERF027
AT1G12640	30.0799	27.0881	21.3104	30.9501	34.3965	26.6558	32.8257	25.0476	22.6021	gene	LPLAT1	Lysophospholipid acyltransferase 1	AT1G12640|LPLAT1|Lysophospholipid acyltransferase 1
AT1G12650	33.5912	36.2738	33.9547	40.9851	34.6614	44.0475	37.0093	32.639	34.9734	gene		At1g12650/T12C24_1	AT1G12650|At1g12650/T12C24_1
AT1G12660	0	0	0	0	0	0	0	0	0	gene		Predicted to encode a PR (pathogenesis-related) protein. Belongs to the plant thionin (PR-13) family with the following members: At1g66100, At5g36910, At1g72260, At2g15010, At1g12663, At1g12660.	AT1G12660|Predicted to encode a PR (pathogenesis-related) protein. Belongs to the plant thionin (PR-13) family with the following members: At1g66100, At5g36910, At1g72260, At2g15010, At1g12663, At1g12660.
AT1G12663	0	0	0	0	0	0	0	0	0	gene		Thionin-like protein 2	AT1G12663|Thionin-like protein 2
AT1G12665	0	0	0	0	0	0	0	0	0	gene		Thionin-like protein	AT1G12665|Thionin-like protein
AT1G12672	0	0.468939	0	0	0	0	0.522958	0	0	gene		unknown protein; LOCATED IN: endomembrane system; BEST Arabidopsis thaliana protein match is: unknown protein (TAIR:AT1G12663.1); Ha.	AT1G12672|unknown protein; LOCATED IN: endomembrane system; BEST Arabidopsis thaliana protein match is: unknown protein (TAIR:AT1G12663.1); Ha.
AT1G12680	25.9834	24.8262	26.2009	27.253	24.823	23.7973	29.1247	24.3168	31.0779	gene	PEPKR2	Serine/threonine-protein kinase PEPKR2	AT1G12680|PEPKR2|Serine/threonine-protein kinase PEPKR2
AT1G12700	8.62212	9.02019	6.56288	9.61249	7.4923	10.0906	11.3844	11.4886	6.84913	gene		ATP binding;nucleic acid binding;helicases	AT1G12700|ATP binding;nucleic acid binding;helicases
AT1G12710	4.17451	6.64791	6.00542	1.79574	5.29759	7.5077	6.59732	10.2301	3.16772	gene	AtPP2-A12	phloem protein 2-A12	AT1G12710|AtPP2-A12|phloem protein 2-A12
AT1G12730	4.60367	6.56515	5.44795	2.95769	6.81118	4.37375	6.91914	10.2707	4.75158	gene		GPI transamidase subunit PIG-U	AT1G12730|GPI transamidase subunit PIG-U
AT1G12740	5.42297	12.4407	5.85338	2.53516	3.89751	4.0638	9.61438	3.32885	4.02386	gene	CYP87A2	Cytochrome P450, family 87, subfamily A, polypeptide 2	AT1G12740|CYP87A2|Cytochrome P450, family 87, subfamily A, polypeptide 2
AT1G12750	18.6878	17.3232	13.4805	17.9574	13.7359	14.1889	16.091	13.8837	17.1228	gene	RBL6	RHOMBOID-like protein 6, mitochondrial	AT1G12750|RBL6|RHOMBOID-like protein 6, mitochondrial
AT1G12760	66.4801	71.3064	69.2524	66.2311	63.9873	72.8385	68.7891	72.7476	75.8113	gene		E3 ubiquitin-protein ligase At1g12760	AT1G12760|E3 ubiquitin-protein ligase At1g12760
AT1G12770	81.0324	61.3207	57.3682	112.815	69.5498	63.6433	71.0821	70.0276	62.7123	gene	RH47	DEAD-box ATP-dependent RNA helicase 47, mitochondrial	AT1G12770|RH47|DEAD-box ATP-dependent RNA helicase 47, mitochondrial
AT1G12775	3.51127	7.83405	4.20633	2.53516	4.35159	3.68497	4.58594	3.57242	4.75158	gene		Pentatricopeptide repeat-containing protein At1g12775, mitochondrial	AT1G12775|Pentatricopeptide repeat-containing protein At1g12775, mitochondrial
AT1G12780	269.041	166.639	174.309	172.285	297.195	361.334	262.404	260.178	255.729	gene	UGE1	Bifunctional UDP-glucose 4-epimerase and UDP-xylose 4-epimerase 1	AT1G12780|UGE1|Bifunctional UDP-glucose 4-epimerase and UDP-xylose 4-epimerase 1
AT1G12790	8.77818	6.95134	11.0479	13.204	13.5845	10.6072	12.7924	9.25583	13.9551	gene	PTD	Protein PARTING DANCERS	AT1G12790|PTD|Protein PARTING DANCERS
AT1G12800	188.126	145.84	171.243	168.271	150.414	154.838	158.537	175.536	132.702	gene		Nucleic acid-binding, OB-fold-like protein	AT1G12800|Nucleic acid-binding, OB-fold-like protein
AT1G12805	4.6817	2.39987	1.03891	2.11264	1.7028	0.34439	1.48842	0.405957	1.02737	gene		Nucleotide binding protein	AT1G12805|Nucleotide binding protein
AT1G12810	19.0779	12.7717	13.3792	22.6052	18.3902	13.0868	16.6944	16.5631	21.5748	gene		Proline-rich family protein	AT1G12810|Proline-rich family protein
AT1G12820	55.244	49.2938	66.7944	61.2664	61.3763	48.1113	68.3064	51.5972	52.0534	gene	AFB3	Protein AUXIN SIGNALING F-BOX 3	AT1G12820|AFB3|Protein AUXIN SIGNALING F-BOX 3
AT1G12830	31.3284	20.2472	29.3683	45.5273	33.337	32.6826	19.7517	21.7187	27.739	gene		F13K23.8 protein	AT1G12830|F13K23.8 protein
AT1G12840	151.063	212.126	145.954	107.85	171.528	155.423	172.697	183.452	156.032	gene	VHA-C	V-type proton ATPase subunit C	AT1G12840|VHA-C|V-type proton ATPase subunit C
AT1G12845	1.95071	4.60664	3.6742	4.3309	8.8167	2.75512	5.1089	3.89719	5.05123	gene		At1g12845	AT1G12845|At1g12845
AT1G12850	24.774	28.7984	17.2307	21.3376	14.8332	18.8726	23.4124	22.9772	25.6842	gene		At1g12850/F13K23_8	AT1G12850|At1g12850/F13K23_8
AT1G12855	0.273099	0	0	0	0.0756798	0	0	0.243574	0	gene		Putative F-box protein At1g12855	AT1G12855|Putative F-box protein At1g12855
AT1G12860	48.6116	46.9491	48.094	63.9072	60.7709	46.8026	55.2727	60.6906	51.8822	gene	SCRM2	Transcription factor SCREAM2	AT1G12860|SCRM2|Transcription factor SCREAM2
AT1G12870	0	0	0	0	0	0.275512	0.32182	0	0	gene		Putative F-box/kelch-repeat protein At1g12870	AT1G12870|Putative F-box/kelch-repeat protein At1g12870
AT1G12880	27.0368	16.3301	21.8172	35.7035	17.8983	29.2043	14.8037	15.7917	20.9327	gene	NUDT12	NUDT12	AT1G12880|NUDT12|NUDT12
AT1G12890	0	0	0	0	0	0	0	0	0	gene	ERF088	Ethylene-responsive transcription factor ERF088	AT1G12890|ERF088|Ethylene-responsive transcription factor ERF088
AT1G12900	773.767	625.014	522.193	583.827	630.262	523.232	700.321	647.461	534.532	gene	GAPA-2	glyceraldehyde 3-phosphate dehydrogenase A subunit 2	AT1G12900|GAPA-2|glyceraldehyde 3-phosphate dehydrogenase A subunit 2
AT1G12910	29.8068	23.6676	21.5384	29.7882	31.445	35.4377	34.3141	28.417	36.9425	gene	LWD1	WD repeat-containing protein LWD1	AT1G12910|LWD1|WD repeat-containing protein LWD1
AT1G12920	163.274	167.798	164.072	150.525	170.772	169.75	170.726	175.211	147.813	gene	ERF1-2	Eukaryotic peptide chain release factor subunit 1-2	AT1G12920|ERF1-2|Eukaryotic peptide chain release factor subunit 1-2
AT1G12930	24.969	23.9711	30.914	25.8798	28.3421	28.6877	32.8257	39.0531	24.8709	gene		ARM repeat superfamily protein	AT1G12930|ARM repeat superfamily protein
AT1G12940	0.546198	0.082754	0.912216	0.950686	0.1892	0.137756	0.241365	0	0	gene	NRT2.5	High affinity nitrate transporter 2.5	AT1G12940|NRT2.5|High affinity nitrate transporter 2.5
AT1G12950	2.77	2.73088	3.47149	0.950686	4.42727	5.06253	2.57456	2.35455	2.56842	gene	DTX31	Protein DETOXIFICATION	AT1G12950|DTX31|Protein DETOXIFICATION
AT1G12960	0	0	0	0	0	0	0	0	0	gene	RPL27AA	Putative 60S ribosomal protein L27a-1	AT1G12960|RPL27AA|Putative 60S ribosomal protein L27a-1
AT1G12970	12.4455	9.48913	10.8452	16.4786	16.3468	14.2233	12.9935	13.8837	18.7495	gene	PIRL3	Plant intracellular Ras-group-related LRR protein 3	AT1G12970|PIRL3|Plant intracellular Ras-group-related LRR protein 3
AT1G12980	0	0	0.0506786	0.528159	0.0756798	0	0	0	0	gene	ESR1	Ethylene-responsive transcription factor ESR1	AT1G12980|ESR1|Ethylene-responsive transcription factor ESR1
AT1G12990	11.4702	12.0269	10.4145	6.12664	8.70318	10.1939	16.7347	21.5563	11.0442	gene		Beta-1,4-N-acetylglucosaminyltransferase family protein	AT1G12990|Beta-1,4-N-acetylglucosaminyltransferase family protein
AT1G13000	22.6282	19.0334	24.6552	26.9361	25.9203	31.5461	25.9468	26.2248	25.1277	gene		Transmembrane protein, putative (DUF707)	AT1G13000|Transmembrane protein, putative (DUF707)
AT1G13020	45.2174	45.2389	54.1755	65.3861	34.6614	51.2452	44.6124	43.0315	51.6681	gene	EIF4B2	eIF4B2	AT1G13020|EIF4B2|eIF4B2
AT1G13030	16.8151	15.806	19.2325	26.6192	15.8928	20.4223	12.3901	14.7363	17.08	gene	COIL	Coilin	AT1G13030|COIL|Coilin
AT1G13040	3.00409	5.26867	4.96651	6.02101	3.85967	6.54341	5.71231	9.25583	5.39369	gene		Pentatricopeptide repeat-containing protein At1g13040, mitochondrial	AT1G13040|Pentatricopeptide repeat-containing protein At1g13040, mitochondrial
AT1G13050	2.06775	1.10339	0.810858	1.47885	1.58928	1.68751	4.10321	4.62791	1.54105	gene		F3F19.7	AT1G13050|F3F19.7
AT1G13060	95.5066	91.0846	94.5663	77.9563	96.0377	89.3347	88.9029	81.6786	87.2836	gene	PBE1	20S proteasome beta subunit E1	AT1G13060|PBE1|20S proteasome beta subunit E1
AT1G13080	32.3817	34.1774	35.5257	22.8165	32.7315	26.6558	36.3657	36.3332	17.2512	gene	CYP71B2	Cytochrome P450 71B2	AT1G13080|CYP71B2|Cytochrome P450 71B2
AT1G13090	24.6569	19.0886	26.8343	21.9714	20.3579	26.6213	25.1824	31.1369	19.4344	gene	CYP71B28	Cytochrome P450 71B28	AT1G13090|CYP71B28|Cytochrome P450 71B28
AT1G13100	8.81719	7.33752	9.0208	9.61249	14.4927	6.0957	9.13165	10.5955	10.7446	gene	CYP71B29	Cytochrome P450 71B29	AT1G13100|CYP71B29|Cytochrome P450 71B29
AT1G13110	79.4718	63.5275	67.732	60.4214	79.3881	78.9686	66.6168	76.0358	71.4022	gene	CYP71B7	CYP71B7	AT1G13110|CYP71B7|CYP71B7
AT1G13120	36.5953	33.7361	41.8099	33.6965	34.8506	40.9824	41.716	38.8501	41.052	gene	GLE1	Protein GLE1	AT1G13120|GLE1|Protein GLE1
AT1G13130	1.52155	2.73088	0.38009	1.79574	1.5136	1.34312	1.20683	1.46145	1.11298	gene		At1g13130	AT1G13130|At1g13130
AT1G13140	0.0390141	0	0	0	0	0	0	0	0	gene	CYP86C3	At1g13140	AT1G13140|CYP86C3|At1g13140
AT1G13143	0	0.441355	0.101357	0.633791	0.416239	0.654341	0.120683	0.121787	0.171228	gene			AT1G13143
AT1G13150	0	0	0	0	0	0	0	0	0	gene	CYP86C4	Cytochrome P450, family 86, subfamily C, polypeptide 4	AT1G13150|CYP86C4|Cytochrome P450, family 86, subfamily C, polypeptide 4
AT1G13160	38.3899	44.7423	49.4624	54.9285	34.283	44.4952	39.2621	47.497	34.16	gene		ARM repeat superfamily protein	AT1G13160|ARM repeat superfamily protein
AT1G13170	24.1498	29.7363	34.8162	29.8938	31.5963	33.1303	24.9411	32.6796	23.8007	gene	ORP1D	OSBP(Oxysterol binding protein)-related protein 1D	AT1G13170|ORP1D|OSBP(Oxysterol binding protein)-related protein 1D
AT1G13180	12.7576	17.1853	11.9855	5.07033	14.7954	12.0192	12.4705	13.2748	8.94668	gene	ARP3	Actin-related protein 3	AT1G13180|ARP3|Actin-related protein 3
AT1G13190	62.1495	47.4181	51.8443	104.787	56.0031	52.8639	50.0431	40.1492	68.791	gene		F3F19.21 protein	AT1G13190|F3F19.21 protein
AT1G13195	17.3223	19.1713	16.8506	9.40123	17.7848	16.083	21.2804	17.4562	17.2941	gene		At1g13195	AT1G13195|At1g13195
AT1G13200	0	0	0	0	0	0	0	0	0	gene		Putative F-box/kelch-repeat protein At1g13200	AT1G13200|Putative F-box/kelch-repeat protein At1g13200
AT1G13210	64.3343	62.6724	80.0216	66.7593	61.9061	85.0643	70.4384	67.8761	65.7516	gene	ALA11	Probable phospholipid-transporting ATPase 11	AT1G13210|ALA11|Probable phospholipid-transporting ATPase 11
AT1G13220	60.8621	50.811	72.4198	49.0132	63.9494	44.3574	48.7156	60.7312	39.0828	gene	LINC2	nuclear matrix constituent protein-related	AT1G13220|LINC2|nuclear matrix constituent protein-related
AT1G13230	0.117042	0.41377	0.0253393	0.105632	0	0	0.0402276	0.0811915	0.342457	gene	PII-2	Piriformospora indica-insensitive protein 2	AT1G13230|PII-2|Piriformospora indica-insensitive protein 2
AT1G13245	70.6546	55.7486	58.9139	69.2945	84.9884	79.6574	78.6046	69.6623	79.7068	gene	RTFL17	At1g13245	AT1G13245|RTFL17|At1g13245
AT1G13250	23.0574	21.985	21.6144	54.2947	23.6499	24.1073	20.2345	17.0096	40.4527	gene	GATL3	Probable galacturonosyltransferase-like 3	AT1G13250|GATL3|Probable galacturonosyltransferase-like 3
AT1G13260	29.7678	24.3297	33.2705	53.8722	35.9479	37.814	31.9809	37.3481	45.5039	gene	RAV1	AP2/ERF and B3 domain-containing transcription factor RAV1	AT1G13260|RAV1|AP2/ERF and B3 domain-containing transcription factor RAV1
AT1G13270	82.71	77.2647	69.6831	79.1182	84.1938	72.7007	89.627	95.8871	82.9601	gene	MAP1B	Methionine aminopeptidase 1B, chloroplastic	AT1G13270|MAP1B|Methionine aminopeptidase 1B, chloroplastic
AT1G13280	45.0613	49.8455	56.608	116.829	46.8458	39.4326	50.1638	63.8571	94.6464	gene	AOC4	Allene oxide cyclase 4, chloroplastic	AT1G13280|AOC4|Allene oxide cyclase 4, chloroplastic
AT1G13290	0	0	0	0	0	0	0	0	0	gene	WIP6	Zinc finger protein WIP6	AT1G13290|WIP6|Zinc finger protein WIP6
AT1G13300	13.9671	5.95829	16.0905	19.7531	5.03271	10.435	11.0223	7.87557	9.33194	gene	HRS1	Transcription factor HRS1	AT1G13300|HRS1|Transcription factor HRS1
AT1G13310	0.195071	0.0551693	0.304072	0	0.15136	0.034439	0.0402276	0.121787	0.214035	gene		Endosomal targeting BRO1-like domain-containing protein	AT1G13310|Endosomal targeting BRO1-like domain-containing protein
AT1G13320	79.1597	77.9543	85.1655	88.2026	70.4579	93.3297	89.104	77.5379	87.7545	gene	PP2AA3	Serine/threonine-protein phosphatase 2A 65 kDa regulatory subunit A gamma isoform	AT1G13320|PP2AA3|Serine/threonine-protein phosphatase 2A 65 kDa regulatory subunit A gamma isoform
AT1G13330	2.65296	1.32406	1.08959	0.422527	1.5136	1.65307	0.804551	2.76051	0.898948	gene	HOP2	Homologous-pairing protein 2 homolog	AT1G13330|HOP2|Homologous-pairing protein 2 homolog
AT1G13340	4.29156	5.9307	4.30768	2.6408	3.82183	3.85717	2.7757	4.34374	4.62316	gene		Regulator of Vps4 activity in the MVB pathway protein	AT1G13340|Regulator of Vps4 activity in the MVB pathway protein
AT1G13350	54.8539	43.7217	54.3022	74.8929	38.8994	60.406	45.618	52.4091	51.1972	gene		Protein kinase superfamily protein	AT1G13350|Protein kinase superfamily protein
AT1G13360	12.6796	7.30994	11.0986	9.50686	12.4115	8.16204	11.8269	10.7985	7.57685	gene		T6J4.11 protein	AT1G13360|T6J4.11 protein
AT1G13370	0	0	0	0.105632	0	0	0	0	0.0856141	gene		Histone H3-like 1	AT1G13370|Histone H3-like 1
AT1G13380	35.6589	33.9843	29.419	29.5769	38.5589	31.615	42.5607	37.7134	33.6892	gene		Expressed protein	AT1G13380|Expressed protein
AT1G13390	29.4947	24.1642	25.8208	33.274	37.8778	33.4747	27.0329	32.7608	28.852	gene		At1g13390	AT1G13390|At1g13390
AT1G13400	0.312113	0.772371	0.177375	0.950686	0	0.206634	0.362048	0.28417	0.342457	gene	JGL	Zinc finger protein JAGGED-like	AT1G13400|JGL|Zinc finger protein JAGGED-like
AT1G13410	2.96507	7.44786	2.02715	2.3239	2.38391	4.33931	2.89638	4.01898	2.48281	gene		Tetratricopeptide repeat (TPR)-like superfamily protein	AT1G13410|Tetratricopeptide repeat (TPR)-like superfamily protein
AT1G13420	12.1334	16.5508	20.8796	12.9927	14.0386	17.9083	8.56847	15.467	16.9944	gene	SOT8	Cytosolic sulfotransferase 8	AT1G13420|SOT8|Cytosolic sulfotransferase 8
AT1G13430	0.546198	0.772371	0.684162	0.211264	0.302719	0.103317	0.603413	0.527745	1.2414	gene	STO9	Cytosolic sulfotransferase 9	AT1G13430|STO9|Cytosolic sulfotransferase 9
AT1G13440	790.348	793.832	764.031	812.837	810.871	645.834	750.646	717.814	842.614	gene	GAPC2	Glyceraldehyde-3-phosphate dehydrogenase GAPC2, cytosolic	AT1G13440|GAPC2|Glyceraldehyde-3-phosphate dehydrogenase GAPC2, cytosolic
AT1G13450	47.7923	37.9565	55.5945	67.6044	58.8789	54.3103	50.0431	35.4401	60.7432	gene	GT-1	Trihelix transcription factor GT-1	AT1G13450|GT-1|Trihelix transcription factor GT-1
AT1G13460	14.6303	14.6199	13.962	9.61249	11.1249	11.9848	10.8212	13.8431	6.24983	gene	B'THETA	Serine/threonine protein phosphatase 2A 57 kDa regulatory subunit B' theta isoform	AT1G13460|B'THETA|Serine/threonine protein phosphatase 2A 57 kDa regulatory subunit B' theta isoform
AT1G13470	0.780283	1.40682	0.912216	0.739423	2.91367	0.585463	0.16091	1.70502	2.09755	gene		Protein of unknown function (DUF1262)	AT1G13470|Protein of unknown function (DUF1262)
AT1G13480	11.1971	6.15138	8.91944	11.197	5.60031	3.68497	6.51686	5.03387	7.14878	gene		At1g13480	AT1G13480|At1g13480
AT1G13485	0	0	0	0	0	0	0	0	0	gene		unknown protein; FUNCTIONS IN: molecular_function unknown; INVOLVED IN: biological_process unknown; LOCATED IN: cellular_component unknown; Ha.	AT1G13485|unknown protein; FUNCTIONS IN: molecular_function unknown; INVOLVED IN: biological_process unknown; LOCATED IN: cellular_component unknown; Ha.
AT1G13490	0	1.0758	0.38009	0.211264	0.1892	0	0.0402276	0	0.642106	gene		F13B4.1 protein	AT1G13490|F13B4.1 protein
AT1G13500	3.27719	1.54474	2.81266	4.75343	2.19471	2.51405	1.36774	2.59813	1.7979	gene		Protein of unknown function (DUF1262)	AT1G13500|Protein of unknown function (DUF1262)
AT1G13510	3.43324	8.77193	4.30768	3.48585	3.17855	3.30614	2.97684	2.76051	5.73615	gene		Uncharacterized protein At1g13510	AT1G13510|Uncharacterized protein At1g13510
AT1G13520	20.3654	12.3028	20.3475	22.1827	14.7954	11.9848	13.4762	8.97166	15.539	gene		At1g13520	AT1G13520|At1g13520
AT1G13530	5.34494	5.82037	6.38551	4.54217	3.14071	3.85717	2.37343	3.53183	5.22246	gene		Protein of unknown function (DUF1262)	AT1G13530|Protein of unknown function (DUF1262)
AT1G13540	2.37986	2.42745	4.3837	1.05632	1.58928	1.30868	1.32751	1.54264	3.42457	gene		At1g13540	AT1G13540|At1g13540
AT1G13550	1.05338	1.73783	0.658822	1.47885	0.340559	0.172195	0.925234	0.121787	1.45544	gene		Putative uncharacterized protein	AT1G13550|Putative uncharacterized protein
AT1G13560	50.4063	63.2517	43.609	34.8585	53.2786	40.1214	59.0138	51.516	44.4765	gene	AAPT1	ATAAPT1	AT1G13560|AAPT1|ATAAPT1
AT1G13570	12.7576	12.8269	11.124	9.50686	12.8277	12.6735	13.7981	13.9243	12.3284	gene		F-box/FBD/LRR-repeat protein At1g13570	AT1G13570|F-box/FBD/LRR-repeat protein At1g13570
AT1G13580	12.2895	23.0608	16.2425	11.8308	19.6389	14.2922	15.4072	20.0543	14.9397	gene	LAG13	LOH3	AT1G13580|LAG13|LOH3
AT1G13590	6.39832	5.26867	6.58822	6.12664	4.20023	2.06634	4.46526	3.12587	5.86457	gene	PSK1	Phytosulfokines 1	AT1G13590|PSK1|Phytosulfokines 1
AT1G13600	3.27719	1.76542	4.43438	4.43654	3.78399	2.06634	3.05729	5.6834	3.6386	gene	AtbZIP58	BZIP58	AT1G13600|AtbZIP58|BZIP58
AT1G13605	0	0	0	0	0	0	0.0804551	0	0	gene		Defensin-like protein 268	AT1G13605|Defensin-like protein 268
AT1G13607	0	0	0	0	0	0	0	0	0	gene		Defensin-like protein 286	AT1G13607|Defensin-like protein 286
AT1G13608	0	0	0.557465	0	0	0	0.16091	0	0	gene		Putative defensin-like protein 288	AT1G13608|Putative defensin-like protein 288
AT1G13609	0	0	0.152036	0	0	0	0	0	0	gene		Defensin-like protein 287	AT1G13609|Defensin-like protein 287
AT1G13610	0.234085	1.13097	0.836198	0	0.945998	0	0.442503	1.21787	0.684913	gene		Alpha/beta-Hydrolases superfamily protein	AT1G13610|Alpha/beta-Hydrolases superfamily protein
AT1G13620	4.44761	5.62727	7.44976	3.48585	0.908158	1.44644	4.58594	3.20706	2.73965	gene	RGF2	Root meristem growth factor 2	AT1G13620|RGF2|Root meristem growth factor 2
AT1G13630	9.87058	12.1648	10.5412	8.55618	4.72999	17.8394	13.436	16.1571	15.9242	gene		Tetratricopeptide repeat (TPR)-like superfamily protein	AT1G13630|Tetratricopeptide repeat (TPR)-like superfamily protein
AT1G13635	0.585212	1.35165	2.1285	1.26758	1.40008	1.13649	2.85616	2.67932	0.770527	gene		DNA glycosylase superfamily protein	AT1G13635|DNA glycosylase superfamily protein
AT1G13640	133.818	113.152	123.757	115.139	129.223	142.095	149.284	113.465	104.535	gene	PI4KG6	Phosphatidylinositol 4-kinase gamma 6	AT1G13640|PI4KG6|Phosphatidylinositol 4-kinase gamma 6
AT1G13650	14.2402	10.9787	12.1882	6.54917	11.3141	4.58039	7.12028	7.5914	2.61123	gene		At1g13650	AT1G13650|At1g13650
AT1G13670	10.8849	5.68244	9.88234	8.87307	6.5463	7.05999	6.15482	5.80519	6.54948	gene		At1g13670	AT1G13670|At1g13670
AT1G13680	0	0	0.152036	0	0.0756798	0.482146	0	0	0.128421	gene		F21F23.12 protein	AT1G13680|F21F23.12 protein
AT1G13690	23.1744	18.4266	24.5031	31.1614	26.7528	19.2858	15.8094	14.2085	26.1123	gene	ATE1	ATE1	AT1G13690|ATE1|ATE1
AT1G13700	15.5276	12.7717	10.7439	13.204	18.0496	16.0486	16.8151	15.8729	18.7067	gene	PGL1	Probable 6-phosphogluconolactonase 1	AT1G13700|PGL1|Probable 6-phosphogluconolactonase 1
AT1G13710	21.8089	20.6333	23.2615	18.6968	18.6551	15.1187	13.9992	24.3574	20.633	gene	CYP78A5	Cytochrome P450 78A5	AT1G13710|CYP78A5|Cytochrome P450 78A5
AT1G13730	42.0182	41.4873	47.2832	34.9641	36.402	34.1979	36.9691	45.386	41.6085	gene		At1g13730	AT1G13730|At1g13730
AT1G13740	25.0471	24.1642	20.981	37.1824	20.8498	20.5945	21.0792	19.8919	23.2442	gene	AFP2	AFP2	AT1G13740|AFP2|AFP2
AT1G13750	5.30592	3.75152	7.50044	1.37321	3.36775	4.71814	6.43641	4.83089	4.28071	gene	PAP1	Probable inactive purple acid phosphatase 1	AT1G13750|PAP1|Probable inactive purple acid phosphatase 1
AT1G13755	0	0	0	0	0	0	0	0	0	gene		Defensin-like protein 260	AT1G13755|Defensin-like protein 260
AT1G13760	0	0	0	0	0	0	0	0	0	gene		Putative uncharacterized protein	AT1G13760|Putative uncharacterized protein
AT1G13770	7.76381	15.2543	7.52578	8.02802	11.8817	5.54468	9.21211	11.2856	8.73264	gene	RUS3	RUS3	AT1G13770|RUS3|RUS3
AT1G13780	6.71043	5.71003	6.48687	2.007	7.64366	5.23473	4.58594	6.86068	4.8372	gene		F-box/FBD/LRR-repeat protein At1g13780	AT1G13780|F-box/FBD/LRR-repeat protein At1g13780
AT1G13790	9.98762	6.73066	8.48867	16.9011	11.4655	13.6034	10.6603	8.03796	11.9004	gene	FDM4	Factor of DNA methylation 4	AT1G13790|FDM4|Factor of DNA methylation 4
AT1G13800	2.4969	4.22046	3.26877	5.17596	1.62712	2.96175	2.73547	1.62383	4.70878	gene		Putative pentatricopeptide repeat-containing protein At1g13800	AT1G13800|Putative pentatricopeptide repeat-containing protein At1g13800
AT1G13805	0	0	0	0	0	0	0	0	0	gene			AT1G13805
AT1G13810	10.2217	9.98565	10.6932	4.6478	8.93022	4.02936	6.59732	5.84579	6.20702	gene		Restriction endonuclease, type II-like superfamily protein	AT1G13810|Restriction endonuclease, type II-like superfamily protein
AT1G13820	47.7143	36.8255	29.3176	35.7035	40.9428	40.5347	43.848	40.5551	39.6821	gene		Alpha/beta-Hydrolases superfamily protein	AT1G13820|Alpha/beta-Hydrolases superfamily protein
AT1G13825	0	0	0	0	0	0	0	0	0	gene			AT1G13825
AT1G13830	4.75972	4.99283	4.86515	3.90838	0.945998	2.30741	3.9423	3.61302	3.38176	gene		Carbohydrate-binding X8 domain superfamily protein	AT1G13830|Carbohydrate-binding X8 domain superfamily protein
AT1G13860	13.3038	19.3369	14.8235	9.92939	16.4225	18.6315	18.1829	21.5563	9.54598	gene	QUL1	Probable methyltransferase PMT4	AT1G13860|QUL1|Probable methyltransferase PMT4
AT1G13870	12.4455	15.3371	13.3031	8.66181	18.7308	13.8789	14.1601	16.8878	14.0835	gene	KTI12	Protein KTI12 homolog	AT1G13870|KTI12|Protein KTI12 homolog
AT1G13880	27.7781	26.3985	27.0117	20.07	25.8447	26.3458	24.6595	24.4386	21.4463	gene		ELM2 domain-containing protein	AT1G13880|ELM2 domain-containing protein
AT1G13890	0	0	0	0	0	0	0	0	0	gene	SNAP30	Putative SNAP25 homologous protein SNAP30	AT1G13890|SNAP30|Putative SNAP25 homologous protein SNAP30
AT1G13900	46.3098	52.2178	55.8225	27.4643	54.1489	40.8102	39.785	41.6918	41.1376	gene	PAP2	Probable inactive purple acid phosphatase 2	AT1G13900|PAP2|Probable inactive purple acid phosphatase 2
AT1G13910	7.60776	4.44113	4.45972	3.90838	3.67047	4.02936	2.21252	4.54672	3.38176	gene		Leucine-rich repeat (LRR) family protein	AT1G13910|Leucine-rich repeat (LRR) family protein
AT1G13920	3.08212	3.80668	7.04433	3.16895	4.16239	2.99619	2.53434	4.91208	4.92281	gene		Remorin family protein	AT1G13920|Remorin family protein
AT1G13930	69.8743	85.8435	90.2333	70.1395	95.5079	66.915	77.6794	77.4567	77.3096	gene		At1g13930/F16A14.27	AT1G13930|At1g13930/F16A14.27
AT1G13940	26.3345	21.2678	31.6235	24.7178	31.7855	30.6507	25.5043	34.4658	23.2014	gene		F16A14.15	AT1G13940|F16A14.15
AT1G13950	4.72071	6.28931	3.64886	3.38022	5.56247	1.58419	3.01707	4.30315	5.77895	gene	ELF5A-1	Eukaryotic translation initiation factor 5A	AT1G13950|ELF5A-1|Eukaryotic translation initiation factor 5A
AT1G13960	25.8664	24.9365	27.7466	28.7319	27.661	25.5537	24.4584	19.7701	18.9207	gene	WRKY4	Probable WRKY transcription factor 4	AT1G13960|WRKY4|Probable WRKY transcription factor 4
AT1G13970	5.93015	7.17202	5.37194	6.23228	4.12455	4.44263	3.86184	3.24766	3.93825	gene		Beta-hexosaminidase (DUF1336)	AT1G13970|Beta-hexosaminidase (DUF1336)
AT1G13980	68.5088	72.0236	81.1112	79.3295	66.0685	103.834	100.529	95.7653	83.645	gene	GN	ARF guanine-nucleotide exchange factor GNOM	AT1G13980|GN|ARF guanine-nucleotide exchange factor GNOM
AT1G13990	21.4188	15.5026	17.8642	16.2673	14.8711	25.3815	17.1772	13.9243	24.0148	gene		unknown protein; FUNCTIONS IN: molecular_function unknown; INVOLVED IN: biological_process unknown; LOCATED IN: chloroplast; EXPRESSED IN: 23 plant structures; EXPRESSED DURING: 13 growth stages; CONTAINS InterPro DOMAIN/s: Protein of unknown functi /.../3110 (InterPro:IPR021503); Ha.	AT1G13990|unknown protein; FUNCTIONS IN: molecular_function unknown; INVOLVED IN: biological_process unknown; LOCATED IN: chloroplast; EXPRESSED IN: 23 plant structures; EXPRESSED DURING: 13 growth stages; CONTAINS InterPro DOMAIN/s: Protein of unknown functi /.../3110 (InterPro:IPR021503); Ha.
AT1G14000	79.5498	77.7888	78.8053	67.2875	78.3286	89.8513	76.3519	64.8314	70.0752	gene	VIK	At1g14000	AT1G14000|VIK|At1g14000
AT1G14010	32.8109	34.3153	34.6389	42.6752	39.5049	30.8229	32.2223	30.3656	37.499	gene		Transmembrane emp24 domain-containing protein p24delta7	AT1G14010|Transmembrane emp24 domain-containing protein p24delta7
AT1G14020	16.3469	17.7094	24.9339	15.5279	21.3039	16.8062	16.7749	18.877	21.6604	gene	OFUT3	O-fucosyltransferase 3	AT1G14020|OFUT3|O-fucosyltransferase 3
AT1G14030	29.4167	28.2467	20.3475	16.7955	33.791	23.9695	24.4986	35.0747	22.4737	gene	LSMT-L	[Fructose-bisphosphate aldolase]-lysine N-methyltransferase, chloroplastic	AT1G14030|LSMT-L|[Fructose-bisphosphate aldolase]-lysine N-methyltransferase, chloroplastic
AT1G14040	15.6057	10.5098	14.7221	14.4716	11.4277	13.7412	14.8842	10.1895	12.1572	gene	PHO1%3BH3	Phosphate transporter PHO1 homolog 3	AT1G14040|PHO1%3BH3|Phosphate transporter PHO1 homolog 3
AT1G14048	0	0	0	0	0	0	0	0	0	gene		GCK domain-containing protein	AT1G14048|GCK domain-containing protein
AT1G14060	50.2112	45.5699	56.4307	98.6601	46.6566	38.4684	37.4921	40.474	57.8751	gene		F7A19.14 protein	AT1G14060|F7A19.14 protein
AT1G14080	4.48663	4.93766	8.64071	4.22527	2.76231	2.6518	4.70662	3.89719	4.19509	gene	FUT6	Fucosyltransferase 6	AT1G14080|FUT6|Fucosyltransferase 6
AT1G14100	0	0.193093	0	0	0.340559	0	0	0	0	gene	FUT8	Glycosyltransferase (Fragment)	AT1G14100|FUT8|Glycosyltransferase (Fragment)
AT1G14110	0	0	0	0	0	0	0	0	0	gene	FUT9	Probable fucosyltransferase 9	AT1G14110|FUT9|Probable fucosyltransferase 9
AT1G14120	15.9178	20.3851	17.4081	13.3096	19.6389	16.083	17.1772	18.9988	19.092	gene		2-oxoglutarate (2OG) and Fe(II)-dependent oxygenase superfamily protein	AT1G14120|2-oxoglutarate (2OG) and Fe(II)-dependent oxygenase superfamily protein
AT1G14130	4.91578	7.30994	5.29592	4.54217	6.88686	5.95795	5.06867	6.04877	3.51018	gene		2-oxoglutarate (2OG) and Fe(II)-dependent oxygenase superfamily protein	AT1G14130|2-oxoglutarate (2OG) and Fe(II)-dependent oxygenase superfamily protein
AT1G14140	12.2504	12.1373	11.5801	10.2463	13.8116	17.4606	19.5908	11.7322	13.1418	gene	PUMP3	Mitochondrial uncoupling protein 3	AT1G14140|PUMP3|Mitochondrial uncoupling protein 3
AT1G14150	26.4126	12.1924	23.1095	20.1757	15.4765	13.2246	16.976	18.4305	17.0372	gene	PNSL2	Photosynthetic NDH subunit of lumenal location 2, chloroplastic	AT1G14150|PNSL2|Photosynthetic NDH subunit of lumenal location 2, chloroplastic
AT1G14160	6.6324	5.62727	4.68777	5.70412	2.30823	4.37375	4.18367	4.42494	4.58036	gene		CASP-like protein 1A1	AT1G14160|CASP-like protein 1A1
AT1G14170	15.5276	21.4057	18.1683	15.9504	16.3468	17.5639	16.2519	18.7552	12.3712	gene		F7A19.25 protein	AT1G14170|F7A19.25 protein
AT1G14180	4.79874	6.37206	4.58642	4.85906	7.26526	6.47453	4.26412	6.6577	4.70878	gene		Putative mandelonitrile lyase	AT1G14180|Putative mandelonitrile lyase
AT1G14185	12.8747	12.1924	14.3674	20.5982	8.09774	16.6685	13.5567	10.8391	13.9979	gene		At1g14180/F7A19_27	AT1G14185|At1g14180/F7A19_27
AT1G14190	13.1868	16.4681	18.295	15.4222	16.4982	11.5371	19.9126	14.6145	11.2583	gene		Glucose-methanol-choline (GMC) oxidoreductase family protein	AT1G14190|Glucose-methanol-choline (GMC) oxidoreductase family protein
AT1G14200	34.8396	24.3021	28.7601	67.0762	36.0236	33.4058	33.8314	31.0963	40.7951	gene		At1g14200	AT1G14200|At1g14200
AT1G14205	8.19297	5.48935	8.03256	3.38022	9.15726	7.16331	8.76961	9.21523	6.6779	gene		Ribosomal L18p/L5e family protein	AT1G14205|Ribosomal L18p/L5e family protein
AT1G14210	23.8767	20.0541	18.295	22.4996	22.8931	18.1838	21.3608	16.8878	20.419	gene		Ribonuclease T2 family protein	AT1G14210|Ribonuclease T2 family protein
AT1G14220	0.819297	3.99978	3.26877	0.739423	0.908158	0.757658	1.89069	0.771319	2.31158	gene		F7A19.32 protein	AT1G14220|F7A19.32 protein
AT1G14230	25.6323	32.6051	23.3375	25.5629	26.6393	25.7604	34.3946	31.9488	34.3313	gene	APY4	Probable apyrase 4	AT1G14230|APY4|Probable apyrase 4
AT1G14240	7.68578	11.9442	5.95474	8.66181	7.41662	10.745	11.3442	9.29642	10.8302	gene	APY3	Probable apyrase 3	AT1G14240|APY3|Probable apyrase 3
AT1G14250	9.75353	11.8338	31.0153	6.12664	19.1848	15.0154	12.3901	7.99736	12.6281	gene	APY5	Probable apyrase 5	AT1G14250|APY5|Probable apyrase 5
AT1G14260	1.75564	2.04127	1.24163	1.58448	2.11903	1.13649	1.36774	1.74562	1.11298	gene		At1g14260	AT1G14260|At1g14260
AT1G14270	28.0902	30.4259	18.8271	15.9504	32.2018	18.1493	22.4067	31.4211	16.6948	gene		CAAX amino terminal protease family protein	AT1G14270|CAAX amino terminal protease family protein
AT1G14280	39.5993	31.8603	30.2551	41.8302	40.1103	37.1252	36.0439	36.6985	41.48	gene	PKS2	Protein PHYTOCHROME KINASE SUBSTRATE 2	AT1G14280|PKS2|Protein PHYTOCHROME KINASE SUBSTRATE 2
AT1G14290	52.7471	57.4865	48.1954	44.8935	82.1126	62.679	69.6339	71.4485	63.8681	gene	SBH2	SBH2	AT1G14290|SBH2|SBH2
AT1G14300	15.3716	21.9574	19.942	17.1124	18.92	17.7705	21.7229	28.2546	23.7579	gene		ARM repeat superfamily protein	AT1G14300|ARM repeat superfamily protein
AT1G14310	19.39	17.4059	18.143	15.6335	18.2388	16.3241	15.9703	16.3195	19.7769	gene		F14L17.7 protein	AT1G14310|F14L17.7 protein
AT1G14315	0	0	0	0	0	0	0	0	0	gene		F-box and associated interaction domains-containing protein	AT1G14315|F-box and associated interaction domains-containing protein
AT1G14320	295.415	321.086	295.963	386.718	301.773	254.952	318.361	287.946	329.058	gene	RPL10A	60S ribosomal protein L10-1	AT1G14320|RPL10A|60S ribosomal protein L10-1
AT1G14330	30.392	31.8051	26.6316	18.2743	31.0287	24.1417	27.1536	28.9854	18.7495	gene		At1g14330/F14L17_7	AT1G14330|At1g14330/F14L17_7
AT1G14340	13.928	21.654	11.9602	17.0067	13.698	10.9172	18.5449	22.2059	16.9944	gene		RNA-binding (RRM/RBD/RNP motifs) family protein	AT1G14340|RNA-binding (RRM/RBD/RNP motifs) family protein
AT1G14345	96.716	71.2512	65.4515	291.755	70.7985	56.5488	81.5815	69.0939	114.124	gene		NAD(P)-linked oxidoreductase superfamily protein	AT1G14345|NAD(P)-linked oxidoreductase superfamily protein
AT1G14350	20.2093	20.1644	20.8036	14.5772	23.7256	15.2565	14.844	18.1869	17.9362	gene	MYB124	MYB124	AT1G14350|MYB124|MYB124
AT1G14360	20.2483	21.5436	16.9267	10.6688	22.8553	7.88653	16.976	17.6186	11.8576	gene	UTR3	UDP-galactose/UDP-glucose transporter 3	AT1G14360|UTR3|UDP-galactose/UDP-glucose transporter 3
AT1G14370	11.9773	11.7787	5.52397	9.2956	12.9034	11.2616	11.6258	10.5955	13.099	gene	PBL2	PBL2	AT1G14370|PBL2|PBL2
AT1G14380	40.4186	33.405	39.7827	29.5769	42.078	35.6099	37.8139	41.4077	27.739	gene	IQD28	At1g14380	AT1G14380|IQD28|At1g14380
AT1G14390	1.91169	6.37206	4.02895	2.6408	2.98935	2.0319	4.02276	3.8566	2.95369	gene		Probable LRR receptor-like serine/threonine-protein kinase At1g14390	AT1G14390|Probable LRR receptor-like serine/threonine-protein kinase At1g14390
AT1G14400	105.221	93.7051	85.0388	139.011	97.9297	84.8921	115.011	108.634	139.209	gene	UBC1	Ubiquitin-conjugating enzyme E2 1	AT1G14400|UBC1|Ubiquitin-conjugating enzyme E2 1
AT1G14410	17.4393	21.0747	17.8389	25.5629	18.7308	21.9721	19.5506	24.5604	27.1397	gene	WHY1	Single-stranded DNA-binding protein WHY1, chloroplastic	AT1G14410|WHY1|Single-stranded DNA-binding protein WHY1, chloroplastic
AT1G14420	0.0390141	0	0	0	0.15136	0	0	0	0	gene	AT59	Probable pectate lyase 3	AT1G14420|AT59|Probable pectate lyase 3
AT1G14430	2.02874	1.51716	1.01357	0.528159	1.36224	0.68878	4.6664	2.35455	0.813334	gene		F14L17.20 protein	AT1G14430|F14L17.20 protein
AT1G14440	10.7679	14.013	15.7357	24.0841	29.2124	13.4656	17.2174	13.356	17.2941	gene	ZHD4	Zinc-finger homeodomain protein 4	AT1G14440|ZHD4|Zinc-finger homeodomain protein 4
AT1G14450	28.4023	32.9913	23.2615	28.2037	28.7205	27.7578	30.6132	24.0733	33.0899	gene		NADH dehydrogenase (ubiquinone)s	AT1G14450|NADH dehydrogenase (ubiquinone)s
AT1G14453	0	0.772371	0	0	0	0.034439	0.0402276	0	0	gene			AT1G14453
AT1G14455	0	0.275847	0.506786	0.105632	0	0	0.120683	0	0	gene		Putative uncharacterized protein	AT1G14455|Putative uncharacterized protein
AT1G14460	39.0532	48.7145	42.2913	66.3368	31.5206	42.3944	40.831	42.6255	46.7025	gene		Protein STICHEL-like 1	AT1G14460|Protein STICHEL-like 1
AT1G14470	1.17042	2.06885	1.16561	1.05632	0.908158	1.13649	1.72978	4.42494	1.15579	gene	PCMP-A4	Pentatricopeptide repeat-containing protein At1g14470	AT1G14470|PCMP-A4|Pentatricopeptide repeat-containing protein At1g14470
AT1G14480	1.24845	1.02063	2.10316	1.05632	2.53527	2.06634	3.74116	1.908	2.31158	gene		Ankyrin repeat family protein	AT1G14480|Ankyrin repeat family protein
AT1G14490	0.273099	0.358601	0	0.316895	0.794638	0.998731	0.402276	0.28417	1.36983	gene		Predicted AT-hook DNA-binding family protein	AT1G14490|Predicted AT-hook DNA-binding family protein
AT1G14500	0	0	0	0	0	0.034439	0	0.0811915	0	gene		Ankyrin repeat family protein	AT1G14500|Ankyrin repeat family protein
AT1G14510	69.6402	65.2929	62.6641	64.9636	72.2364	72.1152	68.6282	67.3889	73.2857	gene	AL7	AtAL7	AT1G14510|AL7|AtAL7
AT1G14520	3.78437	3.11707	3.64886	3.06332	2.30823	5.44136	3.2182	4.38434	5.09404	gene	MIOX1	myo-inositol oxygenase 1	AT1G14520|MIOX1|myo-inositol oxygenase 1
AT1G14530	9.12931	10.3994	11.8841	7.92239	7.8707	13.259	10.3787	11.7728	7.66246	gene	THH1	Protein TOM THREE HOMOLOG 1	AT1G14530|THH1|Protein TOM THREE HOMOLOG 1
AT1G14540	6.08621	3.39291	9.42623	4.54217	1.74064	2.68624	3.41934	3.61302	4.75158	gene	PER4	Peroxidase	AT1G14540|PER4|Peroxidase
AT1G14550	1.0924	0.41377	0.35475	0.211264	0.643278	0	1.12637	0.162383	0.556492	gene	PER5	Peroxidase 5	AT1G14550|PER5|Peroxidase 5
AT1G14560	16.9711	18.7024	19.9674	16.7955	22.2877	17.0129	17.2576	17.3344	18.3642	gene	COAC1	Mitochondrial carrier protein CoAc1	AT1G14560|COAC1|Mitochondrial carrier protein CoAc1
AT1G14570	34.6446	36.1083	28.4054	40.457	33.9424	37.6418	42.6412	37.5511	43.492	gene	PUX7	Plant UBX domain-containing protein 7	AT1G14570|PUX7|Plant UBX domain-containing protein 7
AT1G14580	14.0841	8.41333	13.9873	23.4503	20.3579	13.0179	14.0796	15.1828	15.8814	gene		C2H2-like zinc finger protein	AT1G14580|C2H2-like zinc finger protein
AT1G14590	14.1621	14.1234	12.3909	8.45054	16.8009	15.8764	12.4705	15.3452	12.9705	gene		Glycosyltransferase	AT1G14590|Glycosyltransferase
AT1G14600	6.04719	2.97914	3.87692	14.5772	5.10839	2.68624	3.9423	4.22196	9.24633	gene		Putative Myb family transcription factor At1g14600	AT1G14600|Putative Myb family transcription factor At1g14600
AT1G14610	172.403	161.536	191.819	277.495	148.749	189.931	173.662	173.587	193.188	gene	TWN2	Valine--tRNA ligase, mitochondrial 1	AT1G14610|TWN2|Valine--tRNA ligase, mitochondrial 1
AT1G14620	11.8213	17.4887	9.0208	10.1407	13.0926	13.6378	12.7521	10.9608	13.1418	gene	DECOY	At1g14620/T5E21_15	AT1G14620|DECOY|At1g14620/T5E21_15
AT1G14630	3.27719	5.18592	4.89049	2.95769	3.55695	4.8559	2.17229	4.66851	4.70878	gene		unknown protein; BEST Arabidopsis thaliana protein match is: unknown protein (TAIR:AT2G01990.1); Ha.	AT1G14630|unknown protein; BEST Arabidopsis thaliana protein match is: unknown protein (TAIR:AT2G01990.1); Ha.
AT1G14640	5.85212	5.7652	6.68958	18.5912	8.89238	11.4337	8.72938	5.39923	11.3867	gene		SWAP (Suppressor-of-White-APricot)/surp domain-containing protein	AT1G14640|SWAP (Suppressor-of-White-APricot)/surp domain-containing protein
AT1G14642	0.780283	0.331016	0.608144	0.528159	2.11903	1.10205	1.00569	0.527745	0.470878	gene		unknown protein; FUNCTIONS IN: molecular_function unknown; INVOLVED IN: biological_process unknown; LOCATED IN: cellular_component unknown; Ha.	AT1G14642|unknown protein; FUNCTIONS IN: molecular_function unknown; INVOLVED IN: biological_process unknown; LOCATED IN: cellular_component unknown; Ha.
AT1G14650	135.223	101.456	139.797	282.143	113.558	129.594	128.929	129.176	148.712	gene		Probable splicing factor 3A subunit 1	AT1G14650|Probable splicing factor 3A subunit 1
AT1G14660	6.28128	7.1996	4.99185	3.38022	7.3031	6.19902	6.79846	8.24093	6.6779	gene	NHX8	Sodium/hydrogen exchanger 8	AT1G14660|NHX8|Sodium/hydrogen exchanger 8
AT1G14670	80.6812	97.7601	74.9537	108.695	83.6262	81.5515	107.77	101.571	116.778	gene	TMN2	Transmembrane 9 superfamily member 2	AT1G14670|TMN2|Transmembrane 9 superfamily member 2
AT1G14680	6.98353	7.33752	3.52217	4.54217	5.86519	6.54341	3.86184	3.65362	2.52562	gene		Early endosome antigen	AT1G14680|Early endosome antigen
AT1G14685	63.554	62.0931	58.7619	51.0202	61.4899	65.9162	76.191	78.0656	71.445	gene	BPC2	BPC2	AT1G14685|BPC2|BPC2
AT1G14686	0.0780283	0.275847	0.101357	0.105632	0	0.378829	0.201138	0	0.513685	gene		Putative clathrin assembly protein At1g14686	AT1G14686|Putative clathrin assembly protein At1g14686
AT1G14687	0.46817	0.248262	0.608144	2.21827	0.15136	0.723219	0	0	0.684913	gene	ZHD14	ZHD14	AT1G14687|ZHD14|ZHD14
AT1G14688	0	0	0	0	0	0	0	0	0	gene		FUNCTIONS IN: molecular_function unknown; INVOLVED IN: biological_process unknown; LOCATED IN: cellular_component unknown; CONTAINS InterPro DOMAIN/s: E3 Ubiquitin ligase (InterPro:IPR022170); Ha.	AT1G14688|FUNCTIONS IN: molecular_function unknown; INVOLVED IN: biological_process unknown; LOCATED IN: cellular_component unknown; CONTAINS InterPro DOMAIN/s: E3 Ubiquitin ligase (InterPro:IPR022170); Ha.
AT1G14690	43.2277	48.4663	46.6497	47.5343	46.9972	50.7975	46.7444	43.5592	43.8344	gene	MAP65-7	65-kDa microtubule-associated protein 7	AT1G14690|MAP65-7|65-kDa microtubule-associated protein 7
AT1G14700	16.464	25.5158	16.0651	16.9011	22.8553	12.6047	22.4872	17.7403	19.8197	gene	PAP3	Purple acid phosphatase 3	AT1G14700|PAP3|Purple acid phosphatase 3
AT1G14710	81.8126	87.3882	97.3537	179.257	90.3239	100.424	88.1386	96.699	117.077	gene		Hydroxyproline-rich glycoprotein family protein	AT1G14710|Hydroxyproline-rich glycoprotein family protein
AT1G14720	84.9728	74.6717	75.4605	61.2664	93.8808	79.0719	78.6449	89.3918	73.7566	gene	XTH28	Xyloglucan endotransglucosylase/hydrolase	AT1G14720|XTH28|Xyloglucan endotransglucosylase/hydrolase
AT1G14730	4.79874	4.11012	5.52397	6.12664	4.04887	3.89161	8.64892	3.00408	8.17615	gene	CYB561C	Probable transmembrane ascorbate ferrireductase 3	AT1G14730|CYB561C|Probable transmembrane ascorbate ferrireductase 3
AT1G14740	185.629	143.275	176.032	229.327	176.183	226.712	175.151	155.603	198.582	gene	OBE3	Protein OBERON 3	AT1G14740|OBE3|Protein OBERON 3
AT1G14750	0.46817	2.97914	2.78733	0.950686	2.53527	1.79083	0.885006	1.21787	1.11298	gene	SDS	Cyclin family protein	AT1G14750|SDS|Cyclin family protein
AT1G14755	0	0	0	0	0	0	0	0	0	gene		Defensin-like protein 201	AT1G14755|Defensin-like protein 201
AT1G14760	0	0.855125	0.861537	0	0.454079	0	0.281593	0.162383	0.428071	gene	KNATM	Protein KNATM	AT1G14760|KNATM|Protein KNATM
AT1G14770	8.70015	6.92375	4.10497	7.81675	7.60582	6.68116	9.4937	8.89047	6.6779	gene		F10B6.17	AT1G14770|F10B6.17
AT1G14780	2.65296	2.20677	5.01719	3.59148	3.40559	4.95921	4.74685	3.61302	4.15229	gene		MACPF domain-containing protein At1g14780	AT1G14780|MACPF domain-containing protein At1g14780
AT1G14790	16.0348	23.1987	23.5656	10.8801	20.6984	26.7591	19.9931	23.3831	21.8744	gene	RDR1	RNA-dependent RNA polymerase	AT1G14790|RDR1|RNA-dependent RNA polymerase
AT1G14800	0	0	0	0	0	0	0	0	0	gene		Nucleic acid-binding, OB-fold-like protein	AT1G14800|Nucleic acid-binding, OB-fold-like protein
AT1G14810	164.015	156.957	159.967	178.623	163.733	163.103	150.692	169.447	179.019	gene		Aspartate-semialdehyde dehydrogenase, putative	AT1G14810|Aspartate-semialdehyde dehydrogenase, putative
AT1G14820	25.9444	23.8332	19.9927	10.4575	26.4879	20.1812	17.7806	21.9217	16.3523	gene		AT1G14820 protein	AT1G14820|AT1G14820 protein
AT1G14830	39.7164	49.7628	51.0841	27.4643	46.5809	43.462	43.2446	42.7473	43.7916	gene	DRP1C	DRP1C	AT1G14830|DRP1C|DRP1C
AT1G14840	43.8519	34.1498	49.209	55.8792	42.1158	41.6712	38.3369	49.6486	44.8618	gene	MAP70.4	Microtubule-associated protein 70-4	AT1G14840|MAP70.4|Microtubule-associated protein 70-4
AT1G14850	35.854	49.5145	40.923	31.7952	35.8722	49.7299	50.0431	58.0519	40.7523	gene	NUP155	NUP155	AT1G14850|NUP155|NUP155
AT1G14860	13.1087	10.7029	9.55292	11.6195	10.8979	14.0511	19.9931	7.34783	12.9705	gene	NUDT18	Nudix hydrolase 18, mitochondrial	AT1G14860|NUDT18|Nudix hydrolase 18, mitochondrial
AT1G14870	96.0528	90.7536	96.7962	38.8725	87.221	76.0069	79.8517	70.596	65.4948	gene	PCR2	PCR2	AT1G14870|PCR2|PCR2
AT1G14880	1.36549	0.82754	2.20452	0	0.794638	0.895414	0.0804551	0.811915	1.28421	gene	PCR1	Protein PLANT CADMIUM RESISTANCE 1	AT1G14880|PCR1|Protein PLANT CADMIUM RESISTANCE 1
AT1G14890	11.08	5.13075	5.57465	22.1827	8.96806	8.88526	7.1605	4.50613	10.3593	gene		Plant invertase/pectin methylesterase inhibitor superfamily protein	AT1G14890|Plant invertase/pectin methylesterase inhibitor superfamily protein
AT1G14900	26.8807	26.3985	24.5285	46.6893	37.121	24.3484	21.3206	25.4129	35.6583	gene	HMGA	HMG-Y-related protein A	AT1G14900|HMGA|HMG-Y-related protein A
AT1G14910	16.542	20.1092	17.1801	21.0207	16.0441	17.4261	17.7001	16.7254	22.8162	gene		Putative clathrin assembly protein At1g14910	AT1G14910|Putative clathrin assembly protein At1g14910
AT1G14920	22.16	26.9778	23.1348	14.049	32.7694	24.5894	29.0845	34.75	21.2323	gene	GAI	DELLA protein GAI	AT1G14920|GAI|DELLA protein GAI
AT1G14930	0.234085	0	0	0.528159	0	0	0	0	0	gene		Major latex homologue type2	AT1G14930|Major latex homologue type2
AT1G14940	0	0	0	0	0	0	0	0	0	gene		Major latex protein type3	AT1G14940|Major latex protein type3
AT1G14950	0	0	0	0	0	0	0	0	0	gene		At1g14950/F10B6_18	AT1G14950|At1g14950/F10B6_18
AT1G14960	1.91169	1.68267	1.06425	3.38022	1.47576	2.23853	0.965461	0.0811915	2.82527	gene		Major latex protein, putative	AT1G14960|Major latex protein, putative
AT1G14970	9.12931	8.96502	6.46153	5.38722	7.34094	4.95921	4.90776	11.5292	6.12141	gene	OFUT4	O-fucosyltransferase 4	AT1G14970|OFUT4|O-fucosyltransferase 4
AT1G14980	42.9156	50.7282	39.3013	39.295	52.8245	32.8548	42.0378	38.2412	45.8464	gene	CPN10	10 kDa chaperonin, mitochondrial	AT1G14980|CPN10|10 kDa chaperonin, mitochondrial
AT1G14990	8.07593	11.8614	6.71492	4.11964	7.41662	6.85336	6.2755	11.245	10.659	gene		unknown protein; FUNCTIONS IN: molecular_function unknown; INVOLVED IN: biological_process unknown; LOCATED IN: endomembrane system; EXPRESSED IN: 22 plant structures; EXPRESSED DURING: 13 growth stages; Ha.	AT1G14990|unknown protein; FUNCTIONS IN: molecular_function unknown; INVOLVED IN: biological_process unknown; LOCATED IN: endomembrane system; EXPRESSED IN: 22 plant structures; EXPRESSED DURING: 13 growth stages; Ha.
AT1G15000	10.2217	8.22023	11.6814	19.8588	4.57863	10.6072	9.97643	10.1083	16.3951	gene	SCPL50	Serine carboxypeptidase-like 50	AT1G15000|SCPL50|Serine carboxypeptidase-like 50
AT1G15010	0.585212	0.910294	0.0253393	0.316895	1.1352	1.51532	0.402276	0.527745	1.2414	gene		Mediator of RNA polymerase II transcription subunit	AT1G15010|Mediator of RNA polymerase II transcription subunit
AT1G15015	0	0	0	0	0	0	0	0	0	gene		F-box protein At1g15015	AT1G15015|F-box protein At1g15015
AT1G15020	26.7247	22.0677	23.2108	27.5699	28.1151	29.6864	22.809	21.4751	30.393	gene	QSOX1	Sulfhydryl oxidase 1	AT1G15020|QSOX1|Sulfhydryl oxidase 1
AT1G15030	111.151	130.144	104.727	70.2451	108.26	121.639	129.975	136.199	105.348	gene		T15D22.8	AT1G15030|T15D22.8
AT1G15040	48.9627	14.7854	41.075	46.0555	38.9751	68.8435	39.946	26.6308	42.9783	gene	GAT1_2.1	Putative glutamine amidotransferase GAT1_2.1	AT1G15040|GAT1_2.1|Putative glutamine amidotransferase GAT1_2.1
AT1G15050	0.624226	0.0275847	0.0506786	0.528159	1.05952	1.79083	0.603413	0.202979	0.599299	gene	IAA34	Auxin-responsive protein IAA34	AT1G15050|IAA34|Auxin-responsive protein IAA34
AT1G15060	26.0614	27.0054	24.4018	25.9854	19.7146	27.7578	32.6648	22.9772	25.0849	gene		Alpha/beta hydrolase family protein	AT1G15060|Alpha/beta hydrolase family protein
AT1G15080	4.44761	5.13075	3.85158	2.85206	3.48127	6.7156	6.19504	3.28825	4.40913	gene	LPP2	Lipid phosphate phosphatase 2	AT1G15080|LPP2|Lipid phosphate phosphatase 2
AT1G15085	2.65296	5.18592	4.40904	2.6408	4.72999	3.92604	4.02276	5.80519	4.88001	gene			AT1G15085
AT1G15100	48.2605	41.8459	48.2714	31.267	47.1864	48.6967	39.2621	38.16	67.4211	gene	RHA2A	E3 ubiquitin-protein ligase RHA2A	AT1G15100|RHA2A|E3 ubiquitin-protein ligase RHA2A
AT1G15110	25.4762	31.8603	24.0217	20.07	21.6066	19.1136	23.7343	16.4413	22.5165	gene		Phosphatidyl serine synthase family protein	AT1G15110|Phosphatidyl serine synthase family protein
AT1G15120	89.1083	98.1187	88.1808	100.033	83.3235	80.7594	104.27	103.357	97.3861	gene		Ubiquinol-cytochrome C reductase hinge protein	AT1G15120|Ubiquinol-cytochrome C reductase hinge protein
AT1G15130	59.0674	62.7551	59.6488	57.675	68.7173	70.6688	76.5128	59.7163	61.2141	gene	BRO1	Vacuolar-sorting protein BRO1	AT1G15130|BRO1|Vacuolar-sorting protein BRO1
AT1G15140	52.2009	49.2938	34.6895	59.7876	42.7969	47.5947	42.8423	46.5633	53.9369	gene		F9L1.8 protein	AT1G15140|F9L1.8 protein
AT1G15150	0.117042	0	0	0.316895	0.983838	0.068878	0.241365	1.29906	0.171228	gene	DTX10	Protein DETOXIFICATION 10	AT1G15150|DTX10|Protein DETOXIFICATION 10
AT1G15160	0	0	0	0	0.15136	0	0	0	0	gene	DTX11	Protein DETOXIFICATION 11	AT1G15160|DTX11|Protein DETOXIFICATION 11
AT1G15165	2.65296	2.51021	2.02715	2.21827	2.27039	5.71687	2.81593	7.87557	2.44	gene		RING/FYVE/PHD zinc finger superfamily protein	AT1G15165|RING/FYVE/PHD zinc finger superfamily protein
AT1G15170	9.48044	9.24087	7.22171	8.02802	8.36262	6.47453	7.08005	6.53591	10.0169	gene	DTX12	Protein DETOXIFICATION	AT1G15170|DTX12|Protein DETOXIFICATION
AT1G15180	29.2216	23.5849	28.4561	30.1051	38.7481	46.1482	40.0264	28.3764	34.4169	gene	DTX13	Protein DETOXIFICATION 13	AT1G15180|DTX13|Protein DETOXIFICATION 13
AT1G15190	0	0	0.101357	0	0	0.137756	0.362048	0	0.214035	gene	FLA19	Fasciclin-like arabinogalactan protein 19	AT1G15190|FLA19|Fasciclin-like arabinogalactan protein 19
AT1G15200	100.149	72.4374	115.218	238.305	78.4043	98.0822	75.5876	79.7706	129.363	gene		Protein-protein interaction regulator family protein	AT1G15200|Protein-protein interaction regulator family protein
AT1G15210	55.3611	79.0301	66.313	46.1611	37.9913	50.0054	63.1975	54.926	57.7039	gene	ABCG35	PDR7	AT1G15210|ABCG35|PDR7
AT1G15215	5.81311	6.95134	4.48506	6.76044	5.25975	5.51024	5.47095	11.042	6.37825	gene		SHH1	AT1G15215|SHH1
AT1G15220	9.28536	6.841	10.1611	6.02101	11.579	12.2603	6.15482	5.6834	9.84562	gene	CCMH	Cytochrome c-type biogenesis protein	AT1G15220|CCMH|Cytochrome c-type biogenesis protein
AT1G15230	43.3057	31.5293	40.9737	84.7167	34.6992	46.4582	27.1536	29.8379	55.906	gene		At1g15230/F9L1_18	AT1G15230|At1g15230/F9L1_18
AT1G15240	33.9423	35.198	34.0054	39.295	33.7532	40.8446	42.601	39.9056	35.6583	gene		Phox (PX) domain-containing protein	AT1G15240|Phox (PX) domain-containing protein
AT1G15250	11.4311	8.71676	12.7203	24.8235	10.0654	10.2284	17.861	11.651	13.1846	gene	RPL37A	60S ribosomal protein L37-1	AT1G15250|RPL37A|60S ribosomal protein L37-1
AT1G15260	15.5276	15.2267	13.6832	33.8022	16.082	12.398	13.9992	12.3005	22.3025	gene		LOW protein: ATP-dependent RNA helicase-like protein	AT1G15260|LOW protein: ATP-dependent RNA helicase-like protein
AT1G15270	85.519	76.0785	80.6804	138.589	88.9995	74.767	69.2718	76.0358	103.465	gene		F9L1.21 protein	AT1G15270|F9L1.21 protein
AT1G15280	52.7081	40.384	55.6451	92.5335	53.884	55.9289	51.8533	53.0586	57.3615	gene		CASC3/Barentsz eIF4AIII binding protein	AT1G15280|CASC3/Barentsz eIF4AIII binding protein
AT1G15290	158.436	136.241	143.75	145.561	128.807	164.825	136.331	124.507	102.951	gene		Tetratricopeptide repeat (TPR)-like superfamily protein	AT1G15290|Tetratricopeptide repeat (TPR)-like superfamily protein
AT1G15310	9.87058	9.1857	8.61537	6.76044	4.54079	8.57531	5.71231	5.52102	8.60422	gene	SRP-54A	Signal recognition particle 54 kDa protein	AT1G15310|SRP-54A|Signal recognition particle 54 kDa protein
AT1G15320	0	0	0	0	0	0	0	0	0	gene		Seed dormancy control protein	AT1G15320|Seed dormancy control protein
AT1G15330	1.01437	0.386185	2.2552	0.633791	0.416239	0.378829	0.120683	0.487149	0.642106	gene	PV42A	SNF1-related protein kinase regulatory subunit gamma-like PV42a	AT1G15330|PV42A|SNF1-related protein kinase regulatory subunit gamma-like PV42a
AT1G15340	122.621	87.4158	140.887	172.074	114.39	136.929	119.033	116.55	111.684	gene	MBD10	Methyl-CpG-binding domain-containing protein 10	AT1G15340|MBD10|Methyl-CpG-binding domain-containing protein 10
AT1G15350	43.8909	35.5291	33.3465	55.3511	39.0886	45.8727	45.5376	49.3238	52.3958	gene		DUF4050 family protein	AT1G15350|DUF4050 family protein
AT1G15360	0	0	0.405429	0.211264	0.0756798	0	0	0	0	gene	WIN1	Ethylene-responsive transcription factor WIN1	AT1G15360|WIN1|Ethylene-responsive transcription factor WIN1
AT1G15370	27.0368	27.1433	21.9692	29.7882	23.3094	18.3215	22.4067	30.7716	25.299	gene		F9L1.32 protein	AT1G15370|F9L1.32 protein
AT1G15380	32.6548	38.4806	32.4343	33.4853	24.5959	38.124	40.7505	25.4535	35.5299	gene		GLYI4	AT1G15380|GLYI4
AT1G15385	0	0	0	0.105632	0	0.413268	0	0	0.0428071	gene		Cotton fiber protein	AT1G15385|Cotton fiber protein
AT1G15390	32.3037	28.9363	28.4814	21.0207	37.3858	36.7808	25.6652	31.5429	25.8127	gene	PDF1A	Peptide deformylase	AT1G15390|PDF1A|Peptide deformylase
AT1G15400	24.93	20.4954	22.8561	43.8372	19.9416	23.2463	25.7859	16.6848	39.6821	gene		Uncharacterized protein At1g15400	AT1G15400|Uncharacterized protein At1g15400
AT1G15410	25.7883	21.1299	24.4524	15.211	11.7304	25.9326	22.6079	21.8811	22.2169	gene		Aspartate-glutamate racemase family	AT1G15410|Aspartate-glutamate racemase family
AT1G15415	0.312113	0.662032	0.785519	2.21827	0.529759	1.34312	0.0402276	1.78621	1.36983	gene		F9L1.37	AT1G15415|F9L1.37
AT1G15420	33.7862	34.1222	37.7809	61.3721	40.7536	35.2655	33.8314	33.3697	41.3088	gene		WD repeat protein	AT1G15420|WD repeat protein
AT1G15430	5.14987	8.41333	5.75203	7.07733	3.63263	6.44009	4.58594	8.03796	6.63509	gene		Uncharacterized protein At1g15430	AT1G15430|Uncharacterized protein At1g15430
AT1G15440	27.2709	33.9016	27.2144	43.309	34.3586	28.791	33.6302	33.5321	35.1018	gene	PWP2	Periodic tryptophan protein 2	AT1G15440|PWP2|Periodic tryptophan protein 2
AT1G15460	1.24845	3.88944	2.2552	2.53516	2.00552	2.75512	3.2182	0.811915	4.15229	gene	BOR4	BOR4	AT1G15460|BOR4|BOR4
AT1G15470	17.0492	14.4268	18.7258	15.3166	19.2227	12.2947	10.1373	11.6104	18.3642	gene		F9L1.42 protein	AT1G15470|F9L1.42 protein
AT1G15480	6.12522	7.44786	8.91944	6.9717	9.42214	9.40184	8.52824	11.1638	7.70527	gene		Pentatricopeptide repeat-containing protein At1g15480, mitochondrial	AT1G15480|Pentatricopeptide repeat-containing protein At1g15480, mitochondrial
AT1G15490	8.42705	9.62705	9.29953	9.18997	9.72486	7.85209	14.0394	8.5657	10.5733	gene		Alpha/beta-Hydrolases superfamily protein	AT1G15490|Alpha/beta-Hydrolases superfamily protein
AT1G15500	168.502	178.611	139.974	168.8	177.923	166.065	188.748	174.156	175.466	gene	AATP2	ADP,ATP carrier protein	AT1G15500|AATP2|ADP,ATP carrier protein
AT1G15510	13.85	20.6333	12.5176	17.0067	15.8928	15.2909	12.6717	17.0096	11.4295	gene	PCMP-H73	Pentatricopeptide repeat-containing protein At1g15510, chloroplastic	AT1G15510|PCMP-H73|Pentatricopeptide repeat-containing protein At1g15510, chloroplastic
AT1G15520	1.13141	1.21373	1.36832	0.633791	0.605439	0.619902	0.844779	1.70502	0.599299	gene	ABCG40	ABC transporter G family member 40	AT1G15520|ABCG40|ABC transporter G family member 40
AT1G15530	23.3695	18.399	25.4153	51.5483	27.1312	28.6188	25.0215	23.8297	29.9649	gene	LECRKS1	L-type lectin-domain containing receptor kinase S.1	AT1G15530|LECRKS1|L-type lectin-domain containing receptor kinase S.1
AT1G15540	0.117042	0	0.608144	0.211264	0	0.034439	0	0	0	gene		2-oxoglutarate (2OG) and Fe(II)-dependent oxygenase superfamily protein	AT1G15540|2-oxoglutarate (2OG) and Fe(II)-dependent oxygenase superfamily protein
AT1G15550	5.26691	5.62727	1.79909	5.38722	2.11903	2.92731	1.72978	3.49123	2.31158	gene	GA3OX1	Gibberellin 3-beta-dioxygenase 1	AT1G15550|GA3OX1|Gibberellin 3-beta-dioxygenase 1
AT1G15570	8.81719	8.8271	13.2525	16.7955	15.9684	19.5269	10.2178	17.0096	17.0372	gene	CYCA2-3	CYCA2	AT1G15570|CYCA2-3|CYCA2
AT1G15580	0.234085	0.41377	0.633483	0.739423	1.40008	0.413268	0.764323	1.74562	0.898948	gene	IAA5	Auxin-responsive protein IAA5	AT1G15580|IAA5|Auxin-responsive protein IAA5
AT1G15590	0	0	0	0	0	0	0	0	0	gene		E3 ubiquitin-protein ligase	AT1G15590|E3 ubiquitin-protein ligase
AT1G15600	0	0	0	0	0	0	0	0	0	gene		T16N11.10 protein	AT1G15600|T16N11.10 protein
AT1G15610	0	0	0	0	0	0	0	0	0	gene		Transmembrane protein	AT1G15610|Transmembrane protein
AT1G15620	0	0	0.177375	0	0	0	0	0	0	gene		Transmembrane protein	AT1G15620|Transmembrane protein
AT1G15625	2.65296	1.95851	1.29231	3.27459	0.378399	0.068878	1.97115	1.70502	1.02737	gene		E3 ubiquitin-protein ligase	AT1G15625|E3 ubiquitin-protein ligase
AT1G15630	0.0390141	0	0.532126	0	0.340559	0	1.00569	0.527745	0.214035	gene		Transmembrane protein	AT1G15630|Transmembrane protein
AT1G15640	1.48254	0.689617	0.582804	0.845054	0.0378399	0	0.522958	0.771319	1.75509	gene		T16N11.15 protein	AT1G15640|T16N11.15 protein
AT1G15660	13.9671	15.6405	19.0298	13.204	17.974	17.8394	12.551	21.0286	17.2941	gene	CENP-C	Centromere protein C	AT1G15660|CENP-C|Centromere protein C
AT1G15670	36.2441	19.6403	33.6506	40.2457	32.8829	46.286	40.2678	34.6282	45.6323	gene		F-box/kelch-repeat protein At1g15670	AT1G15670|F-box/kelch-repeat protein At1g15670
AT1G15680	0	0	0	0	0	0	0	0	0	gene		Putative F-box/kelch-repeat protein At1g15680	AT1G15680|Putative F-box/kelch-repeat protein At1g15680
AT1G15690	843.759	837.609	802.598	826.569	843.792	980.478	998.689	956.233	919.753	gene	AVP1	VHP1	AT1G15690|AVP1|VHP1
AT1G15700	13.1478	11.0339	9.75564	18.063	17.028	11.7781	10.4994	12.5847	12.3712	gene	ATPC2	ATP synthase gamma chain 2, chloroplastic	AT1G15700|ATPC2|ATP synthase gamma chain 2, chloroplastic
AT1G15710	21.6528	21.6264	12.3149	20.9151	15.8928	14.7743	18.0219	18.1869	16.7376	gene	TYRAAT2	Arogenate dehydrogenase 2, chloroplastic	AT1G15710|TYRAAT2|Arogenate dehydrogenase 2, chloroplastic
AT1G15720	7.52973	2.97914	2.43257	5.17596	5.75167	4.30487	5.67208	2.51694	4.92281	gene	TRFL5	At1g15720	AT1G15720|TRFL5|At1g15720
AT1G15730	88.6791	63.9964	83.6704	103.202	80.4476	88.2671	79.7712	91.2592	70.332	gene		At1g15730/F7H2_7	AT1G15730|At1g15730/F7H2_7
AT1G15740	117.667	100.601	105.766	115.984	121.693	146.917	134.521	137.295	134.371	gene		Leucine-rich repeat family protein	AT1G15740|Leucine-rich repeat family protein
AT1G15750	136.862	146.971	155.457	121.477	134.37	169.268	171.208	168.351	131.931	gene	TPL	Protein TOPLESS	AT1G15750|TPL|Protein TOPLESS
AT1G15757	0	0	0	0	0	0	0	0	0	gene		Putative defensin-like protein 110	AT1G15757|Putative defensin-like protein 110
AT1G15760	0.351127	3.39291	1.6724	0.633791	2.91367	1.10205	0.885006	1.09608	1.36983	gene		At1g15760	AT1G15760|At1g15760
AT1G15770	0	0	0	0	0	0	0	0	0	gene	MED15B	Probable mediator of RNA polymerase II transcription subunit 15b	AT1G15770|MED15B|Probable mediator of RNA polymerase II transcription subunit 15b
AT1G15772	0.507184	0	0.456108	0.528159	0.15136	0.172195	0.16091	0	0.342457	gene		unknown protein; FUNCTIONS IN: molecular_function unknown; INVOLVED IN: biological_process unknown; LOCATED IN: cellular_component unknown; BEST Arabidopsis thaliana protein match is: unknown protein (TAIR:AT1G15780.1); Ha.	AT1G15772|unknown protein; FUNCTIONS IN: molecular_function unknown; INVOLVED IN: biological_process unknown; LOCATED IN: cellular_component unknown; BEST Arabidopsis thaliana protein match is: unknown protein (TAIR:AT1G15780.1); Ha.
AT1G15780	24.3838	20.4954	33.7266	40.9851	25.8825	29.7208	27.8777	23.4643	35.1446	gene		unknown protein; BEST Arabidopsis thaliana protein match is: unknown protein (TAIR:AT2G10440.1); Ha.	AT1G15780|unknown protein; BEST Arabidopsis thaliana protein match is: unknown protein (TAIR:AT2G10440.1); Ha.
AT1G15790	3.19916	2.20677	3.49683	2.11264	4.23807	3.06507	2.49411	2.59813	1.92632	gene		unknown protein; BEST Arabidopsis thaliana protein match is: unknown protein (TAIR:AT1G15780.1); Ha.	AT1G15790|unknown protein; BEST Arabidopsis thaliana protein match is: unknown protein (TAIR:AT1G15780.1); Ha.
AT1G15800	9.01227	4.44113	3.72488	8.34491	8.66534	6.7156	4.78708	1.54264	8.51861	gene		At1g15800	AT1G15800|At1g15800
AT1G15810	29.2216	24.771	33.9547	47.9568	25.996	26.4836	27.5961	29.7973	38.0983	gene		At1g15810/F7H2_23	AT1G15810|At1g15810/F7H2_23
AT1G15820	578.385	476.525	647.47	791.605	846.025	772.26	643.882	661.061	508.634	gene	LHCB6	Chlorophyll a-b binding protein, chloroplastic	AT1G15820|LHCB6|Chlorophyll a-b binding protein, chloroplastic
AT1G15825	0.117042	0	0	0.211264	0	0.241073	0	0	0.385264	gene		Hydroxyproline-rich glycoprotein family protein	AT1G15825|Hydroxyproline-rich glycoprotein family protein
AT1G15830	8.93424	3.55842	9.35021	15.6335	9.3843	7.98985	8.76961	4.66851	6.50667	gene		unknown protein; Ha.	AT1G15830|unknown protein; Ha.
AT1G15840	0	0	0	0	0	0	0	0	0.342457	gene		unknown protein; Ha.	AT1G15840|unknown protein; Ha.
AT1G15850	0	0	0	0	0	0	0	0	0	gene		F7H2.18 protein	AT1G15850|F7H2.18 protein
AT1G15860	21.2627	21.2678	19.8153	14.4716	25.6176	20.7323	28.4007	23.6673	18.1074	gene		Defective in cullin neddylation protein	AT1G15860|Defective in cullin neddylation protein
AT1G15870	0.46817	0.799956	0.785519	0.105632	0.945998	0.619902	0.885006	1.8674	1.92632	gene		At1g15870/F7H2_19	AT1G15870|At1g15870/F7H2_19
AT1G15880	31.9526	35.998	25.9981	33.6965	33.4883	33.7502	37.0898	32.1518	35.6155	gene	GOS11	Golgi SNAP receptor complex member 1-1	AT1G15880|GOS11|Golgi SNAP receptor complex member 1-1
AT1G15885	1.40451	1.24131	2.07782	2.3239	3.70831	3.09951	2.05161	1.74562	2.95369	gene		Putative uncharacterized protein	AT1G15885|Putative uncharacterized protein
AT1G15890	14.6303	10.1512	10.1864	8.55618	11.0871	17.0817	13.9992	10.2707	11.4295	gene		Probable disease resistance protein At1g15890	AT1G15890|Probable disease resistance protein At1g15890
AT1G15900	0.819297	0.579278	0.481447	2.6408	0.227039	1.17093	1.36774	1.05549	0.898948	gene		unknown protein; Ha.	AT1G15900|unknown protein; Ha.
AT1G15910	58.1311	44.3562	61.7773	51.7596	73.5986	60.4749	49.5201	58.6608	54.0225	gene	FDM1	IDP1	AT1G15910|FDM1|IDP1
AT1G15920	15.6447	13.5717	18.8525	6.44354	24.5581	16.1863	16.2922	14.3709	10.7446	gene	CAF1-2	Probable CCR4-associated factor 1 homolog 2	AT1G15920|CAF1-2|Probable CCR4-associated factor 1 homolog 2
AT1G15930	128.474	130.007	97.227	110.28	132.591	97.0146	132.992	105.59	146.186	gene	RPS12A	40S ribosomal protein S12-1	AT1G15930|RPS12A|40S ribosomal protein S12-1
AT1G15940	65.0366	65.3757	85.2161	84.1885	68.6416	72.3563	67.9846	74.7368	69.7327	gene		T24D18.4	AT1G15940|T24D18.4
AT1G15950	60.8621	47.5008	61.0171	81.8646	51.8785	64.332	65.772	51.0694	79.3643	gene	CCR1	Cinnamoyl-CoA reductase 1	AT1G15950|CCR1|Cinnamoyl-CoA reductase 1
AT1G15960	7.33466	9.9029	9.42623	3.48585	8.17342	6.99112	10.8614	8.72808	7.2772	gene	NRAMP6	Metal transporter Nramp6	AT1G15960|NRAMP6|Metal transporter Nramp6
AT1G15970	19.8582	23.9159	17.5601	21.7602	13.5467	16.7373	17.1772	20.7444	21.4463	gene		At1g15970	AT1G15970|At1g15970
AT1G15980	177.358	127.717	129.509	142.18	128.694	117.471	116.338	126.821	120.373	gene	PNSB1	Photosynthetic NDH subunit of subcomplex B 1, chloroplastic	AT1G15980|PNSB1|Photosynthetic NDH subunit of subcomplex B 1, chloroplastic
AT1G15990	0	0	0	0	0	0	0	0	0	gene	CNGC7	Putative cyclic nucleotide-gated ion channel 7	AT1G15990|CNGC7|Putative cyclic nucleotide-gated ion channel 7
AT1G16000	12.0944	15.9164	14.2914	27.0417	13.3575	18.046	16.1312	14.8986	24.9993	gene		GAG1At protein	AT1G16000|GAG1At protein
AT1G16010	30.0799	36.66	30.9393	43.9428	41.5104	27.7923	29.6879	29.5537	34.1172	gene	MRS2-1	Magnesium transporter MRS2-1	AT1G16010|MRS2-1|Magnesium transporter MRS2-1
AT1G16020	18.2196	11.9166	12.4923	11.6195	13.7737	18.0116	15.0049	14.0055	13.099	gene	CCZ1A	Vacuolar fusion protein CCZ1 homolog A	AT1G16020|CCZ1A|Vacuolar fusion protein CCZ1 homolog A
AT1G16022	1.59958	0.468939	1.62172	2.95769	4.57863	0.826536	1.00569	0.527745	2.05474	gene		T24D18.13	AT1G16022|T24D18.13
AT1G16025	0	0	0	0	0	0	0	0	0	gene		Putative uncharacterized protein	AT1G16025|Putative uncharacterized protein
AT1G16030	9.90959	10.096	9.93301	19.8588	12.4872	11.9503	8.08574	12.1787	12.8421	gene	HSP70-5	Hsp70b	AT1G16030|HSP70-5|Hsp70b
AT1G16040	13.772	14.7578	8.3113	6.76044	10.406	9.16077	8.24665	14.2897	9.41755	gene		At1g16040	AT1G16040|At1g16040
AT1G16060	13.6159	17.1577	14.7475	17.6405	11.5033	16.1174	9.4937	18.877	13.5698	gene	ADAP	AP2-like ethylene-responsive transcription factor At1g16060	AT1G16060|ADAP|AP2-like ethylene-responsive transcription factor At1g16060
AT1G16070	2.88705	5.07558	1.82443	2.42953	5.44895	4.37375	6.15482	5.52102	6.46387	gene	TULP8	TLP8	AT1G16070|TULP8|TLP8
AT1G16080	172.442	139.22	131.967	113.449	143.716	114.992	131.946	147.931	108.345	gene		Nuclear protein	AT1G16080|Nuclear protein
AT1G16090	3.5893	5.68244	2.99004	1.90137	4.38943	2.06634	2.69525	1.21787	3.0393	gene	WAKL7	Wall associated kinase-like 7	AT1G16090|WAKL7|Wall associated kinase-like 7
AT1G16110	12.4455	11.4752	13.0244	12.3589	13.1304	15.222	12.1085	8.76868	16.2239	gene	WAKL6	Wall-associated receptor kinase-like 6	AT1G16110|WAKL6|Wall-associated receptor kinase-like 6
AT1G16120	0.858311	0.41377	0.76018	2.85206	0	1.03317	0.844779	0.608936	1.2414	gene	WAKL1	Wall-associated receptor kinase-like 1	AT1G16120|WAKL1|Wall-associated receptor kinase-like 1
AT1G16130	11.158	7.44786	6.41085	7.28859	8.6275	13.1557	8.76961	3.36945	8.26176	gene	WAKL2	Wall-associated receptor kinase-like 2	AT1G16130|WAKL2|Wall-associated receptor kinase-like 2
AT1G16150	3.19916	2.31711	4.6371	2.42953	3.67047	2.47961	3.82162	3.816	2.69684	gene	WAKL4	Wall-associated receptor kinase-like 4	AT1G16150|WAKL4|Wall-associated receptor kinase-like 4
AT1G16160	0.351127	0.358601	0.582804	0.316895	0.11352	0.206634	0.32182	0	0.128421	gene	WAKL5	WAKL5	AT1G16160|WAKL5|WAKL5
AT1G16170	21.1457	26.5365	15.8117	10.3519	23.6878	16.8407	21.8838	20.1761	18.8779	gene		Ephrin-A3 protein	AT1G16170|Ephrin-A3 protein
AT1G16180	108.342	114.532	106.501	83.766	120.444	102.008	118.51	110.096	95.9306	gene		Serinc-domain containing serine and sphingolipid biosynthesis protein	AT1G16180|Serinc-domain containing serine and sphingolipid biosynthesis protein
AT1G16190	8.66114	12.2752	11.4787	11.8308	13.4332	9.12633	12.5912	9.66179	10.7874	gene	RAD23A	RAD23A	AT1G16190|RAD23A|RAD23A
AT1G16210	53.3323	34.8946	45.028	49.9638	35.8344	35.1966	45.6583	27.8487	41.0948	gene		Coiled-coil protein	AT1G16210|Coiled-coil protein
AT1G16220	5.11085	8.22023	7.44976	2.42953	9.27078	8.09316	3.78139	4.87149	3.80983	gene		Probable protein phosphatase 2C 6	AT1G16220|Probable protein phosphatase 2C 6
AT1G16225	0.780283	0.220677	0	0.316895	0	0	0.724096	0.56834	0.299649	gene		Target SNARE coiled-coil domain protein	AT1G16225|Target SNARE coiled-coil domain protein
AT1G16230	0.156057	0	0	0	0	0	0	0.0405957	0.385264	gene		Target SNARE coiled-coil domain protein	AT1G16230|Target SNARE coiled-coil domain protein
AT1G16240	55.3611	44.8803	55.9239	66.2311	55.7382	61.0259	49.5201	48.7961	73.5425	gene	SYP51	SYP51	AT1G16240|SYP51|SYP51
AT1G16250	24.4619	18.2059	16.6479	10.9857	20.812	26.3458	21.1597	20.4603	14.7256	gene		F-box/kelch-repeat protein At1g16250	AT1G16250|F-box/kelch-repeat protein At1g16250
AT1G16260	27.9731	15.5026	14.7728	16.6898	17.8604	16.2896	19.1483	17.172	16.3951	gene	WAKL8	Wall-associated receptor kinase-like 8	AT1G16260|WAKL8|Wall-associated receptor kinase-like 8
AT1G16270	32.0696	33.1844	28.7095	33.8022	25.8447	33.7158	30.2511	38.8501	22.0884	gene		F3O9.7 protein	AT1G16270|F3O9.7 protein
AT1G16280	11.119	6.26172	10.1357	7.49986	9.3843	10.3661	6.23527	9.13404	9.6744	gene	RH36	DEAD-box ATP-dependent RNA helicase 36	AT1G16280|RH36|DEAD-box ATP-dependent RNA helicase 36
AT1G16290	0.0390141	0	0	0	0	0	0	0	0	gene		FUNCTIONS IN: molecular_function unknown; INVOLVED IN: biological_process unknown; LOCATED IN: chloroplast, vacuole; EXPRESSED IN: 19 plant structures; EXPRESSED DURING: 11 growth stages; CONTAINS InterPro DOMAIN/s: Lytic transglycosylase-like, cata /.../(InterPro:IPR008258); Ha.	AT1G16290|FUNCTIONS IN: molecular_function unknown; INVOLVED IN: biological_process unknown; LOCATED IN: chloroplast, vacuole; EXPRESSED IN: 19 plant structures; EXPRESSED DURING: 11 growth stages; CONTAINS InterPro DOMAIN/s: Lytic transglycosylase-like, cata /.../(InterPro:IPR008258); Ha.
AT1G16300	8.5441	6.20655	12.5683	11.197	9.80054	7.47326	6.23527	9.86476	5.65053	gene	GAPCP2	Glyceraldehyde-3-phosphate dehydrogenase GAPCP2, chloroplastic	AT1G16300|GAPCP2|Glyceraldehyde-3-phosphate dehydrogenase GAPCP2, chloroplastic
AT1G16310	3.00409	2.37228	4.07963	3.48585	4.08671	2.58292	1.97115	3.73481	2.52562	gene	MTP10	Metal tolerance protein 10	AT1G16310|MTP10|Metal tolerance protein 10
AT1G16320	50.4453	42.7838	31.9529	34.436	46.9593	33.6125	41.6757	33.938	34.8021	gene		At1g16320/F3O9_12	AT1G16320|At1g16320/F3O9_12
AT1G16330	2.80902	3.4205	4.61176	3.16895	2.38391	0.654341	4.10321	6.17055	2.14035	gene	CYCB3%3B1	CYCB3	AT1G16330|CYCB3%3B1|CYCB3
AT1G16340	11.7042	16.7163	13.3285	11.7251	11.9953	11.296	14.1199	10.4331	14.8541	gene	ATKDSA2	Aldolase superfamily protein	AT1G16340|ATKDSA2|Aldolase superfamily protein
AT1G16350	87.3136	71.0581	84.532	146.089	63.117	75.5936	76.7542	71.6921	114.295	gene		Inosine-5'-monophosphate dehydrogenase 2	AT1G16350|Inosine-5'-monophosphate dehydrogenase 2
AT1G16360	1.01437	0.303431	1.01357	0	0.11352	0	0.402276	0	0	gene		LEM3 (ligand-effect modulator 3) family protein / CDC50 family protein	AT1G16360|LEM3 (ligand-effect modulator 3) family protein / CDC50 family protein
AT1G16370	4.9548	3.97219	4.43438	3.90838	3.48127	3.96048	5.63186	3.32885	4.49474	gene	44475	Organic cation/carnitine transporter 6	AT1G16370|OCT6|Organic cation/carnitine transporter 6
AT1G16380	0	0	0	0	0	0	0	0	0	gene	CHX1	Cation/H(+) antiporter 1	AT1G16380|CHX1|Cation/H(+) antiporter 1
AT1G16390	18.5317	14.6199	14.7475	24.2953	14.417	15.4631	16.8553	15.1422	16.8232	gene	44472	Organic cation/carnitine transporter 3	AT1G16390|OCT3|Organic cation/carnitine transporter 3
AT1G16400	17.1272	12.1648	13.9366	14.8941	8.85454	8.9197	12.5912	10.0677	6.0358	gene	CYP79F2	Hexahomomethionine N-hydroxylase	AT1G16400|CYP79F2|Hexahomomethionine N-hydroxylase
AT1G16420	0.780283	0.772371	0.73484	0.950686	0.454079	1.13649	0.32182	0.649532	0.856141	gene	AMC8	Metacaspase-8	AT1G16420|AMC8|Metacaspase-8
AT1G16430	2.84803	4.60664	2.73665	3.90838	4.54079	3.85717	3.98253	4.38434	3.98106	gene	MED22A	Mediator of RNA polymerase II transcription subunit 22a	AT1G16430|MED22A|Mediator of RNA polymerase II transcription subunit 22a
AT1G16440	0.0780283	2.26194	0.861537	0.316895	0	1.10205	2.01138	1.13668	1.45544	gene	RHS3	Serine/threonine-protein kinase RHS3	AT1G16440|RHS3|Serine/threonine-protein kinase RHS3
AT1G16445	6.71043	5.48935	6.15745	8.66181	8.28694	5.51024	6.83868	6.53591	11.8147	gene		S-adenosyl-L-methionine-dependent methyltransferases superfamily protein	AT1G16445|S-adenosyl-L-methionine-dependent methyltransferases superfamily protein
AT1G16460	72.4102	60.9621	59.3954	49.1188	66.4847	63.8499	66.0134	75.2645	55.8632	gene	STR2	Thiosulfate/3-mercaptopyruvate sulfurtransferase 2	AT1G16460|STR2|Thiosulfate/3-mercaptopyruvate sulfurtransferase 2
AT1G16470	63.8271	70.0099	51.5909	34.6472	66.409	47.0437	57.3243	59.7569	60.0583	gene	PAB1	Proteasome subunit alpha type	AT1G16470|PAB1|Proteasome subunit alpha type
AT1G16480	4.01846	7.80646	4.81447	5.59849	5.25975	7.57658	5.83299	8.44391	3.6386	gene		Tetratricopeptide repeat (TPR)-like superfamily protein	AT1G16480|Tetratricopeptide repeat (TPR)-like superfamily protein
AT1G16490	1.56057	1.57233	1.03891	0.739423	0.1892	1.412	1.48842	2.39515	0.941755	gene	MYB58	Transcription factor MYB58	AT1G16490|MYB58|Transcription factor MYB58
AT1G16500	7.60776	8.02714	10.3638	14.6828	9.04374	11.0894	10.2983	6.61711	12.6709	gene		>F3O9.30	AT1G16500|>F3O9.30
AT1G16510	0.897325	0.965464	0.202715	1.26758	0.491919	2.61736	1.68956	1.50204	3.25334	gene	SAUR41	Auxin-responsive protein SAUR41	AT1G16510|SAUR41|Auxin-responsive protein SAUR41
AT1G16515	0.585212	0.275847	1.44434	1.26758	0.378399	0.206634	0.764323	0.324766	0.599299	gene		unknown protein; Ha.	AT1G16515|unknown protein; Ha.
AT1G16520	24.969	28.3019	34.7655	26.408	24.2554	26.8969	23.5331	28.9854	27.0969	gene		At1g16520	AT1G16520|At1g16520
AT1G16530	1.05338	0.689617	0.633483	0.633791	1.58928	2.37629	1.04592	0.405957	1.88351	gene	LBD3	LOB domain-containing protein 3	AT1G16530|LBD3|LOB domain-containing protein 3
AT1G16540	11.6262	11.6683	12.2136	8.13365	12.2601	12.8802	16.0508	18.0651	8.77545	gene	SIR3	molybdenum cofactor sulfurase (LOS5) (ABA3)	AT1G16540|SIR3|molybdenum cofactor sulfurase (LOS5) (ABA3)
AT1G16560	39.9505	50.6179	38.0597	20.2813	45.1052	37.1941	44.0089	46.8069	42.1222	gene		AT1G16560 protein	AT1G16560|AT1G16560 protein
AT1G16570	13.5769	14.675	12.619	11.9364	13.3953	17.0817	18.1426	20.7444	17.8934	gene		UDP-Glycosyltransferase superfamily protein	AT1G16570|UDP-Glycosyltransferase superfamily protein
AT1G16590	1.44352	0.937879	2.50859	0.633791	2.57311	2.23853	4.86753	4.10017	1.54105	gene	REV7	DNA polymerase zeta processivity subunit	AT1G16590|REV7|DNA polymerase zeta processivity subunit
AT1G16610	16.7371	19.5024	21.285	20.3869	17.7091	18.9759	17.4185	12.5847	24.2288	gene	SR45	arginine/serine-rich 45	AT1G16610|SR45|arginine/serine-rich 45
AT1G16630	26.2175	30.0673	33.752	29.6825	25.05	21.4555	21.8436	28.4576	26.1551	gene		At1g16630	AT1G16630|At1g16630
AT1G16640	3.94043	3.88944	4.3837	5.91538	7.1139	4.44263	3.98253	4.99328	6.16422	gene		Uncharacterized protein At1g16640 (Fragment)	AT1G16640|Uncharacterized protein At1g16640 (Fragment)
AT1G16650	6.32029	5.87554	6.28415	7.18296	6.81118	4.71814	10.6201	7.55081	5.69334	gene		S-adenosyl-L-methionine-dependent methyltransferases superfamily protein	AT1G16650|S-adenosyl-L-methionine-dependent methyltransferases superfamily protein
AT1G16670	15.5276	14.5095	15.0769	15.7391	11.8439	21.5932	14.1601	11.6104	24.4428	gene	CRPK1	Cold-responsive protein kinase 1	AT1G16670|CRPK1|Cold-responsive protein kinase 1
AT1G16680	51.2256	56.8796	59.5981	70.1395	52.484	59.6828	62.8757	57.6054	57.4471	gene		Chaperone DnaJ-domain superfamily protein	AT1G16680|Chaperone DnaJ-domain superfamily protein
AT1G16690	5.03282	4.16529	1.95113	2.3239	6.58414	5.99238	4.14344	8.40332	4.66597	gene		Enhancer of polycomb-like protein	AT1G16690|Enhancer of polycomb-like protein
AT1G16700	56.4925	59.3898	64.9447	38.3443	48.927	61.8524	68.0248	42.9909	59.245	gene		NADH dehydrogenase [ubiquinone] iron-sulfur protein 8-B, mitochondrial	AT1G16700|NADH dehydrogenase [ubiquinone] iron-sulfur protein 8-B, mitochondrial
AT1G16705	0	1.21373	0	0	0.1892	0	0.522958	0	0.0428071	gene		p300/CBP acetyltransferase-related protein-like protein	AT1G16705|p300/CBP acetyltransferase-related protein-like protein
AT1G16710	37.1024	40.5219	39.1239	39.6119	45.3701	49.0411	53.8245	46.5633	39.5965	gene	HAC12	Histone acetyltransferase HAC12	AT1G16710|HAC12|Histone acetyltransferase HAC12
AT1G16720	187.034	125.703	149.603	163.412	134.142	153.873	153.83	147.687	134.928	gene	HCF173	high chlorophyll fluorescence phenotype 173	AT1G16720|HCF173|high chlorophyll fluorescence phenotype 173
AT1G16740	11.041	9.93048	12.0362	19.6475	10.0276	10.986	10.8614	8.76868	15.4533	gene		50S ribosomal protein L20	AT1G16740|50S ribosomal protein L20
AT1G16750	8.93424	7.86163	9.40089	7.60549	3.89751	6.54341	6.07436	3.69421	7.23439	gene		At1g16750/F19K19_26	AT1G16750|At1g16750/F19K19_26
AT1G16760	0	0	0	0	0	0	0	0	0	gene		Protein kinase protein with adenine nucleotide alpha hydrolases-like domain	AT1G16760|Protein kinase protein with adenine nucleotide alpha hydrolases-like domain
AT1G16770	0	0	0	0	0	0	0	0	0.214035	gene		F17F16.3 protein	AT1G16770|F17F16.3 protein
AT1G16780	12.7186	11.9166	12.0869	10.035	10.633	18.2527	15.5681	18.4305	11.2155	gene	AVPL2	Pyrophosphate-energized membrane proton pump 3	AT1G16780|AVPL2|Pyrophosphate-energized membrane proton pump 3
AT1G16790	2.57493	1.51716	3.01538	2.3239	1.17304	1.03317	2.37343	1.38026	1.28421	gene		At1g16790	AT1G16790|At1g16790
AT1G16800	9.09029	14.8681	14.3421	8.9787	6.81118	13.2935	11.9476	10.0271	9.7172	gene		P-loop containing nucleoside triphosphate hydrolases superfamily protein	AT1G16800|P-loop containing nucleoside triphosphate hydrolases superfamily protein
AT1G16810	142.87	101.456	135.084	315.522	134.067	145.023	104.592	112.734	196.27	gene		7-dehydrocholesterol reductase-like protein	AT1G16810|7-dehydrocholesterol reductase-like protein
AT1G16820	3.27719	2.95156	1.90045	1.69011	4.72999	3.09951	4.10321	4.34374	1.92632	gene		Vacuolar ATP synthase catalytic subunit-related / V-ATPase-related / vacuolar proton pump-like protein	AT1G16820|Vacuolar ATP synthase catalytic subunit-related / V-ATPase-related / vacuolar proton pump-like protein
AT1G16825	0.195071	0.937879	2.48325	1.69011	1.09736	1.54975	2.85616	1.70502	2.44	gene	RTNLB23	Reticulon-like protein B23	AT1G16825|RTNLB23|Reticulon-like protein B23
AT1G16830	3.94043	8.38574	8.59003	3.80274	6.50846	8.71306	5.51117	4.05957	4.2379	gene		Putative pentatricopeptide repeat-containing protein At1g16830	AT1G16830|Putative pentatricopeptide repeat-containing protein At1g16830
AT1G16840	27.466	22.3712	17.6362	19.5419	30.1206	22.3509	27.1938	33.7757	28.3383	gene		At1g16840/F17F16.27	AT1G16840|At1g16840/F17F16.27
AT1G16850	1.75564	1.35165	2.81266	0.739423	0.605439	2.6518	1.81024	2.23277	1.66948	gene		At1g16880	AT1G16850|At1g16880
AT1G16860	33.3961	31.4189	30.1538	28.415	29.7043	31.064	32.6245	28.1328	33.9032	gene		Uncharacterized membrane protein At1g16860	AT1G16860|Uncharacterized membrane protein At1g16860
AT1G16870	18.6097	25.2124	26.3276	13.5209	29.4395	28.2055	25.7456	30.8528	24.6997	gene		Mitochondrial 28S ribosomal protein S29-like protein	AT1G16870|Mitochondrial 28S ribosomal protein S29-like protein
AT1G16880	569.372	512.606	508.18	298.515	463.388	477.256	507.792	560.262	434.577	gene	ACR11	ACR11	AT1G16880|ACR11|ACR11
AT1G16890	105.689	125.124	120.184	87.6744	130.245	126.047	102.54	113.019	119.86	gene	UBC36	Ubiquitin-conjugating enzyme 36	AT1G16890|UBC36|Ubiquitin-conjugating enzyme 36
AT1G16900	15.0204	17.5163	19.1565	15.8448	24.0662	15.6009	24.4181	17.3344	15.753	gene	ALG9	Dol-P-Man:Man(6)GlcNAc(2)-PP-Dol alpha-1,2-mannosyltransferase	AT1G16900|ALG9|Dol-P-Man:Man(6)GlcNAc(2)-PP-Dol alpha-1,2-mannosyltransferase
AT1G16905	0.195071	1.40682	0	0.422527	0	0.034439	0.482731	0.405957	0.0856141	gene		Curculin-like (Mannose-binding) lectin family protein	AT1G16905|Curculin-like (Mannose-binding) lectin family protein
AT1G16910	0	0.248262	0.253393	0	0.983838	0.068878	1.12637	0.324766	0.513685	gene	LSH8	Protein LIGHT-DEPENDENT SHORT HYPOCOTYLS 8	AT1G16910|LSH8|Protein LIGHT-DEPENDENT SHORT HYPOCOTYLS 8
AT1G16916	3.0431	4.16529	2.93936	3.38022	6.28143	4.89034	3.70093	6.49532	4.06667	gene		unknown protein; FUNCTIONS IN: molecular_function unknown; INVOLVED IN: biological_process unknown; LOCATED IN: cellular_component unknown; Ha.	AT1G16916|unknown protein; FUNCTIONS IN: molecular_function unknown; INVOLVED IN: biological_process unknown; LOCATED IN: cellular_component unknown; Ha.
AT1G16920	21.4188	23.4194	22.5013	17.9574	26.2609	18.9414	23.332	20.4603	23.8435	gene	RABA1B	RABA1b	AT1G16920|RABA1B|RABA1b
AT1G16930	5.18888	9.57188	4.48506	2.95769	3.63263	5.09697	4.86753	7.71319	6.89194	gene		F-box/FBD/LRR-repeat protein At1g16930	AT1G16930|F-box/FBD/LRR-repeat protein At1g16930
AT1G16940	0	0	0	0	0	0	0	0	0	gene		Putative F-box/FBD/LRR-repeat protein At1g16940	AT1G16940|Putative F-box/FBD/LRR-repeat protein At1g16940
AT1G16945	0	0	0	0	0	0	0	0	0	gene		F-box/FBD/LRR protein	AT1G16945|F-box/FBD/LRR protein
AT1G16950	0	0	0	0	0	0	0	0	0	gene	CEP13	Precursor of CEP13	AT1G16950|CEP13|Precursor of CEP13
AT1G16960	22.7062	14.4544	14.6968	22.8165	15.8549	18.2527	23.2918	18.4305	23.3727	gene		At1g16960	AT1G16960|At1g16960
AT1G16970	15.9178	12.2476	10.8199	7.92239	10.1411	13.7067	10.781	9.17464	11.9004	gene	KU70	KU70	AT1G16970|KU70|KU70
AT1G16980	0	0	0	0	0	0	0	0	0	gene	TPS2	Probable alpha,alpha-trehalose-phosphate synthase [UDP-forming] 2	AT1G16980|TPS2|Probable alpha,alpha-trehalose-phosphate synthase [UDP-forming] 2
AT1G17000	0.0390141	0	0.35475	0	0	0	0	0	0	gene	ATTPS3	trehalose-phosphatase/synthase 3	AT1G17000|ATTPS3|trehalose-phosphatase/synthase 3
AT1G17010	0	0	0	0	0	0	0	0	0	gene		2-oxoglutarate (2OG) and Fe(II)-dependent oxygenase superfamily protein	AT1G17010|2-oxoglutarate (2OG) and Fe(II)-dependent oxygenase superfamily protein
AT1G17020	1.83366	3.64118	1.90045	0.950686	3.82183	5.37248	1.89069	1.09608	2.18316	gene	SRG1	Protein SRG1	AT1G17020|SRG1|Protein SRG1
AT1G17030	1.20944	1.76542	1.64706	0.316895	1.24872	1.27424	0.965461	1.29906	1.36983	gene		Uncharacterized protein At1g17030/F20D23_27	AT1G17030|Uncharacterized protein At1g17030/F20D23_27
AT1G17040	6.51536	10.6477	11.0226	4.75343	6.28143	7.19775	9.33279	8.11915	7.61966	gene	SHA		AT1G17040|SHA
AT1G17050	115.014	82.2575	99.3301	100.878	65.5009	65.0553	69.2718	76.523	72.986	gene	SPS2	SPS2	AT1G17050|SPS2|SPS2
AT1G17060	13.1868	17.9025	9.65428	9.82376	4.54079	11.0205	16.2922	11.7322	13.1846	gene	CYP72C1	cytochrome p450 72c1	AT1G17060|CYP72C1|cytochrome p450 72c1
AT1G17065	0	0	0	0	0	0	0	0	0	gene			AT1G17065
AT1G17070	16.1909	26.0399	23.2868	36.8655	18.5037	22.1787	16.1312	19.08	26.84	gene	STIPL1	Septin and tuftelin-interacting protein 1 homolog 1	AT1G17070|STIPL1|Septin and tuftelin-interacting protein 1 homolog 1
AT1G17080	68.1577	83.7471	58.2044	30.7389	81.2044	72.4941	68.3466	73.6001	46.7453	gene		At1g17080/F6I1.24	AT1G17080|At1g17080/F6I1.24
AT1G17090	2.61395	4.24804	3.04072	1.90137	3.02719	1.37756	2.53434	3.24766	2.44	gene		At1g17090/F6I1_23	AT1G17090|At1g17090/F6I1_23
AT1G17100	18.0245	15.2819	13.7846	10.5632	12.4493	9.60848	8.04551	7.42902	11.5579	gene		HBP1	AT1G17100|HBP1
AT1G17110	44.203	53.8453	50.6026	48.485	36.9696	50.4531	49.4397	51.7596	41.3088	gene	UBP15	Ubiquitin-specific protease 15	AT1G17110|UBP15|Ubiquitin-specific protease 15
AT1G17120	28.4023	29.8742	27.4932	20.8095	37.8399	24.2106	30.8948	41.773	24.8709	gene	CAT8	Cationic amino acid transporter 8, vacuolar	AT1G17120|CAT8|Cationic amino acid transporter 8, vacuolar
AT1G17130	49.9381	25.9296	32.3076	50.2807	30.007	37.2974	23.8952	34.6282	28.8092	gene		Family of unknown function (DUF572)	AT1G17130|Family of unknown function (DUF572)
AT1G17140	70.2645	58.3968	88.9664	89.6814	72.6148	68.1548	56.8013	64.8314	81.3334	gene	ICR1	RIP1	AT1G17140|ICR1|RIP1
AT1G17145	28.4023	30.4535	29.3936	35.0698	32.7315	33.4403	37.3312	33.1667	31.6772	gene	DA2L	E3 ubiquitin-protein ligase DA2L	AT1G17145|DA2L|E3 ubiquitin-protein ligase DA2L
AT1G17147	1.59958	1.21373	0.785519	1.90137	2.11903	1.27424	2.89638	3.24766	2.91088	gene	VQ1	VQ motif-containing protein 1	AT1G17147|VQ1|VQ motif-containing protein 1
AT1G17150	0	0	0	0	0	0	0	0	0	gene		Pectin lyase-like superfamily protein	AT1G17150|Pectin lyase-like superfamily protein
AT1G17160	10.1827	8.02714	11.9348	10.9857	10.5195	12.3292	8.80983	9.05285	10.0597	gene		Ribokinase	AT1G17160|Ribokinase
AT1G17170	20.0923	21.4333	21.5384	17.1124	17.3307	18.2527	12.7119	16.6037	19.2204	gene	GSTU24	Glutathione S-transferase U24	AT1G17170|GSTU24|Glutathione S-transferase U24
AT1G17180	19.4681	47.9973	35.0696	17.5349	18.6929	30.9607	26.1479	21.8405	24.8281	gene	GSTU25	Glutathione S-transferase U25	AT1G17180|GSTU25|Glutathione S-transferase U25
AT1G17190	12.0164	22.7849	15.9131	16.5842	12.5629	15.7042	18.5449	13.0312	19.9909	gene	GSTU26	Glutathione S-transferase U26	AT1G17190|GSTU26|Glutathione S-transferase U26
AT1G17200	19.8192	20.8264	14.2154	14.2603	27.8123	16.4963	17.6599	21.0692	22.0028	gene		CASP-like protein	AT1G17200|CASP-like protein
AT1G17210	66.4411	49.9558	55.7718	57.675	40.8293	53.897	45.2962	42.0572	45.1186	gene	ATILP1	F20D23.9 protein	AT1G17210|ATILP1|F20D23.9 protein
AT1G17220	506.482	395.895	454.562	508.617	348.846	385.648	386.104	409.164	408.551	gene	FUG1	Translation initiation factor IF-2, chloroplastic	AT1G17220|FUG1|Translation initiation factor IF-2, chloroplastic
AT1G17230	11.3531	9.57188	8.38732	10.6688	9.08158	12.3292	10.9017	11.7728	8.09053	gene		Non-specific serine/threonine protein kinase	AT1G17230|Non-specific serine/threonine protein kinase
AT1G17235	0	0	0	0	0	0	0.281593	0	0.256842	gene	RTFL11	RTFL11	AT1G17235|RTFL11|RTFL11
AT1G17240	0.66324	1.13097	1.08959	0.845054	2.30823	0.378829	0.281593	0.162383	0.342457	gene	AtRLP2	receptor like protein 2	AT1G17240|AtRLP2|receptor like protein 2
AT1G17250	0.46817	1.95851	0.608144	0.845054	1.21088	1.75639	0.643641	1.8674	1.28421	gene	AtRLP3	RLP3	AT1G17250|AtRLP3|RLP3
AT1G17260	0.507184	0.551693	1.14027	0.211264	1.81632	0.516585	0.643641	1.13668	1.2414	gene	AHA10	Plasma membrane ATPase	AT1G17260|AHA10|Plasma membrane ATPase
AT1G17270	6.39832	4.71698	3.82624	3.38022	8.0599	7.6799	6.31573	4.46553	4.88001	gene	OFUT5	O-fucosyltransferase 5	AT1G17270|OFUT5|O-fucosyltransferase 5
AT1G17280	20.8726	21.985	17.0787	21.6545	22.0985	15.9453	17.0967	16.9284	20.9755	gene	UBC34	ubiquitin-conjugating enzyme 34	AT1G17280|UBC34|ubiquitin-conjugating enzyme 34
AT1G17285	1.63859	1.48957	0.785519	1.37321	3.02719	1.58419	0.402276	1.50204	0.428071	gene		unknown protein; FUNCTIONS IN: molecular_function unknown; INVOLVED IN: biological_process unknown; LOCATED IN: endomembrane system; BEST Arabidopsis thaliana protein match is: unknown protein (TAIR:AT1G17300.1); Ha.	AT1G17285|unknown protein; FUNCTIONS IN: molecular_function unknown; INVOLVED IN: biological_process unknown; LOCATED IN: endomembrane system; BEST Arabidopsis thaliana protein match is: unknown protein (TAIR:AT1G17300.1); Ha.
AT1G17290	117.042	139.33	121.071	90.7377	135.391	162.518	152.261	132.261	129.363	gene	ALAAT1	Alanine aminotransferase 1, mitochondrial	AT1G17290|ALAAT1|Alanine aminotransferase 1, mitochondrial
AT1G17300	1.83366	3.53084	1.26697	0.528159	2.0812	2.2041	3.37911	1.05549	2.01193	gene		unknown protein; BEST Arabidopsis thaliana protein match is: unknown protein (TAIR:AT1G17285.1); Ha.	AT1G17300|unknown protein; BEST Arabidopsis thaliana protein match is: unknown protein (TAIR:AT1G17285.1); Ha.
AT1G17310	0.507184	0	0.38009	0.105632	0	0	0	0	0.513685	gene		MADS-box transcription factor family protein	AT1G17310|MADS-box transcription factor family protein
AT1G17330	18.9219	20.7161	20.4742	20.9151	16.309	18.2182	17.5392	15.1828	22.8162	gene		At1g17330	AT1G17330|At1g17330
AT1G17340	42.4084	44.3286	44.5465	38.0274	33.7532	55.1024	45.8594	43.7622	52.3102	gene	SAC5	Phosphoinositide phosphatase SAC5	AT1G17340|SAC5|Phosphoinositide phosphatase SAC5
AT1G17345	0	0.275847	0.076018	0.739423	0.11352	0	0.241365	0.771319	0.684913	gene	SAUR77	Auxin-responsive protein SAUR77	AT1G17345|SAUR77|Auxin-responsive protein SAUR77
AT1G17350	13.1087	13.1855	11.124	7.81675	11.2385	11.7437	13.1946	11.8946	10.0169	gene		NADH:ubiquinone oxidoreductase intermediate-associated protein 30	AT1G17350|NADH:ubiquinone oxidoreductase intermediate-associated protein 30
AT1G17360	68.8209	60.3277	68.7456	50.8089	42.3429	54.1037	53.744	52.6527	34.3741	gene		F28G4.18 protein	AT1G17360|F28G4.18 protein
AT1G17370	32.4207	34.9774	35.171	25.246	32.8829	24.2795	35.7221	28.2546	17.1228	gene	UBP1B	Oligouridylate-binding protein 1B	AT1G17370|UBP1B|Oligouridylate-binding protein 1B
AT1G17380	1.56057	1.82059	4.40904	1.69011	3.44343	2.41073	1.00569	0.690128	1.49825	gene	TIFY11A	Protein TIFY 11A	AT1G17380|TIFY11A|Protein TIFY 11A
AT1G17400	1.40451	0.193093	0.582804	0.528159	0	0.034439	0.804551	0	0.0856141	gene		NGR1	AT1G17400|NGR1
AT1G17410	4.17451	4.19287	3.42081	4.96469	6.65982	5.64799	4.42503	6.41413	6.20702	gene		Nucleoside diphosphate kinase family protein	AT1G17410|Nucleoside diphosphate kinase family protein
AT1G17420	4.25254	8.05472	9.32487	6.12664	3.78399	9.57404	4.58594	3.816	7.8765	gene	LOX3	Lipoxygenase 3, chloroplastic	AT1G17420|LOX3|Lipoxygenase 3, chloroplastic
AT1G17430	12.6796	9.04777	10.5918	9.40123	12.6764	13.5001	7.8846	11.3668	9.28913	gene		Alpha/beta-Hydrolases superfamily protein	AT1G17430|Alpha/beta-Hydrolases superfamily protein
AT1G17440	27.1148	25.3779	29.2162	51.2314	27.3204	27.6201	22.2861	20.582	47.1306	gene	TAF12B	Transcription initiation factor TFIID subunit 12b	AT1G17440|TAF12B|Transcription initiation factor TFIID subunit 12b
AT1G17450	20.9116	19.5575	21.6398	14.5772	21.039	28.3777	25.102	26.509	18.3214	gene		B-block binding subunit of TFIIIC	AT1G17450|B-block binding subunit of TFIIIC
AT1G17455	14.3182	19.061	14.266	13.5209	29.553	26.7935	14.5624	24.1139	22.1313	gene	EFL4	ELF4-L4	AT1G17455|EFL4|ELF4-L4
AT1G17460	2.06775	2.75847	1.92579	1.47885	2.64879	0.757658	1.93092	3.45064	1.36983	gene	TRFL3	TRF-like 3	AT1G17460|TRFL3|TRF-like 3
AT1G17470	77.4821	68.7962	86.1537	76.1605	63.117	81.0005	72.0475	80.8261	78.5082	gene	DRG1	Developmentally-regulated G-protein 1	AT1G17470|DRG1|Developmentally-regulated G-protein 1
AT1G17480	5.89113	4.63423	5.3466	8.66181	10.2168	8.54087	6.19504	5.6834	8.64703	gene	IQD7	At1g17480	AT1G17480|IQD7|At1g17480
AT1G17490	13.1087	11.0063	10.1611	16.3729	13.9629	13.2246	9.97643	12.6659	10.0169	gene		At1g17490/F1L3_4	AT1G17490|At1g17490/F1L3_4
AT1G17500	39.7164	43.17	50.0958	32.0064	37.2345	46.0449	51.0085	46.8475	40.0246	gene	ALA4	Phospholipid-transporting ATPase	AT1G17500|ALA4|Phospholipid-transporting ATPase
AT1G17510	5.93015	7.61337	5.29592	2.74643	8.70318	8.47199	5.71231	10.1895	5.99299	gene		F1L3.22	AT1G17510|F1L3.22
AT1G17520	21.0676	12.8545	14.0126	21.3376	16.0063	22.7986	14.7233	13.1936	17.5937	gene		Homeodomain-like/winged-helix DNA-binding family protein	AT1G17520|Homeodomain-like/winged-helix DNA-binding family protein
AT1G17530	19.1169	17.7094	27.8733	28.7319	21.6823	20.1124	21.1597	11.6104	25.8555	gene	TIM23-1	Mitochondrial import inner membrane translocase subunit TIM23-1	AT1G17530|TIM23-1|Mitochondrial import inner membrane translocase subunit TIM23-1
AT1G17540	0	0	0	0	0	0	0	0	0	gene		Kinase with adenine nucleotide alpha hydrolases-like domain-containing protein	AT1G17540|Kinase with adenine nucleotide alpha hydrolases-like domain-containing protein
AT1G17545	0	0	0	0	0	0	0	0	0	gene		Protein phosphatase 2C family protein	AT1G17545|Protein phosphatase 2C family protein
AT1G17550	49.0018	61.4862	54.3275	37.9218	52.711	41.4645	53.1004	54.6419	39.3397	gene	HAB2	Protein phosphatase 2C 7	AT1G17550|HAB2|Protein phosphatase 2C 7
AT1G17560	5.73508	8.33057	7.85519	7.81675	6.47062	4.58039	5.26981	6.04877	7.53404	gene	HLL	50S ribosomal protein HLL, mitochondrial	AT1G17560|HLL|50S ribosomal protein HLL, mitochondrial
AT1G17580	41.472	42.6735	55.037	57.0412	48.1702	66.3984	57.6863	56.0627	47.7727	gene	XI-1	Myosin-5	AT1G17580|XI-1|Myosin-5
AT1G17590	3.70634	1.40682	5.2199	4.3309	5.14623	6.40565	2.29297	6.49532	4.06667	gene	NFYA8	Uncharacterized protein At1g17590 (Fragment)	AT1G17590|NFYA8|Uncharacterized protein At1g17590 (Fragment)
AT1G17600	4.52564	2.01368	2.58461	1.47885	2.23255	0.792097	2.81593	3.08528	4.66597	gene		Disease resistance protein (TIR-NBS-LRR class) family	AT1G17600|Disease resistance protein (TIR-NBS-LRR class) family
AT1G17610	4.52564	3.72393	4.81447	3.90838	3.48127	4.8559	4.26412	5.6834	5.4793	gene	CHS1	Disease resistance protein CHS1	AT1G17610|CHS1|Disease resistance protein CHS1
AT1G17615	0	0	0	0	0	0	0	0	0.0428071	gene		Disease resistance protein (TIR-NBS class)	AT1G17615|Disease resistance protein (TIR-NBS class)
AT1G17620	19.7802	18.9507	19.942	44.8935	15.4008	16.1519	13.7578	20.3385	25.6414	gene		At1g17620/F11A6_23	AT1G17620|At1g17620/F11A6_23
AT1G17630	3.51127	6.28931	5.29592	2.74643	5.41111	3.13395	5.39049	6.37353	2.35439	gene	PCMP-E72	Putative pentatricopeptide repeat-containing protein At1g17630	AT1G17630|PCMP-E72|Putative pentatricopeptide repeat-containing protein At1g17630
AT1G17640	11.2751	7.28235	7.80451	7.39423	11.579	7.98985	9.81552	7.14485	8.39018	gene		RNA-binding (RRM/RBD/RNP motifs) family protein	AT1G17640|RNA-binding (RRM/RBD/RNP motifs) family protein
AT1G17650	34.2154	40.0805	32.0289	47.1118	47.1864	32.2005	38.6989	36.7391	46.146	gene	GLYR2	Glyoxylate/succinic semialdehyde reductase 2, chloroplastic	AT1G17650|GLYR2|Glyoxylate/succinic semialdehyde reductase 2, chloroplastic
AT1G17665	9.12931	7.39269	5.57465	7.60549	9.83838	12.157	7.92483	12.5035	11.2155	gene		unknown protein; FUNCTIONS IN: molecular_function unknown; INVOLVED IN: biological_process unknown; LOCATED IN: endomembrane system; EXPRESSED IN: 15 plant structures; EXPRESSED DURING: 11 growth stages; Ha.	AT1G17665|unknown protein; FUNCTIONS IN: molecular_function unknown; INVOLVED IN: biological_process unknown; LOCATED IN: endomembrane system; EXPRESSED IN: 15 plant structures; EXPRESSED DURING: 11 growth stages; Ha.
AT1G17680	24.969	19.0334	23.4896	36.7599	16.8009	27.1724	27.0731	21.9623	26.84	gene		Tetratricopeptide repeat (TPR)-containing protein	AT1G17680|Tetratricopeptide repeat (TPR)-containing protein
AT1G17690	38.2339	36.3014	40.4162	38.3443	33.337	50.2465	33.9118	45.8732	37.3278	gene	NOF1	U3 small nucleolar RNA-associated protein	AT1G17690|NOF1|U3 small nucleolar RNA-associated protein
AT1G17700	3.0431	1.48957	1.16561	4.54217	2.15687	1.37756	0.925234	1.25847	0.984562	gene	PRA1F1	PRA1 family protein F1	AT1G17700|PRA1F1|PRA1 family protein F1
AT1G17710	1.13141	0.358601	0.76018	1.37321	0.302719	1.2398	0.804551	0.811915	0.513685	gene		Inorganic pyrophosphatase 2	AT1G17710|Inorganic pyrophosphatase 2
AT1G17720	67.8456	81.2644	70.9501	53.661	72.4634	71.3576	66.3352	69.2969	56.7194	gene	PP2AB2	Serine/threonine-protein phosphatase 2A 55 kDa regulatory subunit B	AT1G17720|PP2AB2|Serine/threonine-protein phosphatase 2A 55 kDa regulatory subunit B
AT1G17730	17.9075	13.6544	18.9031	15.211	14.9846	17.7361	11.9878	15.1828	17.3369	gene	CHMP1A	ESCRT-related protein CHMP1A	AT1G17730|CHMP1A|ESCRT-related protein CHMP1A
AT1G17744	0	0	0.076018	1.58448	0	0.103317	0	0.811915	0.428071	gene		Uncharacterized protein At1g17740	AT1G17744|Uncharacterized protein At1g17740
AT1G17750	2.02874	1.93093	3.92759	0.528159	1.21088	0.860975	3.45957	2.23277	2.01193	gene	PEPR2	Leucine-rich repeat receptor-like protein kinase PEPR2	AT1G17750|PEPR2|Leucine-rich repeat receptor-like protein kinase PEPR2
AT1G17760	18.7268	24.2469	20.1701	11.7251	14.1143	19.4925	21.1597	29.0665	17.5081	gene	CSTF77	Cleavage stimulation factor subunit 77	AT1G17760|CSTF77|Cleavage stimulation factor subunit 77
AT1G17770	0	0	0	0	0	0	0	0	0	gene	SUVH7	Histone-lysine N-methyltransferase, H3 lysine-9 specific SUVH7	AT1G17770|SUVH7|Histone-lysine N-methyltransferase, H3 lysine-9 specific SUVH7
AT1G17780	29.6117	39.0323	21.6905	19.4363	44.916	27.8267	39.2621	50.1763	30.3502	gene		unknown protein; BEST Arabidopsis thaliana protein match is: unknown protein (TAIR:AT2G16575.1); Ha.	AT1G17780|unknown protein; BEST Arabidopsis thaliana protein match is: unknown protein (TAIR:AT2G16575.1); Ha.
AT1G17790	8.50508	10.8959	7.6018	4.43654	6.96254	9.09189	5.71231	6.33294	6.89194	gene	GTE5	Transcription factor GTE5, chloroplastic	AT1G17790|GTE5|Transcription factor GTE5, chloroplastic
AT1G17800	0	0	0	0	0	0	0	0	0	gene	ENODL22	At1g17800	AT1G17800|ENODL22|At1g17800
AT1G17810	0.0780283	0	0	0.105632	0.378399	0.447707	0.563186	0	1.11298	gene	TIP3-2	BETA-TIP	AT1G17810|TIP3-2|BETA-TIP
AT1G17820	12.7186	10.4546	13.4298	11.6195	10.0654	16.0486	14.6428	14.1273	14.5544	gene		At1g17820	AT1G17820|At1g17820
AT1G17830	2.80902	1.90334	2.86334	0.211264	4.31375	2.27297	3.29866	2.15157	2.61123	gene		At1g17830	AT1G17830|At1g17830
AT1G17840	48.8457	62.5069	52.8071	40.9851	73.1445	51.5207	59.8184	74.8585	55.9488	gene	ABCG11	ABC transporter G family member 11	AT1G17840|ABCG11|ABC transporter G family member 11
AT1G17850	27.505	30.3156	19.4859	25.246	25.9582	16.9784	25.2629	28.3764	28.3811	gene	STR8	Rhodanese-like domain-containing protein 8, chloroplastic	AT1G17850|STR8|Rhodanese-like domain-containing protein 8, chloroplastic
AT1G17860	81.8517	74.5338	84.0505	41.9358	69.1714	62.92	74.8232	62.1927	56.5909	gene	KTI2	Kunitz trypsin inhibitor 2	AT1G17860|KTI2|Kunitz trypsin inhibitor 2
AT1G17870	3.23817	5.68244	4.6371	1.37321	2.11903	2.54849	3.29866	4.30315	5.00843	gene	EGY3	Probable zinc metallopeptidase EGY3, chloroplastic	AT1G17870|EGY3|Probable zinc metallopeptidase EGY3, chloroplastic
AT1G17880	245.477	249.559	211.33	348.585	249.365	259.429	303.356	265.293	256.5	gene	BTF3	Basic transcription factor 3	AT1G17880|BTF3|Basic transcription factor 3
AT1G17890	38.8191	59.0864	40.5429	30.5276	41.6996	42.6355	33.9521	34.6688	38.2695	gene	GER2	Putative GDP-L-fucose synthase 2	AT1G17890|GER2|Putative GDP-L-fucose synthase 2
AT1G17910	0	0	0	0	0	0	0	0	0	gene	WAKL13	Putative wall-associated receptor kinase-like 13	AT1G17910|WAKL13|Putative wall-associated receptor kinase-like 13
AT1G17920	4.25254	7.28235	3.21809	4.22527	9.68702	10.1939	6.23527	6.41413	5.30808	gene	HDG12	Uncharacterized protein At1g17920 (Fragment)	AT1G17920|HDG12|Uncharacterized protein At1g17920 (Fragment)
AT1G17930	12.7966	11.1994	15.533	17.5349	17.255	9.78067	12.6315	11.854	25.0421	gene	MAIN	Protein MAINTENANCE OF MERISTEMS	AT1G17930|MAIN|Protein MAINTENANCE OF MERISTEMS
AT1G17940	15.7617	10.7029	20.6515	10.5632	16.3847	19.217	15.2462	12.4223	12.2	gene		At1g17940	AT1G17940|At1g17940
AT1G17950	0.546198	0.717202	1.39366	0.950686	1.09736	1.37756	1.32751	0.365362	0.599299	gene	MYB52	Transcription factor MYB52	AT1G17950|MYB52|Transcription factor MYB52
AT1G17960	3.43324	2.45504	3.85158	4.96469	3.14071	3.82273	3.78139	3.7754	4.19509	gene		Probable threonine--tRNA ligase, cytoplasmic	AT1G17960|Probable threonine--tRNA ligase, cytoplasmic
AT1G17980	26.8807	29.7914	38.7438	35.281	46.1269	42.8765	40.5494	36.2114	37.9699	gene	PAPS1	Nuclear poly(A) polymerase 1	AT1G17980|PAPS1|Nuclear poly(A) polymerase 1
AT1G17990	0	0.41377	0.0506786	0	0.0378399	0	0	0.0811915	0.0428071	gene		Putative 12-oxophytodienoate reductase-like protein 2B	AT1G17990|Putative 12-oxophytodienoate reductase-like protein 2B
AT1G18000	0	0	0	0	0.0378399	0	0.0402276	0	0	gene		UNC93-like protein 1	AT1G18000|UNC93-like protein 1
AT1G18010	0	0	0	0	0	0	0	0	0	gene		UNC93-like protein 1	AT1G18010|UNC93-like protein 1
AT1G18020	0	0.0275847	0.0506786	0	0	0.068878	0	0	0	gene		Putative 12-oxophytodienoate reductase-like protein 2B	AT1G18020|Putative 12-oxophytodienoate reductase-like protein 2B
AT1G18030	14.2011	11.6683	14.4688	11.8308	12.525	19.7335	15.8094	13.0312	13.2702	gene		Probable protein phosphatase 2C 8	AT1G18030|Probable protein phosphatase 2C 8
AT1G18040	4.44761	7.00651	4.48506	1.37321	3.63263	3.20283	3.41934	7.30723	6.0786	gene	CDKD-3	Cyclin-dependent kinase D-3	AT1G18040|CDKD-3|Cyclin-dependent kinase D-3
AT1G18050	0.195071	0	0.228054	0	0	0	0.0402276	0	0	gene		SWAP (Suppressor-of-White-APricot)/surp RNA-binding domain-containing protein	AT1G18050|SWAP (Suppressor-of-White-APricot)/surp RNA-binding domain-containing protein
AT1G18060	169.829	122.366	169.317	139.751	148.749	146.09	136.371	139.934	122.985	gene		AT1g18060/T10F20.23	AT1G18060|AT1g18060/T10F20.23
AT1G18070	147.278	155.55	146.081	142.075	125.023	128.595	140.636	146.794	118.918	gene		T10F20.8 protein	AT1G18070|T10F20.8 protein
AT1G18080	361.934	380.972	378.063	494.462	381.313	314.6	378.662	336.214	426.102	gene	RACK1A	RACK1A_AT	AT1G18080|RACK1A|RACK1A_AT
AT1G18090	5.03282	7.22718	5.52397	2.42953	4.16239	4.27043	4.78708	3.69421	4.58036	gene		5'-3' exonuclease family protein	AT1G18090|5'-3' exonuclease family protein
AT1G18100	0.117042	1.59991	0.810858	0	0	0.275512	0	0.608936	0.428071	gene	MFT	Protein MOTHER of FT and TFL1	AT1G18100|MFT|Protein MOTHER of FT and TFL1
AT1G18130	0	0	0	0	0	0	0	0	0	gene		Class II aaRS and biotin synthetases superfamily protein	AT1G18130|Class II aaRS and biotin synthetases superfamily protein
AT1G18140	1.44352	3.00673	5.90406	2.007	2.15687	0.964292	1.40796	3.08528	1.62667	gene	LAC1	Laccase-1	AT1G18140|LAC1|Laccase-1
AT1G18150	23.9157	38.7565	24.3764	23.6615	36.0993	23.5563	39.423	44.6553	29.8793	gene	MPK8	Mitogen-activated protein kinase 8	AT1G18150|MPK8|Mitogen-activated protein kinase 8
AT1G18160	59.8477	44.4941	47.2325	59.1538	51.1217	58.8907	61.3872	52.8962	70.5888	gene		Protein kinase superfamily protein	AT1G18160|Protein kinase superfamily protein
[truncated: 25,656 more rows]

## Sheet: 4578_EdgeR
gene.ID	logFC	logCPM	LR	PValue	FDR	3943_1	3943_2	3943_3	4578_1	4578_2	4578_3	4582_1	4582_2	4582_3	type	name	description	summary
AT2G14247	-2.73552	2.61835	27.5629	1.5207e-07	0.000839389	15.2935	9.46154	10.5665	2.53516	1.96768	0.929853	1.24705	6.37353	5.77895	gene		Expressed protein	AT2G14247|Expressed protein
AT5G14650	-3.968	0.937504	23.9997	9.6352e-07	0.00296068	1.01437	2.81364	2.20452	0.105632	0.264879	0	3.58025	2.19217	4.02386	gene		Pectin lyase-like superfamily protein	AT5G14650|Pectin lyase-like superfamily protein
AT1G48510	-2.69194	1.50416	23.0539	1.57522e-06	0.00311163	3.23817	7.30994	3.69954	0.739423	0.454079	0.998731	2.97684	3.12587	1.7979	gene		Surfeit locus 1 cytochrome c oxidase biogenesis protein	AT1G48510|Surfeit locus 1 cytochrome c oxidase biogenesis protein
AT5G19240	-1.15344	5.06724	23.6216	1.17266e-06	0.00311163	47.7923	48.7421	50.9067	25.7742	19.9038	20.87	19.4299	32.5578	34.8449	gene		Uncharacterized GPI-anchored protein At5g19240	AT5G19240|Uncharacterized GPI-anchored protein At5g19240
AT4G31354	-3.83627	0.507501	21.3358	3.85462e-06	0.006976	2.45789	3.83427	1.16561	0.316895	0.1892	0.068878	1.56887	0.933702	1.1986	gene		unknown protein; BEST Arabidopsis thaliana protein match is: unknown protein (TAIR:AT4G31351.1); Ha.	AT4G31354|unknown protein; BEST Arabidopsis thaliana protein match is: unknown protein (TAIR:AT4G31351.1); Ha.
AT5G53450	-1.12387	5.86861	21.2477	4.03602e-06	0.006976	88.9912	57.7071	96.5935	38.5556	33.3748	39.7426	42.3596	74.412	53.1664	gene	PAP14	Probable plastid-lipid-associated protein 14, chloroplastic	AT5G53450|PAP14|Probable plastid-lipid-associated protein 14, chloroplastic
AT2G30766	-1.82119	3.65925	20.615	5.61537e-06	0.00817332	25.9834	20.5506	26.9864	10.6688	4.20023	6.23346	2.3332	7.51021	8.26176	gene		Putative uncharacterized protein	AT2G30766|Putative uncharacterized protein
AT3G62210	-7.60421	-1.01703	19.5856	9.6193e-06	0.0112682	0.858311	0.579278	1.29231	0	0	0	0.16091	0.365362	0.171228	gene	EDA32	EDA32	AT3G62210|EDA32|EDA32
AT4G37290	-5.63335	-0.342548	19.5541	9.77893e-06	0.0112682	0.624226	1.32406	1.36832	0.105632	0	0	0.764323	0.933702	0.984562	gene	PIP2	unknown protein; FUNCTIONS IN: molecular_function unknown; INVOLVED IN: response to karrikin; LOCATED IN: endomembrane system; EXPRESSED IN: cotyledon, hypocotyl, leaf; EXPRESSED DURING: LP.04 four leaves visible; BEST Arabidopsis thaliana protein m /.../s: unknown protein (TAIR:AT2G23270.1); Ha.	AT4G37290|PIP2|unknown protein; FUNCTIONS IN: molecular_function unknown; INVOLVED IN: response to karrikin; LOCATED IN: endomembrane system; EXPRESSED IN: cotyledon, hypocotyl, leaf; EXPRESSED DURING: LP.04 four leaves visible; BEST Arabidopsis thaliana protein m /.../s: unknown protein (TAIR:AT2G23270.1); Ha.
AT2G34020	-1.62926	3.50602	19.3555	1.08505e-05	0.0115411	9.83156	25.4331	17.0534	5.28159	6.05439	5.54468	14.6831	11.245	5.95018	gene		Calcium-binding EF-hand family protein	AT2G34020|Calcium-binding EF-hand family protein
AT1G19670	-1.08785	4.38475	18.8856	1.38796e-05	0.0134625	26.4906	41.2667	35.399	11.9364	17.7469	18.4937	12.7119	11.854	10.9586	gene	CLH1	Chlorophyllase-1	AT1G19670|CLH1|Chlorophyllase-1
AT2G39330	-1.71527	3.20563	18.726	1.50909e-05	0.0134625	14.3962	10.8132	31.5728	5.49285	5.29759	6.47453	1.6091	2.47634	3.6386	gene	JAL23	jacalin-related lectin 23	AT2G39330|JAL23|jacalin-related lectin 23
AT3G54640	-0.848084	5.47373	18.8413	1.4206e-05	0.0134625	55.9073	59.5001	63.3736	31.9008	36.6669	30.6851	39.3425	43.2345	38.3979	gene	TSA1	Tryptophan synthase alpha chain, chloroplastic	AT3G54640|TSA1|Tryptophan synthase alpha chain, chloroplastic
AT4G40000	-1.73916	2.23958	18.5147	1.68595e-05	0.0140914	5.11085	8.41333	8.15926	1.58448	1.81632	2.96175	4.82731	4.34374	4.10948	gene		S-adenosyl-L-methionine-dependent methyltransferases superfamily protein	AT4G40000|S-adenosyl-L-methionine-dependent methyltransferases superfamily protein
AT2G26400	-1.77937	1.91186	17.3062	3.18152e-05	0.0244403	6.20325	7.69612	5.90406	2.21827	2.27039	1.34312	1.93092	2.51694	2.73965	gene	ARD	acireductone dioxygenase 3	AT2G26400|ARD|acireductone dioxygenase 3
AT5G08640	-1.11844	4.71507	17.1791	3.40155e-05	0.0247552	33.123	44.8251	36.742	22.6052	15.7414	14.8432	28.8834	24.398	14.3404	gene	FLS1	Flavonol synthase/flavanone 3-hydroxylase	AT5G08640|FLS1|Flavonol synthase/flavanone 3-hydroxylase
AT1G31320	-2.19946	1.39603	16.9298	3.87873e-05	0.0261625	4.05747	2.86881	3.57284	0.739423	0.945998	0.585463	3.25843	4.50613	2.14035	gene	LBD4	LOB domain-containing protein 4	AT1G31320|LBD4|LOB domain-containing protein 4
AT1G78000	-0.979836	4.48772	16.9462	3.84547e-05	0.0261625	31.6015	29.2398	32.9665	16.9011	12.9412	17.805	15.8094	19.6889	24.0576	gene	SULTR1%3B2	Sulfate transporter 1.2	AT1G78000|SULTR1%3B2|Sulfate transporter 1.2
AT5G37250	-7.18043	-1.11491	16.9982	3.74157e-05	0.0261625	0.819297	0.634447	0.582804	0	0	0	0.442503	0.608936	0.171228	gene		RING/U-box superfamily protein	AT5G37250|RING/U-box superfamily protein
AT4G16370	-0.803904	6.78705	16.7057	4.36491e-05	0.0287409	143.806	149.288	161.487	95.9137	76.3231	88.4049	86.4088	87.3214	104.107	gene	ATOPT3	oligopeptide transporter	AT4G16370|ATOPT3|oligopeptide transporter
AT2G31310	-5.58824	-0.218664	16.6318	4.53847e-05	0.0291887	0.429156	1.51716	1.34298	0.105632	0	0	1.24705	1.82681	0.256842	gene	LBD14	LOB domain-containing protein 14	AT2G31310|LBD14|LOB domain-containing protein 14
AT2G37770	-2.88455	0.7496	16.204	5.68751e-05	0.0334655	1.63859	3.53084	4.10497	0	0.567599	0.551024	0.844779	1.50204	1.07018	gene	AKR4C9	NADPH-dependent aldo-keto reductase, chloroplastic	AT2G37770|AKR4C9|NADPH-dependent aldo-keto reductase, chloroplastic
AT3G44753	-7.32863	-0.612254	16.2618	5.51643e-05	0.0334655	0.780283	0.358601	1.11493	0	0	0	0.522958	2.11098	0.0856141	gene		Transmembrane protein	AT3G44753|Transmembrane protein
AT1G50060	-5.1556	-0.405442	16.1627	5.81273e-05	0.0334898	1.40451	1.35165	0.937555	0	0.0756798	0	0.844779	0.121787	1.07018	gene		CAP (Cysteine-rich secretory proteins, Antigen 5, and Pathogenesis-related 1 protein) superfamily protein	AT1G50060|CAP (Cysteine-rich secretory proteins, Antigen 5, and Pathogenesis-related 1 protein) superfamily protein
AT5G24960	-6.07199	-0.560299	16.0488	6.17292e-05	0.0348392	1.63859	0.358601	1.90045	0	0	0.034439	0.0402276	0.28417	0.813334	gene	CYP71A14	Cytochrome P450 71A14	AT5G24960|CYP71A14|Cytochrome P450 71A14
AT3G21670	-0.994311	4.70874	15.8321	6.92167e-05	0.0368113	38.624	38.2875	35.247	19.9644	21.3795	15.0498	20.0735	29.6755	16.1383	gene	NPF6.4	Protein NRT1/ PTR FAMILY 6.4	AT3G21670|NPF6.4|Protein NRT1/ PTR FAMILY 6.4
AT5G46700	-1.02606	3.97893	15.7653	7.17047e-05	0.037415	19.273	24.3849	16.8	8.13365	11.6169	9.7118	16.8151	18.7552	15.4105	gene	TRN2	TRN2	AT5G46700|TRN2|TRN2
AT1G29280	-1.03184	4.28475	15.5055	8.22646e-05	0.0403153	26.6467	25.3779	27.1384	11.6195	12.1466	14.8088	23.8952	20.4603	12.3284	gene	WRKY65	At1g29280	AT1G29280|WRKY65|At1g29280
AT5G44480	-0.94574	4.67013	15.4911	8.28932e-05	0.0403153	28.0902	39.4737	34.5882	12.7814	19.9038	19.9402	24.0158	27.6863	21.5748	gene	DUR	Putative UDP-arabinose 4-epimerase 4	AT5G44480|DUR|Putative UDP-arabinose 4-epimerase 4
AT3G49820	-7.06801	-1.22536	15.3314	9.02048e-05	0.0430106	0.975353	0.303431	0.608144	0	0	0	0.16091	0.56834	0.385264	gene		Uncharacterized protein T16K5.170	AT3G49820|Uncharacterized protein T16K5.170
AT1G03320	-7.19118	-1.3924	15.0823	0.000102924	0.0453792	1.32648	0.303431	0.430768	0	0	0	0.120683	0.162383	0.256842	gene		F15K9.8	AT1G03320|F15K9.8
AT2G41450	-2.28803	0.973501	15.0796	0.000103069	0.0453792	2.73099	3.22741	2.60995	0.528159	0.718958	0.482146	1.56887	1.9486	2.82527	gene		N-acetyltransferase	AT2G41450|N-acetyltransferase
AT3G11370	-7.17218	-1.40569	15.1974	9.68356e-05	0.0453792	0.273099	1.15856	0.582804	0	0	0	0.120683	0.162383	0.0856141	gene		Cysteine/Histidine-rich C1 domain family protein	AT3G11370|Cysteine/Histidine-rich C1 domain family protein
AT1G74460	-1.09854	3.72117	14.9006	0.000113325	0.0489687	22.199	15.4474	21.8678	7.60549	8.77886	11.1927	10.6201	7.79438	12.1572	gene		GDSL esterase/lipase At1g74460	AT1G74460|GDSL esterase/lipase At1g74460
AT5G02810	1.31993	6.77864	41.6121	1.11303e-10	3.07808e-06	60.9011	49.8179	58.3818	154.962	113.331	154.046	136.532	127.714	132.145	gene	APRR7	Two-component response regulator-like APRR7	AT5G02810|APRR7|Two-component response regulator-like APRR7
AT1G75945	8.88633	0.220479	39.1092	4.00746e-10	4.33079e-06	0	0	0	1.37321	1.58928	3.65053	0.804551	2.31396	0.256842	gene			AT1G75945
AT5G01600	1.49302	6.80969	38.7989	4.69802e-10	4.33079e-06	41.316	64.2171	60.637	185.806	173.799	108.724	131.705	131.165	112.112	gene	FER1	Ferritin-1, chloroplastic	AT5G01600|FER1|Ferritin-1, chloroplastic
AT1G18330	1.40371	4.22224	29.4276	5.80437e-08	0.0004013	10.3387	9.62705	8.91944	25.8798	19.1092	31.4084	19.5506	25.2505	17.5509	gene	RVE7	Protein REVEILLE 7	AT1G18330|RVE7|Protein REVEILLE 7
AT2G15880	1.97958	5.47191	27.2142	1.82113e-07	0.000839389	21.6528	9.43396	21.5891	114.082	36.629	57.4442	41.2332	31.0963	66.7362	gene	PEX3	Pollen-specific leucine-rich repeat extensin-like protein 3	AT2G15880|PEX3|Pollen-specific leucine-rich repeat extensin-like protein 3
AT2G41990	2.0774	2.50804	25.3735	4.72369e-07	0.00163292	1.83366	1.65508	2.00181	11.9364	7.00038	4.61482	7.36164	5.43983	9.46036	gene		At2g41990	AT2G41990|At2g41990
AT3G26740	1.07132	8.5948	25.5038	4.41518e-07	0.00163292	217.309	261.144	182.316	432.351	490.784	465.236	420.78	485.2	524.044	gene	CCL	Light-regulated protein 1, chloroplastic	AT3G26740|CCL|Light-regulated protein 1, chloroplastic
AT1G17970	1.24799	4.29959	23.1376	1.50815e-06	0.00311163	13.0307	11.5856	10.085	36.2317	27.5096	19.0792	20.7172	18.4305	20.5046	gene		At1g17970/F2H15_16	AT1G17970|At1g17970/F2H15_16
AT2G42870	1.45603	4.12492	23.2127	1.45037e-06	0.00311163	9.51945	10.0408	8.48867	31.4783	23.2715	22.4542	11.5051	13.5996	26.5832	gene	PAR1	Transcription factor PAR1	AT2G42870|PAR1|Transcription factor PAR1
AT5G60740	8.15988	-1.04964	23.0791	1.55475e-06	0.00311163	0	0	0	1.05632	2.19471	0.757658	0	0	0	gene	ABCG28	ABC transporter G family member 28	AT5G60740|ABCG28|ABC transporter G family member 28
AT5G40500	0.93095	5.56252	20.9658	4.67558e-06	0.00760606	33.8253	27.3364	28.2027	66.548	49.6081	54.5169	56.037	51.1912	57.7467	gene		Uncharacterized protein At5g40500	AT5G40500|Uncharacterized protein At5g40500
AT3G60530	0.965959	5.43669	20.6389	5.54575e-06	0.00817332	28.3633	29.0742	26.961	68.1325	48.8513	48.3868	41.0723	44.4523	54.2794	gene	GATA4	GATA transcription factor 4	AT3G60530|GATA4|GATA transcription factor 4
AT2G29670	1.25822	7.151	20.2807	6.68705e-06	0.00922463	92.6976	67.3894	82.2261	268.094	118.401	193.547	128.044	121.138	207.571	gene		At2g29670/T27A16.23	AT2G29670|At2g29670/T27A16.23
AT3G47340	1.08982	9.27915	20.1919	7.00478e-06	0.00922463	447.765	362.38	371.17	701.818	689.822	1122.4	618.861	509.639	767.317	gene	ASN1	DIN6	AT3G47340|ASN1|DIN6
AT3G62550	0.919863	6.6024	19.9193	8.07808e-06	0.0101545	71.825	60.8518	56.0759	97.7094	130.396	128.492	102.902	101.53	124.14	gene		Adenine nucleotide alpha hydrolases-like superfamily protein	AT3G62550|Adenine nucleotide alpha hydrolases-like superfamily protein
AT5G24470	1.25145	4.96603	19.356	1.0848e-05	0.0115411	16.8541	13.5441	21.9185	42.2527	27.8123	54.5514	30.1304	26.3872	47.473	gene	APRR5	Two-component response regulator-like APRR5	AT5G24470|APRR5|Two-component response regulator-like APRR5
AT1G10070	1.36193	7.55625	18.7687	1.47571e-05	0.0134625	136.549	74.2855	102.979	223.834	209.974	372.492	171.731	113.546	288.092	gene	BCAT2	Branched-chain-amino-acid aminotransferase 2, chloroplastic	AT1G10070|BCAT2|Branched-chain-amino-acid aminotransferase 2, chloroplastic
AT2G43010	1.08155	5.792	18.9171	1.36524e-05	0.0134625	24.5399	31.5845	37.6542	68.9776	50.5163	79.1752	49.4799	68.0385	88.2682	gene	PIF4	phytochrome interacting factor 4	AT2G43010|PIF4|phytochrome interacting factor 4
AT4G36040	1.35642	7.54889	18.5126	1.68784e-05	0.0140914	128.669	85.8435	83.2903	411.964	173.08	177.981	197.718	149.798	277.219	gene	ATJ11	At4g36040	AT4G36040|ATJ11|At4g36040
AT5G36790	5.93858	1.69897	18.4629	1.73244e-05	0.0140914	0.195071	0.137923	0.177375	32.0064	0.11352	0.103317	0.16091	0.0405957	0.128421	gene	PGLP1A	Phosphoglycolate phosphatase 1B, chloroplastic	AT5G36790|PGLP1A|Phosphoglycolate phosphatase 1B, chloroplastic
AT1G80440	1.07501	6.33956	17.4551	2.94166e-05	0.0232434	61.4083	36.3014	53.618	140.807	80.7504	97.6345	78.8862	68.7692	110.571	gene		F-box/kelch-repeat protein At1g80440	AT1G80440|F-box/kelch-repeat protein At1g80440
AT4G10910	1.6722	4.60703	17.2252	3.32005e-05	0.0247552	13.1087	6.73066	10.9466	52.0765	20.2444	26.1048	20.4758	16.766	53.0808	gene		Uncharacterized protein At4g10910/F25I24_120	AT4G10910|Uncharacterized protein At4g10910/F25I24_120
AT1G69830	0.806184	7.20161	16.3158	5.36143e-05	0.0334655	82.5149	103.801	98.3419	156.863	154.084	186.763	165.697	187.634	188.522	gene	AMY3	Alpha-amylase 3, chloroplastic	AT1G69830|AMY3|Alpha-amylase 3, chloroplastic
AT5G02160	0.803177	8.16211	16.2098	5.66995e-05	0.0334655	201.586	208.319	176.59	371.718	327.391	324.484	304.563	307.432	355.513	gene		AT5g02160	AT5G02160|AT5g02160
AT2G42170	0.94045	4.90067	15.9917	6.36192e-05	0.0351878	22.4331	19.1989	14.5194	30.5276	37.0074	39.8459	36.8484	40.1492	27.739	gene		Actin family protein	AT2G42170|Actin family protein
AT1G70820	0.780154	6.1413	15.9187	6.61227e-05	0.0358554	44.0079	50.7558	53.8714	91.3715	80.4098	83.7556	67.9443	75.9952	86.7271	gene		At1g70820	AT1G70820|At1g70820
AT1G01840	4.1089	-0.146487	15.4866	8.30943e-05	0.0403153	0.156057	0	0.0253393	1.16195	0.794638	1.10205	1.28728	0.974298	2.26877	gene		AP2-like ethylene-responsive transcription factor SNZ	AT1G01840|AP2-like ethylene-responsive transcription factor SNZ
AT5G10150	0.989093	4.65119	15.4879	8.30372e-05	0.0403153	18.7658	13.9854	19.638	45.2104	34.1316	25.106	19.9126	25.7783	23.5011	gene	UFC	Protein UPSTREAM OF FLC	AT5G10150|UFC|Protein UPSTREAM OF FLC
AT1G80450	2.36083	0.893034	15.074	0.000103377	0.0453792	1.05338	0.524109	0.405429	4.43654	2.64879	3.09951	1.77001	1.21787	1.58386	gene	VQ11	VQ motif-containing protein 11	AT1G80450|VQ11|VQ motif-containing protein 11
AT2G05070	1.34057	9.62482	15.1348	0.000100103	0.0453792	464.658	365.883	549.661	2044.71	710.369	740.955	591.184	606.054	1032.59	gene	LHCB2.2	Chlorophyll a-b binding protein 2.2, chloroplastic	AT2G05070|LHCB2.2|Chlorophyll a-b binding protein 2.2, chloroplastic

## Sheet: 4582_EdgeR
gene.ID	logFC	logCPM	LR	PValue	FDR	3943_1	3943_2	3943_3	4578_1	4578_2	4578_3	4582_1	4582_2	4582_3	type	name	description	summary
AT2G39330	-2.87842	3.20563	47.9618	4.34605e-12	1.2019e-07	14.3962	10.8132	31.5728	5.49285	5.29759	6.47453	1.6091	2.47634	3.6386	gene	JAL23	jacalin-related lectin 23	AT2G39330|JAL23|jacalin-related lectin 23
AT1G19670	-1.53827	4.38475	36.9743	1.19698e-09	1.10342e-05	26.4906	41.2667	35.399	11.9364	17.7469	18.4937	12.7119	11.854	10.9586	gene	CLH1	Chlorophyllase-1	AT1G19670|CLH1|Chlorophyllase-1
AT2G42250	-2.12654	3.47911	37.5569	8.87858e-10	1.10342e-05	16.1519	14.3716	25.9221	10.7744	7.22742	12.0536	5.1089	2.63872	5.17965	gene	CYP712A1	Cytochrome P450, family 712, subfamily A, polypeptide 1	AT2G42250|CYP712A1|Cytochrome P450, family 712, subfamily A, polypeptide 1
AT4G24350	-1.29356	4.975	29.9138	4.51698e-08	0.000208195	49.4699	53.9556	34.7655	29.9994	26.5258	31.1673	22.6883	14.6551	19.0063	gene		Phosphorylase superfamily protein	AT4G24350|Phosphorylase superfamily protein
AT4G22880	-2.01779	3.18877	28.7941	8.0496e-08	0.000318017	12.5626	10.4546	26.2769	4.11964	7.53014	7.6799	4.3848	4.01898	3.76702	gene	LDOX	AT4G22880 protein	AT4G22880|LDOX|AT4G22880 protein
AT3G58990	-1.26336	4.48019	27.017	2.01674e-07	0.00055773	31.4064	26.7571	33.1185	27.5699	20.7741	22.592	16.3324	10.7579	10.9158	gene	IPMI1	3-isopropylmalate dehydratase small subunit 2	AT3G58990|IPMI1|3-isopropylmalate dehydratase small subunit 2
AT2G30766	-2.02155	3.65925	25.3904	4.68239e-07	0.0010791	25.9834	20.5506	26.9864	10.6688	4.20023	6.23346	2.3332	7.51021	8.26176	gene		Putative uncharacterized protein	AT2G30766|Putative uncharacterized protein
AT4G15393	-1.29444	3.74772	22.0396	2.67082e-06	0.00461635	19.1559	21.7367	17.5348	12.1477	12.4872	13.1557	8.36733	5.48042	9.97405	gene	CYP702A5	Cytochrome P450, family 702, subfamily A, polypeptide 5	AT4G15393|CYP702A5|Cytochrome P450, family 702, subfamily A, polypeptide 5
AT4G08870	-1.31846	5.79018	21.4234	3.68249e-06	0.00565774	67.0263	50.4248	124.821	37.6049	64.29	55.6534	30.3316	35.3183	31.506	gene	ARGAH2	ARGAH2	AT4G08870|ARGAH2|ARGAH2
AT2G45570	-8.3645	-0.537054	20.2004	6.9738e-06	0.00927609	0.66324	3.31016	0.658822	0	0.340559	0	0	0	0	gene	CYP76C2	Cytochrome P450 76C2	AT2G45570|CYP76C2|Cytochrome P450 76C2
AT5G52320	-1.28446	3.44153	18.9399	1.34904e-05	0.0143491	12.8357	14.7854	21.1837	7.81675	9.68702	10.4006	6.99959	5.56162	7.49124	gene	CYP96A4	CYP96A4	AT5G52320|CYP96A4|CYP96A4
AT3G17609	-0.975839	4.68536	18.0374	2.16604e-05	0.0206558	41.0039	31.9706	35.7791	23.3446	22.6283	20.7667	20.2747	21.1504	13.8267	gene	HYH	HYH	AT3G17609|HYH|HYH
AT5G50915	-1.70128	2.78877	17.6515	2.65304e-05	0.0236677	11.6652	11.0063	10.5412	6.23228	7.60582	4.0638	2.7757	1.74562	5.69334	gene	BHLH137	Transcription factor bHLH137	AT5G50915|BHLH137|Transcription factor bHLH137
AT4G36640	-0.942493	4.39269	16.8822	3.97734e-05	0.0333313	27.583	27.364	28.076	21.4433	23.2715	17.3573	12.3499	14.3303	16.5235	gene		At4g36640	AT4G36640|At4g36640
AT1G10585	-4.62539	0.571475	16.7414	4.28349e-05	0.0348412	0.117042	5.15833	3.29411	0.739423	1.892	0.585463	0.0804551	0	0.256842	gene	BHLH167	Transcription factor bHLH167	AT1G10585|BHLH167|Transcription factor bHLH167
AT2G39030	-5.40212	1.83822	16.577	4.67145e-05	0.0358858	0.351127	3.0619	15.0769	0.105632	9.15726	2.41073	0	0	0.428071	gene	NATA1	L-ornithine N5-acetyltransferase NATA1	AT2G39030|NATA1|L-ornithine N5-acetyltransferase NATA1
AT3G52970	-5.08058	-0.788114	16.584	4.65416e-05	0.0358858	0.741269	0.993048	1.52036	0.105632	0.340559	0.34439	0	0.0405957	0.0428071	gene	CYP76G1	Cytochrome P450, family 76, subfamily G, polypeptide 1	AT3G52970|CYP76G1|Cytochrome P450, family 76, subfamily G, polypeptide 1
AT1G62180	-0.782522	6.47873	16.4988	4.86806e-05	0.0363854	122.856	108.932	110.175	97.815	81.8477	81.586	71.4844	60.8936	66.3938	gene	APR2	5'-adenylylsulfate reductase 2, chloroplastic	AT1G62180|APR2|5'-adenylylsulfate reductase 2, chloroplastic
AT1G52820	-1.4369	3.03081	16.4184	5.07899e-05	0.036963	9.48044	13.6268	16.4706	4.96469	4.72999	8.54087	5.39049	5.84579	3.38176	gene		2-oxoglutarate (2OG) and Fe(II)-dependent oxygenase superfamily protein	AT1G52820|2-oxoglutarate (2OG) and Fe(II)-dependent oxygenase superfamily protein
AT4G13420	-2.49891	1.6619	16.3642	5.22637e-05	0.0370603	4.48663	5.43418	7.6018	0.739423	1.62712	4.16712	0.563186	0.608936	1.92632	gene	POT5	Potassium transporter	AT4G13420|POT5|Potassium transporter
AT5G02810	1.22922	2.3444	6.77864	36.3088	1.684e-09	1.16428e-05	60.9011	49.8179	58.3818	154.962	113.331	154.046	136.532	127.714	gene	APRR7	Two-component response regulator-like APRR7	AT5G02810|APRR7|Two-component response regulator-like APRR7
AT1G75945	7.90909	240.367	0.220479	31.3979	2.10206e-08	0.000116265	0	0	0	1.37321	1.58928	3.65053	0.804551	2.31396	gene			AT1G75945
AT5G26270	1.63589	3.10779	3.82597	27.8183	1.3326e-07	0.000460664	7.21762	9.1857	7.65247	4.43654	11.3898	11.9848	24.9009	23.099	gene		unknown protein; Ha.	AT5G26270|unknown protein; Ha.
AT3G26740	1.11381	2.16417	8.5948	27.5343	1.54332e-07	0.000474227	217.309	261.144	182.316	432.351	490.784	465.236	420.78	485.2	gene	CCL	Light-regulated protein 1, chloroplastic	AT3G26740|CCL|Light-regulated protein 1, chloroplastic
AT2G27385	1.10492	2.15087	7.60406	26.5201	2.60805e-07	0.000655686	119.695	136.296	106.552	209.89	211.033	187.245	218.516	236.43	gene		Pollen Ole e 1 allergen and extensin family protein	AT2G27385|Pollen Ole e 1 allergen and extensin family protein
AT2G41990	2.01597	4.04452	2.50804	24.2733	8.35878e-07	0.00165116	1.83366	1.65508	2.00181	11.9364	7.00038	4.61482	7.36164	5.43983	gene		At2g41990	AT2G41990|At2g41990
AT5G01600	1.17344	2.25548	6.80969	24.3592	7.99452e-07	0.00165116	41.316	64.2171	60.637	185.806	173.799	108.724	131.705	131.165	gene	FER1	Ferritin-1, chloroplastic	AT5G01600|FER1|Ferritin-1, chloroplastic
AT3G53800	1.31958	2.49593	4.48145	23.8211	1.05717e-06	0.00194907	12.0554	16.0543	8.59003	19.1194	25.8825	27.1035	23.4527	36.9827	gene	Fes1B	Fes1B	AT3G53800|Fes1B|Fes1B
AT1G69830	0.928346	1.90309	7.20161	21.5927	3.37132e-06	0.00548435	82.5149	103.801	98.3419	156.863	154.084	186.763	165.697	187.634	gene	AMY3	Alpha-amylase 3, chloroplastic	AT1G69830|AMY3|Alpha-amylase 3, chloroplastic
AT2G43010	1.13256	2.19247	5.792	20.7673	5.18601e-06	0.00754837	24.5399	31.5845	37.6542	68.9776	50.5163	79.1752	49.4799	68.0385	gene	PIF4	phytochrome interacting factor 4	AT2G43010|PIF4|phytochrome interacting factor 4
AT3G18775	7.91498	241.35	-1.0017	20.1798	7.04921e-06	0.00927609	0	0	0	0.211264	0	0.309951	0.764323	2.07038	gene			AT3G18775
AT5G42900	1.23043	2.34638	4.99176	20.0923	7.37928e-06	0.00927609	15.9958	16.3301	21.5384	30.5276	35.3803	39.5015	25.9065	38.5254	gene	COR27	Cold regulated protein 27	AT5G42900|COR27|Cold regulated protein 27
AT1G01840	4.68033	25.6401	-0.146487	19.793	8.62985e-06	0.010244	0.156057	0	0.0253393	1.16195	0.794638	1.10205	1.28728	0.974298	gene		AP2-like ethylene-responsive transcription factor SNZ	AT1G01840|AP2-like ethylene-responsive transcription factor SNZ
AT3G43850	1.9428	3.84451	2.30849	19.7362	8.89007e-06	0.010244	3.16015	1.59991	1.08959	5.80975	4.69215	5.54468	4.78708	8.44391	gene		Uncharacterized protein T28A8_140	AT3G43850|Uncharacterized protein T28A8_140
AT5G40500	0.885255	1.84709	5.56252	19.0942	1.24426e-05	0.013764	33.8253	27.3364	28.2027	66.548	49.6081	54.5169	56.037	51.1912	gene		Uncharacterized protein At5g40500	AT5G40500|Uncharacterized protein At5g40500
AT1G18330	1.11095	2.15987	4.22224	18.7091	1.52255e-05	0.0155949	10.3387	9.62705	8.91944	25.8798	19.1092	31.4084	19.5506	25.2505	gene	RVE7	Protein REVEILLE 7	AT1G18330|RVE7|Protein REVEILLE 7
AT1G20190	1.18814	2.27858	4.3777	18.3618	1.82687e-05	0.0180436	9.36339	16.5232	11.9855	24.7178	18.4659	19.1481	24.4584	22.7336	gene	EXPA11	Expansin-A11	AT1G20190|EXPA11|Expansin-A11
AT2G33830	0.832614	1.78091	6.69633	17.7572	2.50966e-05	0.0231349	73.3466	74.7269	64.3619	104.681	118.477	118.849	109.66	123.452	gene	DRMH1	DRM2	AT2G33830|DRMH1|DRM2
AT1G22770	0.975275	1.96602	4.5898	17.4618	2.93133e-05	0.0253331	11.3141	18.3438	16.8253	27.5699	23.4229	27.1724	30.6132	28.3358	gene	GI	Protein GIGANTEA	AT1G22770|GI|Protein GIGANTEA

## Sheet: 4578_DESeq2
AGI	baseMean	log2FoldChange	lfcSE	stat	pvalue	padj	Locus Identifier	Gene Model Name	Gene Model Description	Primary Gene Symbol	All Gene Symbols
AT1G75945	27.9127	8.66253	1.44851	5.98032	2.22703e-09	1.26477e-05	AT1G75945	AT1G75945.1	hypothetical protein;(source:Araport11)
AT5G60740	16.9128	7.93381	1.57913	5.02417	5.05626e-07	0.000915983	AT5G60740	AT5G60740.1	ABC transporter family protein. Localizes to the growing tip of pollen tubes where it appears to be critical for localizing polyamines and reactive oxygen species.	ATP-BINDING CASSETTE G28 (ABCG28)	ATP-BINDING CASSETTE G28 (ABCG28)
AT5G01120	14.1366	4.51939	1.26883	3.56185	0.00036825	0.0964504	AT5G01120	AT5G01120.1	hypothetical protein (DUF674);(source:Araport11)
AT1G80450	51.3983	2.3849	0.619619	3.84898	0.00011861	0.0437026	AT1G80450	AT1G80450.1	VQ motif-containing protein;(source:Araport11)
AT2G41990	122.696	2.10284	0.452056	4.65172	3.29175e-06	0.00397552	AT2G41990	AT2G41990.1	late embryogenesis abundant protein;(source:Araport11)	COMPANION OF CELLULOSE SYNTHASE 3 (CC3)	COMPANION OF CELLULOSE SYNTHASE 3 (CC3)
AT2G15880	1102.91	1.99752	0.376157	5.31033	1.09428e-07	0.000297356	AT2G15880	AT2G15880.1	Pollen expressed protein required for pollen tube growth.Along with other members of the LRX family, itnteracts with RALF4 to control pollen tube growth and integrity. Loss of function results in premature pollen tube rupture and reduced fertility.	LEUCINE-RICH REPEAT/EXTENSIN 10 (LRX10)	LEUCINE-RICH REPEAT/EXTENSIN 10 (LRX10)
AT4G37220	91.8844	1.73622	0.47889	3.6255	0.000288399	0.0824934	AT4G37220	AT4G37220.1	Cold acclimation protein WCOR413 family;(source:Araport11)
AT4G10910	545.931	1.6895	0.361013	4.67987	2.87055e-06	0.00367076	AT4G10910	AT4G10910.1	hypothetical protein;(source:Araport11)
AT3G20760	832.057	1.63845	0.34665	4.72651	2.28409e-06	0.00331026	AT3G20760	AT3G20760.1	Nse4, component of Smc5/6 DNA repair complex;(source:Araport11)	(NSE4B)	(NSE4B)
AT5G52170	304.499	1.51471	0.391093	3.87302	0.000107495	0.0409971	AT5G52170	AT5G52170.1	Encodes a homeobox-leucine zipper family protein belonging to the HD-ZIP IV family.	HOMEODOMAIN GLABROUS 7 (HDG7)	HOMEODOMAIN GLABROUS 7 (HDG7)
AT5G01600	2674.25	1.51108	0.252979	5.97315	2.3272e-09	1.26477e-05	AT5G01600	AT5G01600.1	Encodes a ferretin protein that is targeted to the chloroplast. Member of a Ferritin gene family. Gene expression is induced in response to iron overload and by nitric oxide. Expression of the gene is downregulated in the presence of paraquat, an inducer of photoxidative stress.	FERRETIN 1 (FER1)	ARABIDOPSIS THALIANA FERRETIN 1 (ATFER1);FERRETIN 1 (FER1)
AT2G42870	443.767	1.47281	0.265556	5.54614	2.92049e-08	0.000105814	AT2G42870	AT2G42870.1	Encodes PHYTOCHROME RAPIDLY REGULATED1 (PAR1), an atypical basic helix-loop-helix (bHLP) protein. Closely related to PAR2 (At3g58850). Up regulated after simulated shade perception. Acts in the nucleus to control plant development and as a negative regulator of shade avoidance response. Functions as transcriptional repressor of auxin-responsive genes SAUR15 (AT4G38850) and SAUR68 (AT1G29510).	PHY RAPIDLY REGULATED 1 (PAR1)	PHY RAPIDLY REGULATED 1 (PAR1);HELIX-LOOP-HELIX 1 (HLH1)
AT4G25580	221.667	1.45579	0.41115	3.54077	0.00039896	0.0999725	AT4G25580	AT4G25580.1	CAP160 protein;(source:Araport11)
AT1G18330	443.683	1.42014	0.277388	5.11968	3.06057e-07	0.000665338	AT1G18330	AT1G18330.2	EARLY-PHYTOCHROME-RESPONSIVE1	EARLY-PHYTOCHROME-RESPONSIVE1 (EPR1)	REVEILLE 7 (RVE7);EARLY-PHYTOCHROME-RESPONSIVE1 (EPR1)
AT1G10070	4719.13	1.37558	0.270702	5.08152	3.7442e-07	0.000739955	AT1G10070	AT1G10070.1	Encodes a chloroplast branched-chain amino acid aminotransferase. Complements the yeast leu/iso-leu/val auxotrophy mutant. Involved in cell wall development.	BRANCHED-CHAIN AMINO ACID TRANSAMINASE 2 (BCAT-2)	BRANCHED-CHAIN AMINO ACID TRANSAMINASE 2 (ATBCAT-2);BRANCHED-CHAIN AMINO ACID TRANSAMINASE 2 (BCAT-2);BRANCHED-CHAIN AMINO ACID TRANSFERASE 2 (BCAT2)
AT4G36040	4478.93	1.37537	0.309323	4.44639	8.73262e-06	0.00790993	AT4G36040	AT4G36040.1	Chaperone DnaJ-domain superfamily protein;(source:Araport11)	DNAJ11 (J11)	DNAJ11 (J11);DNA J PROTEIN C23 (DJC23)
AT5G02810	2492.92	1.33604	0.211687	6.31136	2.76593e-10	3.00643e-06	AT5G02810	AT5G02810.1	PRR7 and PRR9 are partially redundant essential components of a temperature-sensitive circadian system. CCA1 and LHY had a positive effect on PRR7 expression levels. Acts as transcriptional repressor of CCA1 and LHY. Acts additively with EC, PRR5 and PRR9 to regulate hypocotyl growth under photoperiodic conditions.	PSEUDO-RESPONSE REGULATOR 7 (PRR7)	PSEUDO-RESPONSE REGULATOR 7 (PRR7); (APRR7)
AT3G10020	3832.4	1.28892	0.30517	4.22362	2.40413e-05	0.0145176	AT3G10020	AT3G10020.1	plant/protein;(source:Araport11)	HYPOXIA RESPONSE UNKNOWN PROTEIN 26 (HUP26)	HYPOXIA RESPONSE UNKNOWN PROTEIN 26 (HUP26)
AT2G29670	3469.44	1.27588	0.272446	4.68305	2.82632e-06	0.00367076	AT2G29670	AT2G29670.1	Tetratricopeptide repeat (TPR)-like superfamily protein;(source:Araport11)
AT2G15960	10571.7	1.27414	0.294608	4.32488	1.52618e-05	0.0110592	AT2G15960	AT2G15960.1	Unknown protein. Expression decreased in response to proline.
AT1G17970	495.453	1.26717	0.291832	4.34213	1.41107e-05	0.0109555	AT1G17970	AT1G17970.1	RING/U-box superfamily protein;(source:Araport11)	(CTL15)	(CTL15)
AT5G24470	745.685	1.26692	0.294404	4.30333	1.68249e-05	0.0117986	AT5G24470	AT5G24470.1	Encodes a pseudo-response regulator whose mutation affects various circadian-associated biological events such as flowering time in the long-day photoperiod conditions, red light sensitivity of seedlings during early photomorphogenesis, and the period of free-running rhythms of certain clock-controlled genes including CCA1 and APRR1/TOC1 in constant white light. Acts as transcriptional repressor …	PSEUDO-RESPONSE REGULATOR 5 (PRR5)	PSEUDO-RESPONSE REGULATOR 5 (APRR5);PSEUDO-RESPONSE REGULATOR 5 (PRR5)
AT5G19190	2066.34	1.21512	0.342398	3.54885	0.000386923	0.0989567	AT5G19190	AT5G19190.1	hypothetical protein;(source:Araport11)
AT5G22390	473.914	1.20227	0.323378	3.71784	0.000200936	0.0615231	AT5G22390	AT5G22390.1	FANTASTIC four-like protein (DUF3049);(source:Araport11)
AT1G08630	1734.09	1.18477	0.305605	3.87679	0.000105845	0.0409971	AT1G08630	AT1G08630.1	Encodes a threonine aldolase, involved in threonine degradation to glycine. Primarily expressed in seeds and seedlings.	THREONINE ALDOLASE 1 (THA1)	THREONINE ALDOLASE 1 (THA1)
AT3G49160	573.1	1.12661	0.313897	3.5891	0.000331821	0.0891401	AT3G49160	AT3G49160.1	Expression of the gene is downregulated in the presence of paraquat, an inducer of photoxidative stress.
AT3G47340	15558.3	1.10454	0.225871	4.89014	1.00764e-06	0.00161794	AT3G47340	AT3G47340.1	encodes a glutamine-dependent asparagine synthetase, the predicted ASN1 peptide contains a purF-type glutamine-binding domain, and is expressed predominantly in shoot tissues, where light has a negative effect on its mRNA accumulation. Expression is induced within 3 hours of dark treatment, in senescing leaves and treatment with exogenous photosynthesis inhibitor. Induction of gene expression was…	GLUTAMINE-DEPENDENT ASPARAGINE SYNTHASE 1 (ASN1)	GLUTAMINE-DEPENDENT ASPARAGINE SYNTHASE 1 (ASN1);DARK INDUCIBLE 6 (DIN6);ARABIDOPSIS THALIANA GLUTAMINE-DEPENDENT ASPARAGINE SYNTHASE 1 (AT-ASN1)
AT2G43010	1231.79	1.0983	0.250636	4.38205	1.1757e-05	0.0102234	AT2G43010	AT2G43010.1	Isolated as a semidominant mutation defective in red -light responses. Encodes a nuclear localized bHLH protein that interacts with active PhyB protein. Negatively regulates phyB mediated red light responses. Involved in shade avoidance response. Protein abundance is negatively regulated by PhyB.Involved in the regulation of response to nutrient levels. Controls the resistance to B. cinerea in a …	PHYTOCHROME INTERACTING FACTOR 4 (PIF4)	PHYTOCHROME INTERACTING FACTOR 4 (PIF4); (SRL2); (AtPIF4)
AT1G80440	1984.16	1.09153	0.266406	4.09726	4.18062e-05	0.0227206	AT1G80440	AT1G80440.1	Encodes a member of a family of F-box proteins, called the KISS ME DEADLY (KMD) family, that targets type-B ARR proteins for degradation and is involved in the negative regulation of the cytokinin response. Also named as KFB20, a member of a group of Kelch repeat F-box proteins that negatively regulate phenylpropanoid biosynthesis by targeting the phenypropanoid biosynthesis enzyme phenylalanine …	KISS ME DEADLY 1 (KMD1)	KELCH REPEAT F-BOX 20 (KFB20);KISS ME DEADLY 1 (KMD1)
AT3G26740	8624.66	1.08776	0.194196	5.60137	2.12662e-08	9.24613e-05	AT3G26740	AT3G26740.1	transcripts are differentially regulated at the level of mRNA stability at different times of day controlled by the circadian clock. mRNAs are targets of the mRNA degradation pathway mediated by the downstream (DST) instability determinant.	CCR-LIKE (CCL)	CCR-LIKE (CCL)
AT5G10150	661.039	1.00678	0.279948	3.59632	0.000322747	0.0891401	AT5G10150	AT5G10150.1	SOK2 is a DUF966 domain containing protein of unknown function. Expressed in discrete domains of the PM. In root endodermis and embryo, expression is in inner basal edges and in basal	SOSEKI2 (SOK2)	SOSEKI2 (SOK2)
AT5G57340	529.533	0.990607	0.249459	3.97103	7.15625e-05	0.0324104	AT5G57340	AT5G57340.2	ras guanine nucleotide exchange factor Q-like protein;(source:Araport11)
AT5G24490	34974.5	0.988545	0.2704	3.65586	0.000256324	0.0742963	AT5G24490	AT5G24490.1	30S ribosomal protein;(source:Araport11)
AT5G42900	670.395	0.985023	0.244138	4.0347	5.46713e-05	0.025837	AT5G42900	AT5G42900.1	Acts with COR28 as a key regulator in the COP1-HY5 regulatory hub by regulating HY5 activity to ensure proper skotomorphogenic growth in the dark and photomorphogenic development in the light.	COLD REGULATED GENE 27 (COR27)	COLD REGULATED GENE 27 (COR27)
AT3G60530	1052.26	0.984046	0.227416	4.32707	1.51109e-05	0.0110592	AT3G60530	AT3G60530.1	Encodes a member of the GATA factor family of zinc finger transcription factors.	GATA TRANSCRIPTION FACTOR 4 (GATA4)	GATA TRANSCRIPTION FACTOR 4 (GATA4)
AT2G42170	688.17	0.954741	0.252702	3.77813	0.00015801	0.055403	AT2G42170	AT2G42170.1	Actin family protein;(source:Araport11)
AT5G40500	1095.46	0.947828	0.224306	4.2256	2.38303e-05	0.0145176	AT5G40500	AT5G40500.1	hypothetical protein;(source:Araport11)
AT3G62550	2294.72	0.934182	0.209128	4.46704	7.93105e-06	0.00783696	AT3G62550	AT3G62550.1	Adenine nucleotide alpha hydrolases-like superfamily protein;(source:Araport11)
AT1G15125	1941.84	0.881959	0.216842	4.06729	4.75631e-05	0.0252189	AT1G15125	AT1G15125.1	S-adenosyl-L-methionine-dependent methyltransferases superfamily protein;(source:Araport11)
AT1G56220	9694.98	0.8518	0.227086	3.751	0.000176132	0.0589068	AT1G56220	AT1G56220.3	Dormancy/auxin associated family protein;(source:Araport11)
AT2G34420	34870.7	0.823525	0.217691	3.783	0.000154949	0.0552203	AT2G34420	AT2G34420.1	Photosystem II type I chlorophyll a/b-binding protein	PHOTOSYSTEM II LIGHT HARVESTING COMPLEX GENE B1B2 (LHB1B2)	PHOTOSYSTEM II LIGHT HARVESTING COMPLEX GENE B1B2 (LHB1B2);PHOTOSYSTEM II LIGHT HARVESTING COMPLEX GENE 1.5 (LHCB1.5)
AT1G69830	3292.15	0.822438	0.194474	4.22903	2.34704e-05	0.0145176	AT1G69830	AT1G69830.1	Encodes a plastid-localized &#945;-amylase. Expression is reduced in the SEX4 mutant. Loss of function mutations show normal diurnal pattern of starch accumulation/degradation. Expression follows circadian rhythms.	ALPHA-AMYLASE-LIKE 3 (AMY3)	ALPHA-AMYLASE-LIKE 3 (ATAMY3);ALPHA-AMYLASE-LIKE 3 (AMY3)
AT5G02160	6777.87	0.819867	0.18102	4.52916	5.92187e-06	0.00613027	AT5G02160	AT5G02160.1	Zinc-finger domain containing protein involved in abiotic stress response. Possesses an N-terminal transit peptide followed by a hydrophobic domain and a zinc-finger domain. Despite the presence of a zinc-finger domain (C4-type) with two CXXCXGXG conserved repeats, characteristic of DNAJ protein, the conserved J domain is absent in FIP. Interacts with FtsH5. Gene expression levels are reduced and…	FTSH5 INTERACTING PROTEIN (FIP)	FTSH5 INTERACTING PROTEIN (FIP)
AT1G29910	35171	0.812188	0.218797	3.71205	0.000205586	0.0620728	AT1G29910	AT1G29910.1	member of Chlorophyll a/b-binding protein family	CHLOROPHYLL A/B BINDING PROTEIN 3 (CAB3)	CHLOROPHYLL A/B BINDING PROTEIN 3 (CAB3); (AB180);LIGHT HARVESTING CHLOROPHYLL A/B BINDING PROTEIN 1.2 (LHCB1.2);CELLULOSE SYNTHASE LIKE B3 (CSLB3)
AT1G70820	1701.35	0.796701	0.198219	4.01929	5.83744e-05	0.027	AT1G70820	AT1G70820.1	phosphoglucomutase, putative / glucose phosphomutase;(source:Araport11)
AT2G22540	1785.25	0.791301	0.220489	3.58885	0.000332138	0.0891401	AT2G22540	AT2G22540.1	Encodes a nuclear protein that acts as a floral repressor and that functions within the thermosensory pathway. SVP represses FT expression via direct binding to the vCArG III motif in the FT promoter.	SHORT VEGETATIVE PHASE (SVP)	AGAMOUS-LIKE 22 (AGL22);SHORT VEGETATIVE PHASE (SVP);FLOWERING ARABIDOPSIS QTL1 (FAQ1)
AT2G27385	4084.7	0.762735	0.188322	4.05016	5.11819e-05	0.0256067	AT2G27385	AT2G27385.1	Pollen Ole e 1 allergen and extensin family protein;(source:Araport11)
AT3G61580	7562.65	0.746615	0.17442	4.28055	1.86428e-05	0.0126649	AT3G61580	AT3G61580.1	Fatty acid/sphingolipid desaturase;(source:Araport11)	SPHINGOID LCB DESATURASE 1 (SLD1)	SPHINGOID LCB DESATURASE 1 (SLD1); (ATSLD1)
AT3G54890	32125.3	0.730457	0.185343	3.94111	8.11054e-05	0.0345716	AT3G54890	AT3G54890.1	Encodes a component of the light harvesting complex associated with photosystem I.	PHOTOSYSTEM I LIGHT HARVESTING COMPLEX GENE 1 (LHCA1)	PHOTOSYSTEM I LIGHT HARVESTING COMPLEX GENE 1 (LHCA1)
AT2G34430	14439.8	0.723397	0.183468	3.94292	8.0497e-05	0.0345716	AT2G34430	AT2G34430.1	Photosystem II type I chlorophyll a/b-binding protein The mRNA is cell-to-cell mobile.	LIGHT-HARVESTING CHLOROPHYLL-PROTEIN COMPLEX II SUBUNIT B1 (LHB1B1)	LIGHT-HARVESTING CHLOROPHYLL-PROTEIN COMPLEX II SUBUNIT B1 (LHB1B1);LIGHT-HARVESTING CHLOROPHYLL-PROTEIN COMPLEX II SUBUNIT B1 (LHCB1.4); (DEG11)
AT2G33830	2332.41	0.703619	0.188348	3.73574	0.000187162	0.0599273	AT2G33830	AT2G33830.2	Negative regulator of local and systemic acquired resistance; target of FLD for activation of SAR.	DORMANCY ASSOCIATED GENE 2 (DRM2)	DORMANCY/AUXIN ASSOCIATED FAMILY PROTEIN 2( (DAP2); (ATDRM2);DORMANCY ASSOCIATED GENE 2 (DRM2)
AT3G47470	112676	0.668349	0.171355	3.90037	9.60475e-05	0.0388847	AT3G47470	AT3G47470.1	Encodes a chlorophyll a/b-binding protein that is more similar to the PSI Cab proteins than the PSII cab proteins. The predicted protein is about 20 amino acids shorter than most known Cab proteins.	LIGHT-HARVESTING CHLOROPHYLL-PROTEIN COMPLEX I SUBUNIT A4 (LHCA4)	LIGHT-HARVESTING CHLOROPHYLL-PROTEIN COMPLEX I SUBUNIT A4 (LHCA4); (CAB4)
AT4G16370	3002.03	-0.787555	0.191588	-4.11066	3.9453e-05	0.0222292	AT4G16370	AT4G16370.1	Encodes a phloem-specific iron transporter that is essential for systemic iron signaling and redistribution of iron and cadmium. It loads iron into the phloem, facilitates iron recirculation from the xylem to the phloem, and regulates both shoot-to-root iron signaling and iron redistribution from mature to developing tissues.	OLIGOPEPTIDE TRANSPORTER (OPT3)	OLIGOPEPTIDE TRANSPORTER (ATOPT3); (OPT3);OLIGOPEPTIDE TRANSPORTER (OPT3)
AT3G54640	1166.51	-0.833019	0.205825	-4.04723	5.18284e-05	0.0256067	AT3G54640	AT3G54640.1	Catalyzes the conversion of indole-3-glycerolphosphate to indole, the penultimate reaction in the biosynthesis of tryptophan. Functions as a heterocomplex with tryptophan synthase beta subunit (TSA2).	TRYPTOPHAN SYNTHASE ALPHA CHAIN (TSA1)	TRYPTOPHAN-REQUIRING 3 (TRP3);TRYPTOPHAN SYNTHASE ALPHA CHAIN (TSA1)
AT5G08760	679.27	-0.901561	0.24175	-3.72931	0.000192003	0.0599273	AT5G08760	AT5G08760.1	Secreted peptide which functions in plant growth and pathogen defense.	(STMP8)	(STMP8)
AT5G44480	648.759	-0.932765	0.263491	-3.54002	0.000400092	0.0999725	AT5G44480	AT5G44480.1	mutant has Altered lateral root; UDP Glucose Epimerase The mRNA is cell-to-cell mobile.	DEFECTIVE UGE IN ROOT (DUR)	DEFECTIVE UGE IN ROOT (DUR)
AT1G78000	593.616	-0.964162	0.245263	-3.93113	8.45467e-05	0.0353454	AT1G78000	AT1G78000.1	Encodes a sulfate transporter that can restore sulfate uptake capacity of a yeast mutant lacking sulfate transporter genes.	SULFATE TRANSPORTER 1;2 (SULTR1;2)	SULFATE TRANSPORTER 1;2 (SULTR1;2);SELENATE RESISTANT 1 (SEL1)
AT3G21670	707.062	-0.979016	0.238309	-4.10818	3.98794e-05	0.0222292	AT3G21670	AT3G21670.1	Major facilitator superfamily protein;(source:Araport11)	NRT1/ PTR FAMILY 6.4 (NPF6.4)	NRT1/ PTR FAMILY 6.4 (NPF6.4); (ATNPF6.4)
AT5G46700	376.865	-1.01275	0.284939	-3.55426	0.000379049	0.098097	AT5G46700	AT5G46700.1	Encodes a transmembrane protein of the tetraspanin (TET) family, one of 17 members found in Arabidopsis. Double mutant analysis showed that TRN1 and TRN2 act in the same pathway. Required for the maintenance of both the radial pattern of tissue differentiation in the root and for the subsequent circumferential pattern within the epidermis.	TORNADO 2 (TRN2)	TETRASPANIN 1 (TET1);TORNADO 2 (TRN2)
AT1G29280	493.874	-1.01676	0.246248	-4.12902	3.64319e-05	0.0214052	AT1G29280	AT1G29280.1	member of WRKY Transcription Factor; Group II-e The mRNA is cell-to-cell mobile.	WRKY DNA-BINDING PROTEIN 65 (WRKY65)	WRKY DNA-BINDING PROTEIN 65 (WRKY65);WRKY DNA-BINDING PROTEIN 65 (ATWRKY65)
AT1G19670	634.118	-1.07427	0.271153	-3.96185	7.43698e-05	0.0329944	AT1G19670	AT1G19670.1	Chlorophyllase is the first enzyme involved in chlorophyll degradation. It catalyzes the hydrolysis of the ester bond to yield chlorophyllide and phytol. AtCLH1 lacks a typical signal sequence for the chloroplast. Its expression is induced rapidly by methyljasmonate, a known promoter of senescence and chlorophyll degradation.	CHLOROPHYLLASE 1 (CLH1)	CHLOROPHYLLASE 1 (ATCLH1);CORONATINE-INDUCED PROTEIN 1 (CORI1);CORONATINE-INDUCED PROTEIN 1 (ATHCOR1);CHLOROPHYLLASE 1 (CLH1)
AT1G74460	365.432	-1.08637	0.294653	-3.68693	0.00022698	0.0675934	AT1G74460	AT1G74460.1	GDSL-motif esterase/acyltransferase/lipase. Enzyme group with broad substrate specificity that may catalyze acyltransfer or hydrolase reactions with lipid and non-lipid substrates.
AT5G08640	704.042	-1.10117	0.258258	-4.26382	2.00959e-05	0.0132383	AT5G08640	AT5G08640.1	Encodes a flavonol synthase that catalyzes formation of flavonols from dihydroflavonols. Co-expressed with CHI and CHS (qRT-PCR).	FLAVONOL SYNTHASE 1 (FLS1)	FLAVONOL SYNTHASE (FLS); (ATFLS1);FLAVONOL SYNTHASE 1 (FLS1)
AT5G53450	1490.07	-1.1096	0.242109	-4.58306	4.58215e-06	0.0052427	AT5G53450	AT5G53450.1	FBN11 contains a lipid-binding FBN domain and a kinase domain. It is induced by osmotic stress and loss of function mutants show decreased germination when grown under osmotic stress conditions.	OBP3-RESPONSIVE GENE 1 (ORG1)	OBP3-RESPONSIVE GENE 1 (ORG1);FIBRILLIN11 (FBN11)
AT5G05250	610.319	-1.12418	0.314574	-3.57367	0.000352009	0.0933211	AT5G05250	AT5G05250.1	hypothetical protein;(source:Araport11)
AT5G19240	897.679	-1.13792	0.220536	-5.15979	2.47231e-07	0.000597173	AT5G19240	AT5G19240.1	Glycoprotein membrane precursor GPI-anchored;(source:Araport11)
AT5G24150	135.48	-1.57164	0.387725	-4.0535	5.04568e-05	0.0256067	AT5G24150	AT5G24150.1	squalene monooxygenase gene homolog	(SQP1)	(SQP1);SQUALENE MONOOXYGENASE 5 (SQE5)
AT2G34020	289.541	-1.61231	0.361949	-4.45453	8.40776e-06	0.00790993	AT2G34020	AT2G34020.1	Calcium-binding EF-hand family protein;(source:Araport11)
AT2G39330	310.643	-1.70298	0.389917	-4.36756	1.25642e-05	0.0105051	AT2G39330	AT2G39330.1	jacalin-related lectin 23;(source:Araport11)	JACALIN-RELATED LECTIN 23 (JAL23)	JACALIN-RELATED LECTIN 23 (JAL23)
AT4G40000	117.421	-1.73034	0.44379	-3.899	9.65902e-05	0.0388847	AT4G40000	AT4G40000.1	S-adenosyl-L-methionine-dependent methyltransferases superfamily protein;(source:Araport11)	(TRM4A)	(TRM4A); (ATTRM4A)
AT2G26400	107.366	-1.76458	0.436646	-4.04122	5.31743e-05	0.0256879	AT2G26400	AT2G26400.1	Encodes a protein predicted to belong to the acireductone dioxygenase (ARD/ARD?)family.	ACIREDUCTONE DIOXYGENASE 3 (ARD3)	ACIREDUCTONE DIOXYGENASE (ARD);ACIREDUCTONE DIOXYGENASE 3 (ATARD3);ACIREDUCTONE DIOXYGENASE 3 (ARD3)
AT2G30766	396.882	-1.81042	0.340633	-5.31487	1.06731e-07	0.000297356	AT2G30766	AT2G30766.1	Functions in iron homeostasis, activates iron deficiency response genes such as bHLH38, bHLH39, IRT1, and FRO2.	FE-UPTAKE-INDUCING PEPTIDE1 (FEP1)	IRONMAN 3 (IMA3);FE-UPTAKE-INDUCING PEPTIDE1 (FEP1)
AT2G14560	384.301	-1.85314	0.379467	-4.88354	1.04196e-06	0.00161794	AT2G14560	AT2G14560.1	Encodes LURP1, a member of the LURP cluster (late upregulated in response to Hyaloperonospora parasitica) which exhibits a pronounced upregulation after recognition of the pathogenic oomycte H. parasitica. LURP1 is required for full basal defense to H. parasitica and resistance to this pathogen mediated by the R-proteins RPP4 and RPP5. The mRNA is cell-to-cell mobile.	LATE UPREGULATED IN RESPONSE TO HYALOPERONOSPORA PARASITICA (LURP1)	LATE UPREGULATED IN RESPONSE TO HYALOPERONOSPORA PARASITICA (LURP1)
AT1G31320	53.5083	-2.19369	0.583194	-3.76152	0.000168885	0.0573656	AT1G31320	AT1G31320.1	LOB domain-containing protein 4;(source:Araport11)	LOB DOMAIN-CONTAINING PROTEIN 4 (LBD4)	LOB DOMAIN-CONTAINING PROTEIN 4 (LBD4)
AT2G41450	43.096	-2.28392	0.635627	-3.59318	0.000326673	0.0891401	AT2G41450	AT2G41450.1	N-acetyltransferase;(source:Araport11)
AT5G10130	51.1753	-2.44347	0.655429	-3.72805	0.000192967	0.0599273	AT5G10130	AT5G10130.1	Pollen Ole e 1 allergen and extensin family protein;(source:Araport11)
AT1G48510	68.6836	-2.68153	0.591116	-4.53639	5.72249e-06	0.00613027	AT1G48510	AT1G48510.1	Encodes one of two Arabidopsis mitochondrial proteins similar to human SURF1 which is known to be involved in cytochrome c oxidase assembly. Mutations result in defects in hypocotyl elongation and changes in GA homeostasis.	SURFEIT 1B (SURF1B)	(ATSURF1B);SURFEIT 1B (SURF1B)
AT2G14247	170.754	-2.7343	0.43105	-6.34334	2.24829e-10	3.00643e-06	AT2G14247	AT2G14247.1	Expressed protein;(source:Araport11)
AT2G37770	43.4383	-2.90284	0.771343	-3.76335	0.000167651	0.0573656	AT2G37770	AT2G37770.2	Encodes an NADPH-dependent aldo-keto reductase that can act on a wide variety of substrates in vitro including saturated and unsaturated aldehydes, steroids, and sugars. GFP-tagged AKR4C9 localizes to the chloroplast where it may play a role in detoxifying reactive carbonyl compounds that threaten to impair the photosynthetic process. Transcript levels for this gene are up-regulated in response t…	CHLOROPLASTIC ALDO-KETO REDUCTASE (ChlAKR)	CHLOROPLASTIC ALDO-KETO REDUCTASE (ChlAKR);ALDO-KETO REDUCTASE FAMILY 4 MEMBER C9 (AKR4C9)
AT4G31354	33.5404	-3.8365	0.882203	-4.34877	1.36901e-05	0.0109555	AT4G31354	AT4G31354.1	This gene encodes a small protein and has either evidence of transcription or purifying selection. The mRNA is cell-to-cell mobile.
AT5G14650	26.7309	-4.00021	1.04334	-3.83404	0.000126054	0.0456715	AT5G14650	AT5G14650.1	Encodes a cell wall localized endo-polygalacturonase.	(PGLR)	(PGLR)
AT1G50060	15.7511	-5.27306	1.40987	-3.7401	0.000183949	0.0599273	AT1G50060	AT1G50060.1	CAP (Cysteine-rich secretory proteins, Antigen 5, and Pathogenesis-related 1 protein) superfamily protein;(source:Araport11)
AT2G31310	14.1737	-5.8622	1.62699	-3.6031	0.00031445	0.0887769	AT2G31310	AT2G31310.1	LOB domain-containing protein 14;(source:Araport11)	LOB DOMAIN-CONTAINING PROTEIN 14 (LBD14)	LOB DOMAIN-CONTAINING PROTEIN 14 (LBD14)
AT4G37290	14.2989	-5.87514	1.60298	-3.66513	0.000247209	0.0726228	AT4G37290	AT4G37290.1	Encoding a precursor protein of a secreted peptide that is responsive to flg22 stimulus.	PRECURSOR OF PAMP-INDUCED PEPTIDE 2 (PREPIP2)	PRECURSOR OF PAMP-INDUCED PEPTIDE 2 (PREPIP2);PAMP-INDUCED SECRETED PEPTIDE 2 (PIP2)
AT5G24960	16.4835	-6.13151	1.58302	-3.87329	0.000107377	0.0409971	AT5G24960	AT5G24960.1	putative cytochrome P450	CYTOCHROME P450, FAMILY 71, SUBFAMILY A, POLYPEPTIDE 14 (CYP71A14)	CYTOCHROME P450, FAMILY 71, SUBFAMILY A, POLYPEPTIDE 14 (CYP71A14)
AT4G27570	10.702	-6.47121	1.73332	-3.73342	0.000188896	0.0599273	AT4G27570	AT4G27570.1	Encodes a UDP-glycosyltransferase that contributes to cold, salt and drought stress tolerance via modulating anthocyanin accumulation.	(UGT79B3)	(UGT79B3)
AT3G62210	11.4256	-6.56898	1.70107	-3.86167	0.000112613	0.0422086	AT3G62210	AT3G62210.1	Putative endonuclease or glycosyl hydrolase;(source:Araport11)	EMBRYO SAC DEVELOPMENT ARREST 32 (EDA32)	EMBRYO SAC DEVELOPMENT ARREST 32 (EDA32)

## Sheet: 4582_DESeq2
AGI	baseMean	log2FoldChange	lfcSE	stat	pvalue	padj	Locus Identifier	Gene Model Name	Gene Model Description	Gene Model Type	Primary Gene Symbol	All Gene Symbols
AT3G18775	15.9348	7.67381	1.58901	4.82929	1.37023e-06	0.000907714	AT3G18775	AT3G18775.1	hypothetical protein;(source:Araport11)	protein_coding
AT1G75945	15.8462	7.66602	1.63979	4.67499	2.93974e-06	0.00176908	AT1G75945	AT1G75945.1	hypothetical protein;(source:Araport11)	protein_coding
AT3G10600	7.50045	6.5866	1.90386	3.45961	0.000540965	0.0759974	AT3G10600	AT3G10600.1	Encodes a member of the cationic amino acid transporter (CAT) subfamily of amino acid polyamine choline transporters.	protein_coding	CATIONIC AMINO ACID TRANSPORTER 7 (CAT7)	CATIONIC AMINO ACID TRANSPORTER 7 (CAT7)
AT2G23096	7.44156	6.57576	1.91342	3.43666	0.000588935	0.0783796	AT2G23096	AT2G23096.1	Encodes a prolyl 4-hydroxylase that modifies the extensin proteins in root hair cells.	protein_coding	PROLYL 4-HYDROXYLASE 13 (P4H13)	PROLYL 4-HYDROXYLASE 13 (P4H13)
AT3G45000	7.3422	6.55383	1.98079	3.3087	0.000937306	0.0977082	AT3G45000	AT3G45000.1	SNF7 family protein;(source:Araport11)	protein_coding	(VPS24.2)	(VPS24.2); (VPS24)
AT1G01840	22.2086	4.79069	1.09988	4.35564	1.32678e-05	0.00556056	AT1G01840	AT1G01840.1	AP2-like ethylene-responsive transcription factor SNZ;(source:Araport11)	protein_coding
AT2G30942	47.4272	2.34408	0.621584	3.77113	0.000162508	0.0335395	AT2G30942	AT2G30942.1	Encodes a 56-amino acid polypeptide with low but significant similarity to human small subunit of serine palmitoyltransferase that localizes to the ER and physically interacts with and greatly stimulates the activity of LCB1/LCB2 heterodimer ser palmitoyltransferase complex.	protein_coding	SMALL SUBUNIT OF SPT B (SSSPTB)	SMALL SUBUNIT OF SPT B (SSSPTB)
AT1G28480	55.5714	2.07341	0.562906	3.6834	0.000230142	0.0418247	AT1G28480	AT1G28480.1	Encodes GRX480, a member of the glutaredoxin family that regulates protein redox state. GRX480 interacts with TGA factors and suppresses JA-responsive PDF1.2 transcription. GRX480 transcription is SA-inducible and requires NPR1. Maybe involved in SA/JA cross-talk. It has also been shown to interact with the transcription factor TGA2 and suppress ORA59 promoter activity.	protein_coding	(GRX480)	(GRX480); (roxy19); (GRXC9)
AT2G41990	130.656	2.02123	0.37697	5.36178	8.24039e-08	0.000112816	AT2G41990	AT2G41990.1	late embryogenesis abundant protein;(source:Araport11)	protein_coding	COMPANION OF CELLULOSE SYNTHASE 3 (CC3)	COMPANION OF CELLULOSE SYNTHASE 3 (CC3)
AT5G43155	50.4783	2.00196	0.586018	3.41622	0.000634974	0.0809927	AT5G43155	AT5G43155.1	QWRF motif protein;(source:Araport11)	protein_coding
AT3G43850	132.568	1.94648	0.450166	4.32392	1.53279e-05	0.00616957	AT3G43850	AT3G43850.1	hypothetical protein;(source:Araport11)	protein_coding
AT1G73120	114.561	1.92126	0.503644	3.81472	0.00013634	0.0307678	AT1G73120	AT1G73120.1	F-box/RNI superfamily protein;(source:Araport11)	protein_coding
AT1G62980	74.0574	1.82126	0.545071	3.34132	0.000833797	0.0917417	AT1G62980	AT1G62980.1	Alpha-expansin 18. Naming convention from the Expansin Working Group (Kende et al, 2004. Plant Mol Bio)	protein_coding	EXPANSIN A18 (EXPA18)	EXPANSIN A18 (ATEXPA18);EXPANSIN 18 (EXP18); (ATEXP18); (ATHEXP ALPHA 1.25);EXPANSIN A18 (EXPA18)
AT5G26270	465.266	1.63797	0.218481	7.4971	6.52451e-14	6.69936e-10	AT5G26270	AT5G26270.1	transmembrane protein;(source:Araport11)	protein_coding
AT1G67265	240.724	1.54278	0.421787	3.65773	0.000254458	0.0450479	AT1G67265	AT1G67265.1	ROTUNDIFOLIA like 21;(source:Araport11)	protein_coding	ROTUNDIFOLIA LIKE 21 (RTFL21)	DEVIL 3 (DVL3);ROTUNDIFOLIA LIKE 21 (RTFL21)
AT3G53800	603.492	1.32284	0.260761	5.073	3.91589e-07	0.000355395	AT3G53800	AT3G53800.1	Encodes one of the Arabidopsis orthologs of the human Hsp70-binding protein 1 (HspBP-1) and yeast Fes1p: Fes1A (AT3G09350), Fes1B (AT3G53800), Fes1C (AT5G02150).	protein_coding	FES1B (Fes1B)	FES1B (Fes1B)
AT4G12490	582.375	1.23994	0.310427	3.9943	6.48857e-05	0.0180067	AT4G12490	AT4G12490.1	Encodes a member of the AZI family of lipid transfer proteins. Contains a PRR domain that appears to be required for localization to the chloroplast.	protein_coding	(AZI3)	(AZI3)
AT5G42900	849.558	1.23459	0.273646	4.51161	6.43371e-06	0.00314578	AT5G42900	AT5G42900.1	Acts with COR28 as a key regulator in the COP1-HY5 regulatory hub by regulating HY5 activity to ensure proper skotomorphogenic growth in the dark and photomorphogenic development in the light.	protein_coding	COLD REGULATED GENE 27 (COR27)	COLD REGULATED GENE 27 (COR27)
AT5G02810	2660.12	1.23071	0.14681	8.38298	5.16049e-17	1.05976e-12	AT5G02810	AT5G02810.1	PRR7 and PRR9 are partially redundant essential components of a temperature-sensitive circadian system. CCA1 and LHY had a positive effect on PRR7 expression levels. Acts as transcriptional repressor of CCA1 and LHY. Acts additively with EC, PRR5 and PRR9 to regulate hypocotyl growth under photoperiodic conditions.	protein_coding	PSEUDO-RESPONSE REGULATOR 7 (PRR7)	PSEUDO-RESPONSE REGULATOR 7 (PRR7); (APRR7)
AT5G56080	457.186	1.1932	0.265677	4.49116	7.08375e-06	0.00330618	AT5G56080	AT5G56080.1	Encodes a protein with nicotianamine synthase activity. Its transcript levels rise in roots in response to zinc deficiency and rise in leaves in response to elevated levels of zinc.	protein_coding	NICOTIANAMINE SYNTHASE 2 (NAS2)	ARABIDOPSIS THALIANA NICOTIANAMINE SYNTHASE 2 (ATNAS2);NICOTIANAMINE SYNTHASE 2 (NAS2)
AT1G20190	585.173	1.19275	0.27195	4.3859	1.15506e-05	0.00504686	AT1G20190	AT1G20190.1	member of Alpha-Expansin Gene Family. Naming convention from the Expansin Working Group (Kende et al, 2004. Plant Mol Bio)	protein_coding	EXPANSIN 11 (EXPA11)	EXPANSIN 11 (ATEXPA11);EXPANSIN 11 (EXP11); (ATEXP11); (ATHEXP ALPHA 1.14);EXPANSIN 11 (EXPA11)
AT5G01600	2544.52	1.17461	0.181115	6.48542	8.84837e-11	2.59586e-07	AT5G01600	AT5G01600.1	Encodes a ferretin protein that is targeted to the chloroplast. Member of a Ferritin gene family. Gene expression is induced in response to iron overload and by nitric oxide. Expression of the gene is downregulated in the presence of paraquat, an inducer of photoxidative stress.	protein_coding	FERRETIN 1 (FER1)	ARABIDOPSIS THALIANA FERRETIN 1 (ATFER1);FERRETIN 1 (FER1)
AT1G21140	204.387	1.15177	0.339151	3.39604	0.000683686	0.0845794	AT1G21140	AT1G21140.1	The gene encodes nodulin-like1 whose transcript abundance was repressed under conditions of Fe-deficient growth.	protein_coding	VACUOLAR IRON TRANSPORTER-LIKE 1 (VTL1)	VACUOLAR IRON TRANSPORTER-LIKE 1 (VTL1); (ATVTL1)
AT2G43010	1410.19	1.13572	0.226068	5.02379	5.06611e-07	0.00043349	AT2G43010	AT2G43010.1	Isolated as a semidominant mutation defective in red -light responses. Encodes a nuclear localized bHLH protein that interacts with active PhyB protein. Negatively regulates phyB mediated red light responses. Involved in shade avoidance response. Protein abundance is negatively regulated by PhyB.Involved in the regulation of response to nutrient levels. Controls the resistance to B. cinerea in a …	protein_coding	PHYTOCHROME INTERACTING FACTOR 4 (PIF4)	PHYTOCHROME INTERACTING FACTOR 4 (PIF4); (SRL2); (AtPIF4)
AT3G49160	647.399	1.1316	0.298529	3.79058	0.000150293	0.0323026	AT3G49160	AT3G49160.1	Expression of the gene is downregulated in the presence of paraquat, an inducer of photoxidative stress.	protein_coding
AT3G26740	9836.05	1.11661	0.159861	6.98492	2.85027e-12	1.17066e-08	AT3G26740	AT3G26740.1	transcripts are differentially regulated at the level of mRNA stability at different times of day controlled by the circadian clock. mRNAs are targets of the mRNA degradation pathway mediated by the downstream (DST) instability determinant.	protein_coding	CCR-LIKE (CCL)	CCR-LIKE (CCL)
AT1G18330	429.021	1.11254	0.233427	4.76611	1.87816e-06	0.00116878	AT1G18330	AT1G18330.2	EARLY-PHYTOCHROME-RESPONSIVE1	protein_coding	EARLY-PHYTOCHROME-RESPONSIVE1 (EPR1)	REVEILLE 7 (RVE7);EARLY-PHYTOCHROME-RESPONSIVE1 (EPR1)
AT2G27385	5376.26	1.10828	0.174624	6.3467	2.19983e-10	5.64695e-07	AT2G27385	AT2G27385.1	Pollen Ole e 1 allergen and extensin family protein;(source:Araport11)	protein_coding
AT5G51890	219.045	1.09994	0.329188	3.34138	0.000833625	0.0917417	AT5G51890	AT5G51890.1	encodes peroxidase involved in the lignification of tracheary elements (TE) in roots	protein_coding	PEROXIDASE 66 (PRX66)	PEROXIDASE 66 (PRX66)
AT4G36040	4343.01	1.07214	0.220133	4.8704	1.11373e-06	0.000816844	AT4G36040	AT4G36040.1	Chaperone DnaJ-domain superfamily protein;(source:Araport11)	protein_coding	DNAJ11 (J11)	DNAJ11 (J11);DNA J PROTEIN C23 (DJC23)
AT5G40190	360.399	1.00922	0.305572	3.30273	0.000957482	0.0988083	AT5G40190	AT5G40190.1	Identified in a screen for calmodulin-binding proteins obtained from an auxin treated cDNA library.	protein_coding
AT5G24470	735.971	0.993043	0.257949	3.84977	0.000118229	0.0272804	AT5G24470	AT5G24470.1	Encodes a pseudo-response regulator whose mutation affects various circadian-associated biological events such as flowering time in the long-day photoperiod conditions, red light sensitivity of seedlings during early photomorphogenesis, and the period of free-running rhythms of certain clock-controlled genes including CCA1 and APRR1/TOC1 in constant white light. Acts as transcriptional repressor …	protein_coding	PSEUDO-RESPONSE REGULATOR 5 (PRR5)	PSEUDO-RESPONSE REGULATOR 5 (APRR5);PSEUDO-RESPONSE REGULATOR 5 (PRR5)
AT1G22770	649.348	0.977715	0.222699	4.3903	1.13193e-05	0.00504686	AT1G22770	AT1G22770.1	Together with CONSTANTS (CO) and FLOWERING LOCUS T (FT), GIGANTEA promotes flowering under long days in a circadian clock-controlled flowering pathway. GI acts earlier than CO and FT in the pathway by increasing CO and FT mRNA abundance. Located in the nucleus. Regulates several developmental processes, including photoperiod-mediated flowering, phytochrome B signaling, circadian clock, carbohydra…	protein_coding	GIGANTEA (GI)	GIGANTEA (GI); (FB)
AT2G02120	347.818	0.968344	0.255396	3.79153	0.000149719	0.0323026	AT2G02120	AT2G02120.1	Predicted to encode a PR (pathogenesis-related) protein. Belongs to the plant defensin (PDF) family with the following members: At1g75830/PDF1.1, At5g44420/PDF1.2a, At2g26020/PDF1.2b, At5g44430/PDF1.2c, At2g26010/PDF1.3, At1g19610/PDF1.4, At1g55010/PDF1.5, At2g02120/PDF2.1, At2g02100/PDF2.2, At2g02130/PDF2.3, At1g61070/PDF2.4, At5g63660/PDF2.5, At2g02140/PDF2.6, At5g38330/PDF3.1 and At4g30070/PDF…	protein_coding	(PDF2.1)	(PDF2.1);LOW-MOLECULAR-WEIGHT CYSTEINE-RICH 70 (LCR70)
AT4G26520	311.765	0.932811	0.278332	3.35144	0.000803934	0.0917417	AT4G26520	AT4G26520.1	Aldolase superfamily protein;(source:Araport11)	protein_coding	FRUCTOSE-BISPHOSPHATE ALDOLASE 7 (FBA7)	FRUCTOSE-BISPHOSPHATE ALDOLASE 7 (FBA7); (ATFBA7)
AT1G69830	3887.82	0.930322	0.147391	6.31193	2.75579e-10	6.2881e-07	AT1G69830	AT1G69830.1	Encodes a plastid-localized &#945;-amylase. Expression is reduced in the SEX4 mutant. Loss of function mutations show normal diurnal pattern of starch accumulation/degradation. Expression follows circadian rhythms.	protein_coding	ALPHA-AMYLASE-LIKE 3 (AMY3)	ALPHA-AMYLASE-LIKE 3 (ATAMY3);ALPHA-AMYLASE-LIKE 3 (AMY3)
AT2G29670	3291.32	0.917714	0.208054	4.41094	1.02924e-05	0.00469699	AT2G29670	AT2G29670.1	Tetratricopeptide repeat (TPR)-like superfamily protein;(source:Araport11)	protein_coding
AT1G77210	1080.32	0.905969	0.249814	3.62658	0.000287202	0.0491498	AT1G77210	AT1G77210.1	AtSTP14 belongs to the family of sugar transport proteins (AtSTPs)in volved in monosaccharide transport. Heterologous expression in yeast revealed that AtSTP14 is the transporter specifc for galactose and does not transport other monosaccharides such as glucose or fructose.	protein_coding	SUGAR TRANSPORT PROTEIN 14 (STP14)	SUGAR TRANSPORT PROTEIN 14 (AtSTP14);SUGAR TRANSPORT PROTEIN 14 (STP14)
AT2G42170	756.379	0.902215	0.223641	4.03422	5.47845e-05	0.0165092	AT2G42170	AT2G42170.1	Actin family protein;(source:Araport11)	protein_coding
AT2G22980	1060.95	0.901699	0.209229	4.30963	1.63528e-05	0.0062189	AT2G22980	AT2G22980.4	serine carboxypeptidase-like 13;(source:Araport11)	protein_coding	SERINE CARBOXYPEPTIDASE-LIKE 13 (SCPL13)	SERINE CARBOXYPEPTIDASE-LIKE 13 (SCPL13)
AT1G56300	633.734	0.887658	0.242196	3.66504	0.000247297	0.0441607	AT1G56300	AT1G56300.1	Chaperone DnaJ-domain superfamily protein;(source:Araport11)	protein_coding	(DJC53)	(DJC53)
AT5G40500	1196.48	0.887267	0.170247	5.21165	1.87167e-07	0.000202298	AT5G40500	AT5G40500.1	hypothetical protein;(source:Araport11)	protein_coding
AT5G43440	571.81	0.850103	0.242562	3.50468	0.000457149	0.0680753	AT5G43440	AT5G43440.1	encodes a protein whose sequence is similar to ACC oxidase	protein_coding
AT2G33830	2779.53	0.83532	0.158885	5.25739	1.46117e-07	0.000176509	AT2G33830	AT2G33830.2	Negative regulator of local and systemic acquired resistance; target of FLD for activation of SAR.	protein_coding	DORMANCY ASSOCIATED GENE 2 (DRM2)	DORMANCY/AUXIN ASSOCIATED FAMILY PROTEIN 2( (DAP2); (ATDRM2);DORMANCY ASSOCIATED GENE 2 (DRM2)
AT1G19310	347.277	0.829257	0.244141	3.39663	0.000682215	0.0845794	AT1G19310	AT1G19310.1	RING/U-box superfamily protein;(source:Araport11)	protein_coding
AT1G02020	369.731	0.822243	0.22696	3.62285	0.000291374	0.0494518	AT1G02020	AT1G02020.1	nitroreductase family protein;(source:Araport11)	protein_coding
AT5G24740	1406.07	0.821883	0.168729	4.87102	1.11021e-06	0.000816844	AT5G24740	AT5G24740.1	Encodes a vacuolar sorting protein that interacts with the plant-specific GRAS family transcription factor SHORT-ROOT and acts in a pathway that controls root growth and radial patterning. It provides a connections between gibberellic acid, SHR and PLT signaling in the root.	protein_coding	SHRUBBY (SHBY)	SHRUBBY (SHBY)
AT3G62550	2434.03	0.802563	0.162868	4.92769	8.32087e-07	0.000657221	AT3G62550	AT3G62550.1	Adenine nucleotide alpha hydrolases-like superfamily protein;(source:Araport11)	protein_coding
AT3G25190	2216.81	0.80017	0.187547	4.26651	1.98559e-05	0.00728143	AT3G25190	AT3G25190.1	The gene encodes nodulin-like21 whose transcript abundance was repressed under conditions of Fe-deficient growth.	protein_coding	VACUOLAR IRON TRANSPORTER-LIKE 5 (VTL5)	VACUOLAR IRON TRANSPORTER-LIKE 5 (VTL5); (ATVTL5)
AT5G35100	2374.96	0.797918	0.213519	3.73699	0.000186234	0.0364239	AT5G35100	AT5G35100.1	Cyclophilin-like peptidyl-prolyl cis-trans isomerase family protein;(source:Araport11)	protein_coding
AT5G27280	878.764	0.792233	0.189144	4.18852	2.80779e-05	0.00994152	AT5G27280	AT5G27280.1	Zim17-type zinc finger protein;(source:Araport11)	protein_coding
AT1G17970	443.806	0.785304	0.219498	3.57773	0.000346588	0.0553871	AT1G17970	AT1G17970.1	RING/U-box superfamily protein;(source:Araport11)	protein_coding	(CTL15)	(CTL15)
AT1G21680	3150.49	0.783467	0.20947	3.74023	0.000183854	0.0363041	AT1G21680	AT1G21680.1	DPP6 N-terminal domain-like protein;(source:Araport11)	protein_coding
[truncated: 146 more rows]

## Sheet: Pooled_degs
gene.ID	3943_1_cpm	3943_2_cpm	3943_3_cpm	4578_1_cpm	4578_2_cpm	4578_3_cpm	4582_1_cpm	4582_2_cpm	4582_3_cpm	3943_mean	4578_mean	4582_mean	3943_stdev	4578_stdev	4582_stdev	4578_lgfc	4582_lgfc	type	name	description	summary
[truncated: 172 more rows]
