# Supplementary material for: Reprogramming feedback strength in gibberellin biosynthesis highlights conditional regulation by the circadian clock and carbon dioxide
Source: PLoS One. 2025 Dec 9;20(12):e0337439. doi: 10.1371/journal.pone.0337439 (PMC12688126; doi:10.1371/journal.pone.0337439)
Supplement: S2 Table — (XLSX) [file pone.0337439.s009.xlsx]

## Sheet: cpm.all
gene.ID	3943_CO2_1	3943_CO2_2	3943_CO2_3	4578_CO2_1	4578_CO2_2	4578_CO2_3	4582_CO2_1	4582_CO2_2	4582_CO2_3	mean3943	mean4578	mean4582	4578/3943	4582/3943	type	name	description	summary
AT1G01010	2.21345	3.666	3.40545	3.37305	2.47543	3.42814	2.0391	2.75156	2.56358	3.09497	3.09221	2.45141	0.999108	0.792065	gene	NAC001	NAC domain-containing protein 1	AT1G01010|NAC001|NAC domain-containing protein 1
AT1G01020	3.36693	3.45348	3.32977	2.65755	3.46561	3.02819	5.11297	3.7653	4.08006	3.3834	3.05045	4.31944	0.901594	1.27666	gene	ARV1	ARV1 family protein	AT1G01020|ARV1|ARV1 family protein
AT1G01030	1.58994	1.222	1.76579	1.4821	1.27308	1.57123	1.09564	1.37578	0.938776	1.52591	1.44214	1.13673	0.945098	0.744953	gene	NGA3	B3 domain-containing transcription factor NGA3	AT1G01030|NGA3|B3 domain-containing transcription factor NGA3
AT1G01040	23.3035	26.5121	28.1013	23.458	20.6522	24.3684	21.3649	24.8365	23.5416	25.9723	22.8262	23.2477	0.878866	0.895094	gene	DCL1	Dicer-like 1	AT1G01040|DCL1|Dicer-like 1
AT1G01050	5.51803	6.21627	5.37304	7.05273	7.92139	5.685	5.35644	6.33583	5.23548	5.70245	6.88637	5.64258	1.20762	0.989502	gene	PPA1	Soluble inorganic pyrophosphatase 1	AT1G01050|PPA1|Soluble inorganic pyrophosphatase 1
AT1G01060	11.2699	10.573	9.1821	9.65918	13.2966	11.1129	13.3911	12.0562	13.2873	10.3416	11.3562	12.9115	1.09811	1.2485	gene	LHY	LHY1	AT1G01060|LHY|LHY1
AT1G01070	2.41609	2.76279	2.82526	2.70866	2.22789	2.11402	1.88693	2.78777	1.80534	2.66804	2.35019	2.16001	0.880866	0.809586	gene		WAT1-related protein	AT1G01070|WAT1-related protein
AT1G01080	22.7424	18.6488	20.5084	19.4717	24.6836	19.2261	19.6606	21.2884	18.4144	20.6332	21.1271	19.7878	1.02394	0.959028	gene		RNA-binding (RRM/RBD/RNP motifs) family protein	AT1G01080|RNA-binding (RRM/RBD/RNP motifs) family protein
AT1G01090	104.905	101.373	83.5471	104.564	110.51	101.673	99.9768	100.504	116.914	96.6083	105.583	105.798	1.09289	1.09513	gene	PDH-E1 ALPHA	Pyruvate dehydrogenase E1 component subunit alpha	AT1G01090|PDH-E1 ALPHA|Pyruvate dehydrogenase E1 component subunit alpha
AT1G01100	197.885	242.169	200.543	157.358	179.292	162.037	214.775	196.809	181.834	213.532	166.229	197.806	0.778471	0.926351	gene	RPP1A	60S acidic ribosomal protein P1-1	AT1G01100|RPP1A|60S acidic ribosomal protein P1-1
AT1G01110	1.44965	1.32826	1.48831	1.32878	1.48526	1.48553	1.49128	1.26717	1.19152	1.42207	1.43319	1.31666	1.00782	0.925871	gene	IQD18	IQ-domain 18	AT1G01110|IQD18|IQ-domain 18
AT1G01120	14.0756	13.5483	12.8903	15.2298	14.8172	12.2842	12.9955	12.9251	10.471	13.5047	14.1104	12.1305	1.04485	0.898241	gene	KCS1	3-ketoacyl-CoA synthase	AT1G01120|KCS1|3-ketoacyl-CoA synthase
AT1G01130	8.52644	9.61662	9.1821	8.22819	4.95087	8.05613	5.20427	6.62547	6.57143	9.10839	7.07839	6.13372	0.777129	0.673415	gene		CONTAINS InterPro DOMAIN/s: CBL-interacting protein kinase (InterPro:IPR020660), Calcium/calmodulin-dependent protein kinase-like (InterPro:IPR020636); BEST Arabidopsis thaliana protein match is: unknown protein (TAIR:AT5G47170.1); Has 176 Blast hit /.../76 proteins in 20 species: Archae - 0; Bacteria - 0; Metazoa - 0; Fungi - 0; Plants - 176; Viruses - 0; Other Eukaryotes - 0 (source: NCBI BLink…	AT1G01130|CONTAINS InterPro DOMAIN/s: CBL-interacting protein kinase (InterPro:IPR020660), Calcium/calmodulin-dependent protein kinase-like (InterPro:IPR020636); BEST Arabidopsis thaliana protein match is: unknown protein (TAIR:AT5G47170.1); Has 176 Blast hit /.../76 proteins in 20 species: Archae - 0; Bacteria - 0; Metazoa - 0; Fungi - 0; Plants - 176; Viruses - 0; Other Eukaryotes - 0 (source: …
AT1G01140	16.3826	13.442	14.429	13.8499	17.0098	13.3983	13.0868	15.4232	16.4286	14.7512	14.7527	14.9795	1.0001	1.01548	gene	CIPK9	CBL-interacting protein kinase 9	AT1G01140|CIPK9|CBL-interacting protein kinase 9
AT1G01150	0	0.106261	0.151353	0.0511068	0.176817	0.199975	0.091303	0.108614	0	0.0858714	0.142633	0.0666391	1.661	0.776033	gene		Homeodomain-like protein with RING/FYVE/PHD-type zinc finger domain-containing protein	AT1G01150|Homeodomain-like protein with RING/FYVE/PHD-type zinc finger domain-containing protein
AT1G01160	23.5062	27.4153	30.195	19.625	24.2239	26.5681	29.0648	26.1036	23.9749	27.0388	23.4723	26.3811	0.868097	0.975674	gene	GIF2	GRF1-interacting factor 2	AT1G01160|GIF2|GRF1-interacting factor 2
AT1G01170	12.2831	10.9449	11.629	10.3236	12.1296	11.5128	10.7129	9.59426	10.6515	11.619	11.322	10.3195	0.974441	0.888163	gene		At1g01170	AT1G01170|At1g01170
AT1G01180	5.33098	6.8007	5.22169	5.46842	5.65814	5.71356	5.26514	5.93758	5.77708	5.78446	5.61337	5.65993	0.970424	0.978473	gene		S-adenosyl-L-methionine-dependent methyltransferases superfamily protein	AT1G01180|S-adenosyl-L-methionine-dependent methyltransferases superfamily protein
AT1G01190	3.69427	3.8254	3.30455	3.52637	2.5108	3.65668	2.98256	4.12734	3.06907	3.60807	3.23128	3.39299	0.89557	0.94039	gene	CYP78A8	CYP78A8	AT1G01190|CYP78A8|CYP78A8
AT1G01200	0.26499	0.212522	0.554962	0.459961	0.353633	0.228543	0.243475	0.470662	0.324961	0.344158	0.347379	0.346366	1.00936	1.00641	gene	RABA3	RABA3	AT1G01200|RABA3|RABA3
AT1G01210	6.79621	7.11949	7.46677	7.35937	5.6935	6.28492	9.28247	7.89264	8.0157	7.12749	6.44593	8.39694	0.904376	1.17811	gene		DNA-directed RNA polymerase subunit	AT1G01210|DNA-directed RNA polymerase subunit
AT1G01220	22.8047	24.2806	26.1589	19.6761	16.7622	19.1976	18.291	21.2884	16.4286	24.4148	18.5453	18.6693	0.759594	0.764674	gene	FKGP	Bifunctional fucokinase/fucose pyrophosphorylase	AT1G01220|FKGP|Bifunctional fucokinase/fucose pyrophosphorylase
AT1G01225	2.68108	3.24096	2.09372	2.2998	2.65225	2.37113	2.55648	1.84644	2.56358	2.67192	2.44106	2.32217	0.913599	0.869101	gene		At1g01225	AT1G01225|At1g01225
AT1G01230	4.38013	4.09105	4.26312	4.90625	4.70332	4.11377	4.38254	4.41698	4.58556	4.24477	4.57445	4.46169	1.07767	1.0511	gene		ORMDL family protein	AT1G01230|ORMDL family protein
AT1G01240	24.8155	24.7588	30.8004	23.1003	21.1473	20.8831	15.1259	17.4145	18.2339	26.7916	21.7102	16.9248	0.810337	0.631719	gene		At1g01240/F6F3_11	AT1G01240|At1g01240/F6F3_11
AT1G01250	0.0155876	0.159391	0.0504511	0.102214	0.10609	0.0285678	0.0608687	0.0724095	0.0722135	0.0751434	0.0789571	0.0684972	1.05075	0.911553	gene	ERF023	Ethylene-responsive transcription factor ERF023	AT1G01250|ERF023|Ethylene-responsive transcription factor ERF023
AT1G01260	7.49766	6.42879	7.18928	6.69498	6.93122	7.99899	6.75642	7.38577	6.86028	7.03858	7.2084	7.00083	1.02413	0.994636	gene	BHLH13	Transcription factor bHLH13	AT1G01260|BHLH13|Transcription factor bHLH13
AT1G01280	0	0	0	0	0	0	0.0304343	0	0	0	0	0.0101448	#DIV/0!	#DIV/0!	gene	CYP703A2	CYP703A2	AT1G01280|CYP703A2|CYP703A2
AT1G01290	3.56957	2.70966	3.65771	2.96419	3.99606	3.82809	4.23037	3.54807	3.10518	3.31231	3.59611	3.62787	1.08568	1.09527	gene	CNX3	Cyclic pyranopterin monophosphate synthase, mitochondrial	AT1G01290|CNX3|Cyclic pyranopterin monophosphate synthase, mitochondrial
AT1G01300	12.7507	15.1953	11.6794	14.361	11.6699	13.5126	12.3259	11.3683	13.6122	13.2085	13.1812	12.4355	0.997931	0.941477	gene	APF2	Aspartyl protease family protein 2	AT1G01300|APF2|Aspartyl protease family protein 2
AT1G01305	0	0	0	0	0	0	0	0	0	0	0	0	#DIV/0!	#DIV/0!	gene		Putative uncharacterized protein	AT1G01305|Putative uncharacterized protein
AT1G01310	0.0935259	0.106261	0.0504511	0.0511068	0.141453	0.199975	0.121737	0	0.0361068	0.0834127	0.130845	0.0526147	1.56865	0.630776	gene		At1g01310	AT1G01310|At1g01310
AT1G01320	124.202	122.785	120.048	135.637	136.998	134.954	120.368	150.033	147.279	122.345	135.863	139.227	1.11049	1.13798	gene		Tetratricopeptide repeat (TPR)-like superfamily protein	AT1G01320|Tetratricopeptide repeat (TPR)-like superfamily protein
AT1G01335	0	0	0	0	0	0	0	0	0	0	0	0	#DIV/0!	#DIV/0!	gene	AREP1	Auxin-responsive endogenous peptide 1	AT1G01335|AREP1|Auxin-responsive endogenous peptide 1
AT1G01340	2.58755	2.86905	2.39643	2.70866	1.59135	2.3997	2.34344	2.46192	2.02198	2.61767	2.23324	2.27578	0.853137	0.869391	gene	CNGC10	Probable cyclic nucleotide-gated ion channel 10	AT1G01340|CNGC10|Probable cyclic nucleotide-gated ion channel 10
AT1G01350	15.3538	16.7361	16.5732	13.6455	13.5795	15.9694	13.6041	13.794	12.0236	16.221	14.3981	13.1406	0.887621	0.810094	gene		Zinc finger CCCH domain-containing protein 1	AT1G01350|Zinc finger CCCH domain-containing protein 1
AT1G01355	0	0	0	0	0.0353633	0	0	0	0.0722135	0	0.0117878	0.0240712	#DIV/0!	#DIV/0!	gene		Putative endonuclease or glycosyl hydrolase	AT1G01355|Putative endonuclease or glycosyl hydrolase
AT1G01360	1.55876	2.07209	2.3712	1.83984	2.65225	2.08545	1.88693	1.84644	2.23862	2.00069	2.19251	1.99066	1.09588	0.994991	gene	PYL9	RCAR1	AT1G01360|PYL9|RCAR1
AT1G01370	0.717032	0.850088	0.655865	0.971028	0.95481	1.05701	0.882595	1.4844	1.11931	0.740995	0.994283	1.1621	1.34182	1.5683	gene	HTR12	Histone H3-like centromeric protein HTR12	AT1G01370|HTR12|Histone H3-like centromeric protein HTR12
AT1G01380	0.763795	0.743827	0.529737	0.613281	0.495087	0.65706	0.486949	0.470662	0.902669	0.679119	0.588476	0.620093	0.866528	0.913084	gene	ETC1	MYB-like transcription factor ETC1	AT1G01380|ETC1|MYB-like transcription factor ETC1
AT1G01390	2.05757	2.65652	1.86669	2.2998	2.47543	1.7712	2.25214	1.99126	2.52747	2.1936	2.18215	2.25696	0.994781	1.02889	gene		UDP-Glycosyltransferase superfamily protein	AT1G01390|UDP-Glycosyltransferase superfamily protein
AT1G01400	0	0	0	0	0	0	0	0	0	0	0	0	#DIV/0!	#DIV/0!	gene		F6F3.20 protein	AT1G01400|F6F3.20 protein
AT1G01410	0	0	0	0	0	0	0	0	0	0	0	0	#DIV/0!	#DIV/0!	gene	APUM22	Putative pumilio homolog 22	AT1G01410|APUM22|Putative pumilio homolog 22
AT1G01420	8.77585	9.24471	8.40011	8.38151	5.44595	6.5706	6.42164	7.53059	6.53532	8.80689	6.79935	6.82919	0.77205	0.775437	gene	UGT72B3	UDP-glucosyl transferase 72B3	AT1G01420|UGT72B3|UDP-glucosyl transferase 72B3
AT1G01430	20.7783	27.2028	19.5246	22.027	22.385	20.9402	18.4128	22.4832	21.2669	22.5019	21.7841	20.7209	0.968099	0.920852	gene	TBL25	Mannan O-acetyltransferase 3	AT1G01430|TBL25|Mannan O-acetyltransferase 3
AT1G01440	5.0504	5.79122	6.25594	5.51953	6.01177	5.97067	7.36511	6.0462	6.3909	5.69919	5.83399	6.60073	1.02365	1.15819	gene		At1g01440	AT1G01440|At1g01440
AT1G01450	1.32495	1.80644	1.99282	1.63542	1.37917	1.54266	1.24781	1.08614	0.758242	1.70807	1.51908	1.03073	0.889357	0.603448	gene		Protein kinase superfamily protein	AT1G01450|Protein kinase superfamily protein
AT1G01453	0.218227	0.159391	0.100902	0.0511068	0.141453	0.0285678	0.21304	0	0.10832	0.159507	0.0737093	0.10712	0.462107	0.671571	gene		unknown protein; FUNCTIONS IN: molecular_function unknown; INVOLVED IN: biological_process unknown; LOCATED IN: cellular_component unknown; BEST Arabidopsis thaliana protein match is: unknown protein (TAIR:AT4G01110.1); Ha.	AT1G01453|unknown protein; FUNCTIONS IN: molecular_function unknown; INVOLVED IN: biological_process unknown; LOCATED IN: cellular_component unknown; BEST Arabidopsis thaliana protein match is: unknown protein (TAIR:AT4G01110.1); Ha.
AT1G01460	0	0	0	0	0	0	0.0304343	0	0	0	0	0.0101448	#DIV/0!	#DIV/0!	gene	PIP5K10	Phosphatidylinositol 4-phosphate 5-kinase 10	AT1G01460|PIP5K10|Phosphatidylinositol 4-phosphate 5-kinase 10
AT1G01470	3.21106	2.76279	3.05229	2.65755	3.1827	2.94249	3.28691	3.62048	3.2135	3.00871	2.92758	3.37363	0.973034	1.12129	gene	LEA14	LSR3	AT1G01470|LEA14|LSR3
AT1G01480	0.374104	0.265652	0.378383	0.357747	0.31827	0.399949	0.365212	0.543071	0.288854	0.33938	0.358656	0.399046	1.0568	1.17581	gene	ACS2	1-aminocyclopropane-1-carboxylate synthase 2	AT1G01480|ACS2|1-aminocyclopropane-1-carboxylate synthase 2
AT1G01490	266.611	299.231	239.189	269.026	177.736	223.543	152.324	186.31	207.506	268.344	223.435	182.046	0.832646	0.678408	gene		Heavy metal transport/detoxification superfamily protein	AT1G01490|Heavy metal transport/detoxification superfamily protein
AT1G01500	12.6104	11.795	11.2001	10.8857	10.5029	10.7129	9.98246	11.4769	11.8069	11.8685	10.7005	11.0888	0.90159	0.934301	gene		Uncharacterized protein At1g01500	AT1G01500|Uncharacterized protein At1g01500
AT1G01510	16.897	18.33	15.9173	14.0033	17.9999	14.3982	17.1954	14.8802	19.281	17.0481	15.4671	17.1189	0.907263	1.00415	gene	AN	C-terminal binding protein AN	AT1G01510|AN|C-terminal binding protein AN
AT1G01520	0.124701	0.318783	0.22703	0.204427	0.0707267	0.199975	0.243475	0.362048	0.252747	0.223505	0.158376	0.28609	0.708603	1.28002	gene		ASG4	AT1G01520|ASG4
AT1G01530	0	0	0	0	0	0	0	0	0	0	0	0	#DIV/0!	#DIV/0!	gene	AGL28	AGL28	AT1G01530|AGL28|AGL28
AT1G01540	35.6645	31.772	30.5986	30.7663	34.6207	30.0819	29.0952	30.7378	31.2323	32.6784	31.823	30.3551	0.973823	0.928905	gene		Probable serine/threonine-protein kinase At1g01540	AT1G01540|Probable serine/threonine-protein kinase At1g01540
AT1G01550	24.5505	28.3186	28.1517	26.3711	27.9017	26.9395	26.0518	26.7915	24.3721	27.0069	27.0707	25.7385	1.00236	0.953031	gene	BPS1	Protein BPS1, chloroplastic	AT1G01550|BPS1|Protein BPS1, chloroplastic
AT1G01560	0.358516	0.159391	0.706316	0.255534	0.21218	0.0857035	0.182606	0.217229	0.433281	0.408074	0.184472	0.277705	0.452056	0.680526	gene	MPK11	Mitogen-activated protein kinase 11	AT1G01560|MPK11|Mitogen-activated protein kinase 11
AT1G01570	0.639094	1.222	0.731541	0.817708	0.495087	0.828467	0.760858	0.724095	0.758242	0.864212	0.713754	0.747732	0.825901	0.865218	gene		F22L4.11 protein	AT1G01570|F22L4.11 protein
AT1G01580	0.826145	0.637566	0.580188	2.09538	0.990174	1.39982	1.85649	1.33958	1.6248	0.6813	1.49512	1.60696	2.19452	2.35867	gene	FRO2	ferric reduction oxidase 2	AT1G01580|FRO2|ferric reduction oxidase 2
AT1G01590	0.140289	0.0531305	0	0	0.0707267	0.0571356	0	0	0.10832	0.0644731	0.0426208	0.0361068	0.661063	0.560028	gene	FRO1	Probable ferric reduction oxidase 1	AT1G01590|FRO1|Probable ferric reduction oxidase 1
AT1G01600	5.36215	3.55974	3.78383	3.73079	4.98623	2.94249	4.04777	4.30837	4.98273	4.23524	3.8865	4.44629	0.917658	1.04983	gene	CYP86A4	Cytochrome P450 86A4	AT1G01600|CYP86A4|Cytochrome P450 86A4
AT1G01610	22.5397	28.4779	21.3408	22.3848	24.9312	22.4829	22.6431	23.5693	25.0942	24.1195	23.2663	23.7689	0.964625	0.985463	gene	GPAT4	GPAT4	AT1G01610|GPAT4|GPAT4
AT1G01620	124.795	138.671	134.679	120.254	113.552	119.128	117.416	114.009	113.484	132.715	117.645	114.969	0.886446	0.866288	gene	PIP1-3	TMP-B	AT1G01620|PIP1-3|TMP-B
AT1G01630	28.9619	31.0282	32.5157	27.9554	29.6345	27.0537	31.0734	32.0412	31.0518	30.8353	28.2145	31.3888	0.915009	1.01795	gene		Polyphosphoinositide binding protein, putative	AT1G01630|Polyphosphoinositide binding protein, putative
AT1G01640	0.592331	1.16887	0.983797	0.919922	0.813357	0.799899	0.943464	0.434457	0.252747	0.914999	0.844392	0.543556	0.922834	0.594051	gene		BTB/POZ domain-containing protein At1g01640	AT1G01640|BTB/POZ domain-containing protein At1g01640
AT1G01650	7.54442	8.23523	8.50101	8.07487	9.19447	8.02756	8.76509	8.58053	9.78493	8.09355	8.4323	9.04352	1.04185	1.11737	gene	SPPL4	Signal peptide peptidase-like 4	AT1G01650|SPPL4|Signal peptide peptidase-like 4
AT1G01660	3.16429	3.45348	2.64868	3.32194	1.76817	3.25673	1.88693	3.005	2.92465	3.08882	2.78228	2.60552	0.900758	0.843534	gene		RING/U-box superfamily protein	AT1G01660|RING/U-box superfamily protein
AT1G01670	0.872908	0.743827	1.31173	1.73763	0.777994	1.37126	0.852161	0.905119	1.19152	0.976155	1.29563	0.982934	1.32728	1.00695	gene	PUB56	U-box domain-containing protein 56	AT1G01670|PUB56|U-box domain-containing protein 56
AT1G01680	0.0779382	0	0	0.0511068	0.0707267	0.0571356	0.091303	0.108614	0.252747	0.0259794	0.0596564	0.150888	2.29629	5.80799	gene	PUB54	U-box domain-containing protein 54	AT1G01680|PUB54|U-box domain-containing protein 54
AT1G01690	3.24223	2.55026	3.4559	2.81087	3.00588	3.42814	3.31734	4.23596	2.99686	3.0828	3.08163	3.51672	0.999621	1.14076	gene	ATPRD3	Putative recombination initiation defects 3	AT1G01690|ATPRD3|Putative recombination initiation defects 3
AT1G01695	0.155876	0.106261	0.100902	0.15332	0.0707267	0.0285678	0.182606	0.0362048	0.0722135	0.121013	0.0842049	0.0970081	0.695832	0.801632	gene		TRM33	AT1G01695|TRM33
AT1G01700	0.639094	1.06261	0.983797	0.766601	0.707267	0.799899	0.517384	1.26717	0.758242	0.895167	0.757922	0.847597	0.846683	0.94686	gene	ATROPGEF2	RHO guanyl-nucleotide exchange factor 2	AT1G01700|ATROPGEF2|RHO guanyl-nucleotide exchange factor 2
AT1G01710	7.31061	7.59766	8.32443	7.10384	9.22983	7.65618	8.21727	7.85643	7.51021	7.74423	7.99662	7.8613	1.03259	1.01512	gene		Acyl-CoA thioesterase II	AT1G01710|Acyl-CoA thioesterase II
AT1G01715	1.1379	1.64705	0.882895	1.07324	1.30844	0.857035	0.730424	1.04994	0.830455	1.22261	1.07957	0.870272	0.883005	0.711814	gene			AT1G01715
AT1G01720	3.42928	5.36618	3.90996	4.80403	4.88014	4.91367	5.66078	5.3221	5.92151	4.23514	4.86595	5.6348	1.14895	1.33049	gene	NAC002	NAC domain-containing protein 2	AT1G01720|NAC002|NAC domain-containing protein 2
AT1G01725	1.6367	1.48765	1.03425	0.766601	0.919447	1.19985	1.33911	1.01373	1.40816	1.3862	0.961966	1.25367	0.693958	0.904392	gene		Adenylosuccinate synthetase	AT1G01725|Adenylosuccinate synthetase
AT1G01730	5.09716	4.78174	4.18744	5.00846	5.72886	5.28505	4.89993	4.45319	4.87441	4.68878	5.34079	4.74251	1.13906	1.01146	gene		T1N6.14 protein	AT1G01730|T1N6.14 protein
AT1G01740	1.73023	1.96583	1.66489	1.5332	2.47543	1.45696	1.91736	1.77403	2.02198	1.78698	1.82187	1.90446	1.01952	1.06574	gene	BSK4	Serine/threonine-protein kinase BSK4	AT1G01740|BSK4|Serine/threonine-protein kinase BSK4
AT1G01750	2.21345	1.64705	2.32075	1.4821	2.19253	1.91404	2.79996	2.35331	1.98587	2.06041	1.86289	2.37971	0.904133	1.15497	gene	ADF11	actin depolymerizing factor 11	AT1G01750|ADF11|actin depolymerizing factor 11
AT1G01760	1.57435	0.690696	1.13515	1.32878	1.37917	1.57123	1.58259	1.33958	1.87755	1.1334	1.42639	1.5999	1.25851	1.4116	gene		TAD1	AT1G01760|TAD1
AT1G01770	6.60916	6.8007	7.64334	7.05273	9.22983	7.91329	6.33034	6.44445	8.59341	7.01774	8.06528	7.12273	1.14927	1.01496	gene		Propionyl-CoA carboxylase	AT1G01770|Propionyl-CoA carboxylase
AT1G01780	2.44726	2.65652	2.49733	2.65755	2.93516	2.02832	3.013	2.49813	2.31083	2.53371	2.54034	2.60732	1.00262	1.02905	gene	PLIM2B	LIM domain-containing protein PLIM2b	AT1G01780|PLIM2B|LIM domain-containing protein PLIM2b
AT1G01790	42.8349	34.216	40.1843	35.8258	43.2847	36.6525	33.8734	41.9613	42.4254	39.0784	38.5877	39.4201	0.987443	1.00874	gene	KEA1	K(+) efflux antiporter 1, chloroplastic	AT1G01790|KEA1|K(+) efflux antiporter 1, chloroplastic
AT1G01800	8.23028	9.08531	7.9965	7.51269	10.0078	8.45607	10.1346	8.68914	8.48509	8.43737	8.65886	9.10295	1.02625	1.07889	gene		AT1G01800 protein	AT1G01800|AT1G01800 protein
AT1G01810	0.592331	0.796957	0.731541	0.562174	0.282907	0.514221	0.547818	0.506867	0.252747	0.706943	0.453101	0.435811	0.640929	0.616472	gene		T1N6.23	AT1G01810|T1N6.23
AT1G01820	15.6968	14.5578	19.9786	13.9521	15.9842	15.5409	17.9258	15.387	17.259	16.7444	15.1591	16.8573	0.905324	1.00674	gene	PEX11C	Peroxisomal membrane protein 11C	AT1G01820|PEX11C|Peroxisomal membrane protein 11C
AT1G01830	30.0374	22.7399	25.831	30.6641	18.6365	23.7113	17.7128	23.6779	25.7441	26.2027	24.3373	22.3783	0.928806	0.854043	gene		ARM repeat superfamily protein	AT1G01830|ARM repeat superfamily protein
AT1G01840	1.96404	1.48765	2.0685	1.27767	1.7328	0.999874	1.61302	1.73783	2.23862	1.84006	1.33678	1.86316	0.726487	1.01255	gene		AP2-like ethylene-responsive transcription factor SNZ	AT1G01840|AP2-like ethylene-responsive transcription factor SNZ
AT1G01860	2.88372	2.92218	3.85951	2.19759	3.74851	2.74251	2.43475	2.64295	2.81633	3.2218	2.89621	2.63134	0.89894	0.81673	gene	PFC1	rRNA adenine N(6)-methyltransferase	AT1G01860|PFC1|rRNA adenine N(6)-methyltransferase
AT1G01880	1.20025	1.06261	0.807218	0.562174	1.0609	0.91417	0.639121	1.12235	1.29984	1.02336	0.845748	1.02044	0.826443	0.997145	gene	GEN1	Flap endonuclease GEN-like 1	AT1G01880|GEN1|Flap endonuclease GEN-like 1
AT1G01900	3.00842	3.71913	3.2541	3.11751	2.97052	2.71394	3.1956	2.09988	2.96075	3.32722	2.93399	2.75208	0.881816	0.827141	gene	SBTI1.1	SBTI1.1	AT1G01900|SBTI1.1|SBTI1.1
AT1G01910	12.6416	13.1764	12.8398	10.5791	13.8978	11.8556	14.6693	13.6854	12.0597	12.8859	12.1108	13.4715	0.939851	1.04544	gene		ATPase	AT1G01910|ATPase
AT1G01920	7.56001	8.60714	7.31541	7.66601	6.68367	7.42763	6.2086	5.61174	8.08791	7.82752	7.25911	6.63608	0.927383	0.847789	gene		SET domain-containing protein	AT1G01920|SET domain-containing protein
AT1G01930	6.11036	6.96009	6.76045	6.89941	7.95675	7.28479	7.88249	6.95131	8.16013	6.6103	7.38032	7.66464	1.11649	1.1595	gene		F22M8.6 protein	AT1G01930|F22M8.6 protein
AT1G01940	4.62953	4.30357	4.08654	3.73079	3.71315	3.65668	4.47385	5.17728	4.33281	4.33988	3.70021	4.66131	0.852606	1.07406	gene	CYP18-1	Peptidyl-prolyl cis-trans isomerase CYP18-1	AT1G01940|CYP18-1|Peptidyl-prolyl cis-trans isomerase CYP18-1
AT1G01950	9.69552	10.4667	10.6956	8.94368	9.97246	9.91303	9.46508	11.6579	9.78493	10.286	9.60973	10.3026	0.934257	1.00162	gene	ARK2	Kinesin-like protein	AT1G01950|ARK2|Kinesin-like protein
AT1G01960	31.3312	36.235	34.6851	34.8548	36.884	35.2813	36.5516	34.9376	33.6876	34.0838	35.6733	35.0589	1.04664	1.02861	gene	BIG3	Brefeldin A-inhibited guanine nucleotide-exchange protein 3	AT1G01960|BIG3|Brefeldin A-inhibited guanine nucleotide-exchange protein 3
AT1G01970	11.9246	11.6356	11.5785	11.5501	13.4381	12.2556	13.0259	13.6492	14.551	11.7129	12.4146	13.742	1.05991	1.17324	gene		Pentatricopeptide repeat-containing protein At1g01970	AT1G01970|Pentatricopeptide repeat-containing protein At1g01970
AT1G01980	0.0467629	0.106261	0.0252256	0	0.0353633	0	0	0	0	0.0594165	0.0117878	0	0.198392	0	gene	SEC1A	Berberine bridge enzyme-like 1	AT1G01980|SEC1A|Berberine bridge enzyme-like 1
AT1G01990	9.82022	11.795	9.81274	9.40364	9.30056	10.3987	8.91726	9.63047	10.0016	10.476	9.70096	9.51643	0.92602	0.908405	gene		At1g01990	AT1G01990|At1g01990
AT1G02000	6.0636	6.48192	6.50819	6.49056	5.58741	6.17065	7.03033	5.93758	6.75196	6.35124	6.08287	6.57329	0.957746	1.03496	gene	GAE2	UDP-glucuronate 4-epimerase 2	AT1G02000|GAE2|UDP-glucuronate 4-epimerase 2
AT1G02010	2.10433	1.96583	2.1694	1.68652	2.58152	2.05688	2.25214	2.42572	2.23862	2.07985	2.10831	2.30549	1.01368	1.10849	gene	SEC1A	secretory 1A	AT1G02010|SEC1A|secretory 1A
AT1G02020	8.85378	8.97905	6.98748	10.068	7.39094	8.54178	6.90859	8.29089	8.73784	8.27344	8.66692	7.97911	1.04756	0.964424	gene		Nitroreductase family protein	AT1G02020|Nitroreductase family protein
AT1G02030	0.748207	0.796957	1.13515	0.919922	0.601177	0.799899	0.395646	0.651686	0.866562	0.893438	0.773666	0.637965	0.865942	0.714056	gene	ZAT1	Zinc finger protein ZAT1	AT1G02030|ZAT1|Zinc finger protein ZAT1
AT1G02040	0	0	0.0252256	0	0	0	0.121737	0	0	0.00840852	0	0.0405791	0	4.82595	gene		At1g02040	AT1G02040|At1g02040
AT1G02050	3.5384	4.14418	3.40545	2.60644	3.8546	3.39957	3.37821	3.8015	3.35793	3.69601	3.28687	3.51255	0.889303	0.950362	gene	PKSA	Type III polyketide synthase A	AT1G02050|PKSA|Type III polyketide synthase A
AT1G02060	1.15349	1.59391	1.46308	0.613281	1.4499	1.54266	1.49128	1.4844	1.33595	1.40349	1.20195	1.43721	0.856396	1.02402	gene		Pentatricopeptide repeat-containing protein At1g02060, chloroplastic	AT1G02060|Pentatricopeptide repeat-containing protein At1g02060, chloroplastic
AT1G02065	1.34054	2.17835	1.81624	1.83984	1.55599	1.79977	1.09564	1.44819	1.55259	1.77838	1.73187	1.36547	0.973848	0.76782	gene	SPL8	Squamosa promoter-binding-like protein 8	AT1G02065|SPL8|Squamosa promoter-binding-like protein 8
AT1G02067	0.0779382	0	0	0	0.0353633	0.0285678	0	0	0	0.0259794	0.0213104	0	0.82028	0	gene			AT1G02067
AT1G02070	0.452042	0.478174	0.378383	0.408854	0.10609	0.628492	0.304343	0.108614	0.324961	0.4362	0.381145	0.245973	0.873786	0.563899	gene		At1g02070	AT1G02070|At1g02070
AT1G02080	25.5482	33.791	31.5572	40.0677	34.939	33.8243	28.73	34.1049	27.5495	30.2988	36.277	30.1281	1.19731	0.994367	gene		Transcription regulator	AT1G02080|Transcription regulator
AT1G02090	31.2688	32.0908	27.2184	34.0882	24.6129	31.1961	25.717	31.4619	33.9404	30.1927	29.9657	30.3731	0.992483	1.00598	gene	CSN7	COP9 signalosome complex subunit 7	AT1G02090|CSN7|COP9 signalosome complex subunit 7
AT1G02100	8.3238	8.81966	7.6938	7.76823	6.57758	8.28467	9.3129	8.18228	8.70173	8.27909	7.54349	8.7323	0.91115	1.05474	gene	LCMT1	Leucine carboxyl methyltransferase 1 homolog	AT1G02100|LCMT1|Leucine carboxyl methyltransferase 1 homolog
AT1G02110	24.192	28.4248	23.0562	24.3268	22.7033	27.9393	19.9649	25.2347	27.3689	25.2243	24.9898	24.1895	0.990702	0.958976	gene		BZIP domain class transcription factor (DUF630 and DUF632)	AT1G02110|BZIP domain class transcription factor (DUF630 and DUF632)
AT1G02120	30.7388	32.2502	35.0131	29.5908	24.1178	28.2821	30.4343	28.2759	28.1633	32.6674	27.3303	28.9578	0.836622	0.886445	gene	VAD1	Protein VASCULAR ASSOCIATED DEATH 1, chloroplastic	AT1G02120|VAD1|Protein VASCULAR ASSOCIATED DEATH 1, chloroplastic
AT1G02130	7.27943	8.60714	8.32443	8.12597	8.66402	8.14183	9.49551	7.05993	6.71586	8.07034	8.31061	7.7571	1.02977	0.961187	gene	RABD2A	Ras-related protein RABD2a	AT1G02130|RABD2A|Ras-related protein RABD2a
AT1G02140	40.4344	37.2976	33.3482	37.5635	36.1413	38.7665	37.982	38.2684	39.4647	37.0267	37.4904	38.5717	1.01252	1.04173	gene	MEE63	MEE63	AT1G02140|MEE63|MEE63
AT1G02145	6.51564	6.42879	7.94605	6.54166	8.77011	7.74188	8.2477	6.62547	5.66876	6.96349	7.68455	6.84731	1.10355	0.983316	gene	ALG12	Dol-P-Man:Man(7)GlcNAc(2)-PP-Dol alpha-1,6-mannosyltransferase	AT1G02145|ALG12|Dol-P-Man:Man(7)GlcNAc(2)-PP-Dol alpha-1,6-mannosyltransferase
AT1G02150	25.704	28.3186	26.2094	23.5602	33.6305	25.8824	28.1822	28.6018	29.0659	26.744	27.6911	28.6166	1.03541	1.07002	gene		Pentatricopeptide repeat-containing protein At1g02150	AT1G02150|Pentatricopeptide repeat-containing protein At1g02150
AT1G02160	9.64875	8.28836	8.8794	8.43261	8.62866	9.54165	8.30857	8.29089	9.96547	8.93884	8.86764	8.85498	0.992035	0.990618	gene		Cox19 family protein (CHCH motif)	AT1G02160|Cox19 family protein (CHCH motif)
AT1G02170	8.15234	9.4041	6.71	9.19922	8.13357	8.9703	6.87816	8.10987	8.5573	8.08881	8.76769	7.84844	1.08393	0.970284	gene	AMC1	MCP1b	AT1G02170|AMC1|MCP1b
AT1G02180	1.80817	0.956349	1.76579	1.68652	1.4499	1.39982	1.58259	1.01373	1.91366	1.5101	1.51208	1.50333	1.00131	0.995513	gene		Ferredoxin-like protein	AT1G02180|Ferredoxin-like protein
AT1G02190	0.52998	0.106261	0.302707	0.511068	0.31827	0.171407	0.486949	0.506867	0.469388	0.312983	0.333582	0.487735	1.06581	1.55834	gene		Protein CER1-like 1	AT1G02190|Protein CER1-like 1
AT1G02205	14.3406	11.8481	12.1335	12.5212	12.8723	9.9416	9.98246	11.3321	14.1177	12.7741	11.7783	11.8108	0.92205	0.924588	gene	CER1	Fatty acid hydroxylase superfamily	AT1G02205|CER1|Fatty acid hydroxylase superfamily
AT1G02210	0	0	0	0	0	0	0	0	0	0	0	0	#DIV/0!	#DIV/0!	gene		At1g02210	AT1G02210|At1g02210
AT1G02220	3.5384	3.666	3.70816	3.32194	2.33398	3.79952	4.56515	3.58427	2.85243	3.63752	3.15181	3.66728	0.866473	1.00818	gene	NAC003	NAC domain-containing protein 3	AT1G02220|NAC003|NAC domain-containing protein 3
AT1G02230	0.389691	0.0531305	0.428835	0.255534	0.176817	0.199975	0.273909	0.0724095	0.433281	0.290552	0.210775	0.259867	0.72543	0.894389	gene	NAC004	NAC domain-containing protein 4	AT1G02230|NAC004|NAC domain-containing protein 4
AT1G02250	0.0311753	0.0531305	0.0252256	0	0	0	0.182606	0.108614	0.0722135	0.0365105	0	0.121145	0	3.31808	gene	NAC005	NAC domain-containing protein 5	AT1G02250|NAC005|NAC domain-containing protein 5
AT1G02260	2.2758	2.97531	2.72436	2.14648	2.29862	1.85691	2.98256	2.38951	2.38305	2.65849	2.10067	2.58504	0.790175	0.972373	gene		At1g02260	AT1G02260|At1g02260
AT1G02270	6.26623	6.16314	6.15504	5.05957	6.18859	7.22766	6.26947	5.90138	6.89639	6.1948	6.1586	6.35575	0.994157	1.02598	gene		Uncharacterized calcium-binding protein At1g02270	AT1G02270|Uncharacterized calcium-binding protein At1g02270
AT1G02280	20.638	18.2769	18.9444	21.6693	22.0667	20.2832	18.8997	20.6367	20.8697	19.2864	21.3397	20.1354	1.10646	1.04402	gene	TOC33	Translocase of chloroplast 33, chloroplastic	AT1G02280|TOC33|Translocase of chloroplast 33, chloroplastic
AT1G02290	2.49402	2.86905	2.14417	2.2998	2.54616	2.17115	1.64345	2.20849	1.87755	2.50241	2.33904	1.90983	0.934713	0.763196	gene		At1g02290	AT1G02290|At1g02290
AT1G02300	5.47126	6.8007	7.18928	5.46842	5.19841	4.28517	5.72165	4.5256	5.48823	6.48708	4.984	5.24516	0.768296	0.808554	gene	CATHB1	Cathepsin B-like protease 1	AT1G02300|CATHB1|Cathepsin B-like protease 1
AT1G02305	41.2917	38.679	49.543	35.4681	31.6856	40.7377	38.682	39.789	32.8572	43.1712	35.9638	37.1094	0.83305	0.859587	gene	CATHB2	Cathepsin B-like protease 2	AT1G02305|CATHB2|Cathepsin B-like protease 2
AT1G02310	0.452042	0.371913	0.378383	0.971028	0.31827	0.685628	0.456515	0.579276	0.613815	0.40078	0.658309	0.549869	1.64257	1.372	gene	MAN1	MAN1	AT1G02310|MAN1|MAN1
AT1G02320	0.0155876	0	0.0504511	0	0	0	0	0.108614	0	0.0220129	0	0.0362048	0	1.6447	gene		unknown protein; Ha.	AT1G02320|unknown protein; Ha.
AT1G02330	16.1644	16.4705	14.4038	17.3252	17.5049	15.6552	15.5215	15.4956	17.5479	15.6795	16.8284	16.1883	1.07327	1.03245	gene	CSU2	CONTAINS InterPro DOMAIN/s: Hepatocellular carcinoma-associated antigen 59 (InterPro:IPR010756); Ha.	AT1G02330|CSU2|CONTAINS InterPro DOMAIN/s: Hepatocellular carcinoma-associated antigen 59 (InterPro:IPR010756); Ha.
AT1G02335	2.46285	1.75331	2.90094	1.68652	2.05107	3.22816	2.28257	2.06367	2.1303	2.37236	2.32192	2.15885	0.978737	0.909998	gene	GL22	Germin-like protein subfamily 2 member 2	AT1G02335|GL22|Germin-like protein subfamily 2 member 2
AT1G02340	0.654681	0.850088	0.90812	0.715495	0.353633	0.685628	0.760858	0.68789	0.866562	0.804296	0.584919	0.77177	0.727243	0.95956	gene	HFR1	Transcription factor HFR1	AT1G02340|HFR1|Transcription factor HFR1
AT1G02350	0.52998	0.318783	0.327932	0.255534	0.459723	0.342814	0.304343	0.506867	0.433281	0.392232	0.35269	0.41483	0.899189	1.05762	gene		Protoporphyrinogen oxidase-like protein	AT1G02350|Protoporphyrinogen oxidase-like protein
AT1G02360	3.94368	4.03792	4.31357	3.88411	2.40471	3.62811	4.9608	2.89638	3.68289	4.09839	3.30564	3.84669	0.806572	0.938586	gene		Chitinase family protein	AT1G02360|Chitinase family protein
AT1G02370	3.03959	3.77227	2.4721	3.67969	2.82907	3.31387	3.22604	3.11361	3.86342	3.09465	3.27421	3.40102	1.05802	1.099	gene		Pentatricopeptide repeat-containing protein At1g02370, mitochondrial	AT1G02370|Pentatricopeptide repeat-containing protein At1g02370, mitochondrial
AT1G02380	2.11992	1.75331	1.36218	3.16862	2.82907	2.08545	2.1304	3.18602	2.38305	1.74514	2.69438	2.56649	1.54394	1.47065	gene		T6A9.7 protein	AT1G02380|T6A9.7 protein
AT1G02390	0.701444	0.584435	0.90812	1.07324	0.565814	0.457085	0.608687	0.724095	0.722135	0.731333	0.698713	0.684972	0.955397	0.936608	gene	GPAT2	Probable glycerol-3-phosphate acyltransferase 2	AT1G02390|GPAT2|Probable glycerol-3-phosphate acyltransferase 2
AT1G02400	0.498805	0.584435	0.832443	0.613281	0.84872	0.571356	0.608687	0.905119	0.830455	0.638561	0.677786	0.78142	1.06143	1.22372	gene	GA2OX6	Gibberellin 2-beta-dioxygenase 6	AT1G02400|GA2OX6|Gibberellin 2-beta-dioxygenase 6
AT1G02405	0.0311753	0.318783	0.0756767	0.459961	0.0353633	0.142839	0.0608687	0.0724095	0.0722135	0.141878	0.212721	0.0684972	1.49932	0.482789	gene		At1g02405	AT1G02405|At1g02405
AT1G02410	7.60677	6.53505	7.01271	7.46159	8.27502	6.77057	6.75642	7.96505	7.76295	7.05151	7.50239	7.49481	1.06394	1.06287	gene	COX11	Cytochrome c oxidase assembly protein COX11, mitochondrial	AT1G02410|COX11|Cytochrome c oxidase assembly protein COX11, mitochondrial
AT1G02420	2.1511	1.9127	2.44688	1.68652	3.25343	2.71394	2.34344	2.71536	3.17739	2.17022	2.5513	2.7454	1.17559	1.26503	gene		Putative pentatricopeptide repeat-containing protein At1g02420	AT1G02420|Putative pentatricopeptide repeat-containing protein At1g02420
AT1G02430	0.52998	0.637566	0.882895	0.919922	0.63654	0.828467	1.0652	1.08614	0.830455	0.68348	0.794976	0.993933	1.16313	1.45422	gene	ATARFD1B	ADP-ribosylation factor D1B	AT1G02430|ATARFD1B|ADP-ribosylation factor D1B
AT1G02440	0.187052	0.265652	0.151353	0.102214	0.31827	0.114271	0.121737	0.0362048	0.180534	0.201353	0.178252	0.112825	0.885271	0.560337	gene	ATARFD1A	ADP-ribosylation factor D1A	AT1G02440|ATARFD1A|ADP-ribosylation factor D1A
AT1G02450	0.327341	0.318783	0.151353	0.613281	0.63654	0.428517	0.273909	0.217229	0.324961	0.265826	0.559446	0.272033	2.10456	1.02335	gene	NIMIN-1	NIMIN1	AT1G02450|NIMIN-1|NIMIN1
AT1G02460	0.514392	0.690696	0.378383	0.511068	0.31827	0.457085	0.486949	0.724095	0.505495	0.527824	0.428808	0.57218	0.812406	1.08403	gene		At1g02460	AT1G02460|At1g02460
AT1G02470	0.171464	0.265652	0.0756767	0.204427	0.282907	0.142839	0.21304	0.108614	0.0722135	0.170931	0.210058	0.131289	1.2289	0.768084	gene		Polyketide cyclase/dehydrase and lipid transport superfamily protein	AT1G02470|Polyketide cyclase/dehydrase and lipid transport superfamily protein
AT1G02475	8.30822	8.23523	6.43252	7.61491	8.52257	8.3418	6.33034	7.27716	7.69074	7.65865	8.15976	7.09941	1.06543	0.926979	gene		Polyketide cyclase/dehydrase and lipid transport superfamily protein	AT1G02475|Polyketide cyclase/dehydrase and lipid transport superfamily protein
AT1G02490	0.0155876	0	0.0504511	0.204427	0.0353633	0.0571356	0.121737	0.108614	0.216641	0.0220129	0.0989753	0.148997	4.49624	6.76863	gene		unknown protein; Ha.	AT1G02490|unknown protein; Ha.
AT1G02500	94.9132	110.458	99.1869	111.413	107.646	99.5303	107.494	93.4083	91.0612	101.519	106.196	97.3212	1.04607	0.958646	gene	SAM1	S-adenosylmethionine synthase	AT1G02500|SAM1|S-adenosylmethionine synthase
AT1G02510	0	0	0	0	0	0	0.0304343	0	0	0	0	0.0101448	#DIV/0!	#DIV/0!	gene	TPK4	TPK4	AT1G02510|TPK4|TPK4
AT1G02520	4.14631	3.45348	3.15319	4.65071	2.29862	3.17103	3.59125	3.47566	3.57457	3.58433	3.37345	3.54716	0.941167	0.989629	gene	ABCB11	ABC transporter B family member 11	AT1G02520|ABCB11|ABC transporter B family member 11
AT1G02530	0.233815	0.0531305	0.0756767	0.664388	0.176817	0	0.091303	0	0	0.120874	0.280402	0.0304343	2.31978	0.251786	gene	ABCB12	PGP12	AT1G02530|ABCB12|PGP12
AT1G02540	0	0	0	0	0	0	0	0	0	0	0	0	#DIV/0!	#DIV/0!	gene		T14P4.13 protein	AT1G02540|T14P4.13 protein
AT1G02550	0	0	0	0	0	0	0.0304343	0	0	0	0	0.0101448	#DIV/0!	#DIV/0!	gene		Invertase	AT1G02550|Invertase
AT1G02560	39.8732	40.1135	35.6942	38.8922	48.5539	36.024	37.4951	40.1149	33.1821	38.5603	41.1567	36.9307	1.06733	0.957739	gene	CLPP5	ATP-dependent Clp protease proteolytic subunit	AT1G02560|CLPP5|ATP-dependent Clp protease proteolytic subunit
AT1G02570	0.280578	0.478174	0.378383	0.664388	0.282907	0.342814	0.395646	0.434457	0.397174	0.379045	0.430036	0.409093	1.13452	1.07927	gene		Transmembrane protein	AT1G02570|Transmembrane protein
AT1G02575	0.187052	0.0531305	0.176579	0.255534	0.353633	0.314246	0.395646	0.217229	0.216641	0.13892	0.307804	0.276505	2.21569	1.99039	gene		unknown protein; BEST Arabidopsis thaliana protein match is: unknown protein (TAIR:AT1G02570.1).	AT1G02575|unknown protein; BEST Arabidopsis thaliana protein match is: unknown protein (TAIR:AT1G02570.1).
AT1G02580	0.155876	0.265652	0.0504511	0.255534	0.141453	0	0.121737	0.253433	0.0722135	0.157327	0.132329	0.149128	0.84111	0.947888	gene	MEA	Histone-lysine N-methyltransferase MEDEA	AT1G02580|MEA|Histone-lysine N-methyltransferase MEDEA
AT1G02590	0	0	0	0	0	0	0	0	0	0	0	0	#DIV/0!	#DIV/0!	gene		Aldehyde oxidase/xanthine dehydrogenase, molybdopterin binding protein	AT1G02590|Aldehyde oxidase/xanthine dehydrogenase, molybdopterin binding protein
AT1G02610	9.11877	12.4857	9.10643	12.5723	9.79565	10.0273	10.439	9.52185	9.78493	10.237	10.7984	9.91525	1.05485	0.968574	gene		RING/FYVE/PHD zinc finger superfamily protein	AT1G02610|RING/FYVE/PHD zinc finger superfamily protein
AT1G02620	1.68347	2.01896	1.81624	1.78874	1.37917	1.99975	1.1565	2.09988	1.40816	1.83956	1.72255	1.55485	0.936396	0.845231	gene		Ras-related small GTP-binding family protein	AT1G02620|Ras-related small GTP-binding family protein
AT1G02630	0.187052	0.318783	0.252256	0.255534	0.247543	0.199975	0	0.108614	0.0722135	0.252697	0.234351	0.0602759	0.927399	0.238531	gene	ETN8	Equilibrative nucleotide transporter 8	AT1G02630|ETN8|Equilibrative nucleotide transporter 8
AT1G02640	34.7605	33.366	31.8094	30.1019	33.2769	31.2532	22.8562	24.3658	27.2245	33.3119	31.544	24.8155	0.946927	0.744943	gene	BXL2	Probable beta-D-xylosidase 2	AT1G02640|BXL2|Probable beta-D-xylosidase 2
AT1G02650	1.93287	1.54078	0.857669	0.868815	1.02554	0.857035	1.12607	1.23096	1.55259	1.44377	0.917129	1.30321	0.63523	0.90264	gene		T14P4.7 protein	AT1G02650|T14P4.7 protein
AT1G02660	42.679	52.6523	41.8744	54.2754	47.1393	52.9933	49.3645	44.8939	44.2669	45.7352	51.4693	46.1751	1.12538	1.00962	gene	PLIP2	Phospholipase A1 PLIP2, chloroplastic	AT1G02660|PLIP2|Phospholipase A1 PLIP2, chloroplastic
AT1G02670	1.30936	1.11574	1.31173	0.817708	1.34381	1.05701	1.00433	1.15855	1.0471	1.24561	1.07284	1.06999	0.861298	0.859011	gene		P-loop containing nucleoside triphosphate hydrolases superfamily protein	AT1G02670|P-loop containing nucleoside triphosphate hydrolases superfamily protein
AT1G02680	7.18591	6.16314	6.00368	6.54166	6.43613	6.85628	6.23904	6.40824	6.78807	6.45091	6.61136	6.47845	1.02487	1.00427	gene	TAF13	Transcription initiation factor TFIID subunit 13	AT1G02680|TAF13|Transcription initiation factor TFIID subunit 13
AT1G02690	10.5996	12.1138	10.0902	9.91471	12.9076	10.0844	10.8651	11.3683	12.7818	10.9345	10.9689	11.6717	1.00315	1.06742	gene	IMPA-6	Importin subunit alpha	AT1G02690|IMPA-6|Importin subunit alpha
AT1G02700	0.0311753	0.106261	0.100902	0.15332	0.10609	0.171407	0.121737	0.0724095	0.10832	0.0794462	0.143606	0.100822	1.80759	1.26907	gene		GATA transcription factor-like protein	AT1G02700|GATA transcription factor-like protein
AT1G02705	8.91614	12.7513	7.76947	11.2435	5.05696	6.17065	5.69122	7.74782	9.20722	9.81231	7.49036	7.54875	0.763364	0.769315	gene			AT1G02705
AT1G02710	8.15234	12.0606	6.93703	10.6302	4.38505	5.79927	5.17384	7.02372	8.5212	9.05	6.93818	6.90625	0.766649	0.763122	gene		Glycine-rich protein	AT1G02710|Glycine-rich protein
AT1G02720	4.13073	3.71913	3.75861	2.75976	4.56187	3.74238	4.56515	3.14981	4.54945	3.86949	3.68801	4.08814	0.953099	1.05651	gene	GATL5	Probable galacturonosyltransferase-like 5	AT1G02720|GATL5|Probable galacturonosyltransferase-like 5
AT1G02730	35.6178	33.1534	34.9122	33.1683	42.2238	34.8813	36.0951	44.1336	41.5589	34.5611	36.7578	40.5959	1.06356	1.17461	gene	CSLD5	Cellulose synthase-like protein D5	AT1G02730|CSLD5|Cellulose synthase-like protein D5
AT1G02740	5.81419	7.01323	6.9118	6.13281	5.97641	7.65618	6.93903	5.3583	5.95762	6.57974	6.58846	6.08498	1.00133	0.924806	gene	MRG2	Protein MRG2	AT1G02740|MRG2|Protein MRG2
AT1G02750	5.15951	4.83487	7.08838	6.64388	4.84478	6.6563	6.42164	5.3221	5.12716	5.69426	6.04832	5.62363	1.06218	0.987598	gene	DI19-2	Protein DEHYDRATION-INDUCED 19 homolog 2	AT1G02750|DI19-2|Protein DEHYDRATION-INDUCED 19 homolog 2
AT1G02770	0.140289	0.0531305	0.0504511	0	0.0353633	0.142839	0.0608687	0.217229	0	0.0812902	0.0594008	0.0926991	0.730726	1.14035	gene		UPF0725 protein At1g02770	AT1G02770|UPF0725 protein At1g02770
AT1G02780	397.314	387.162	306.97	352.586	408.8	348.556	399.177	373.525	449.89	363.815	369.981	407.53	1.01695	1.12016	gene	RPL19A	60S ribosomal protein L19-1	AT1G02780|RPL19A|60S ribosomal protein L19-1
AT1G02790	0	0	0.0252256	0	0	0	0.0304343	0	0	0.00840852	0	0.0101448	0	1.20649	gene	PGA3	Exopolygalacturonase clone GBGE184	AT1G02790|PGA3|Exopolygalacturonase clone GBGE184
AT1G02800	2.79019	3.34722	2.01804	2.86198	2.65225	2.42826	2.83039	3.54807	3.43014	2.71848	2.6475	3.26953	0.973887	1.2027	gene	CEL2	Endoglucanase 1	AT1G02800|CEL2|Endoglucanase 1
AT1G02810	1.96404	1.27513	3.15319	2.2487	1.20235	2.3997	1.9478	2.02747	1.69702	2.13079	1.95025	1.89076	0.91527	0.887352	gene	PME7	Probable pectinesterase/pectinesterase inhibitor 7	AT1G02810|PME7|Probable pectinesterase/pectinesterase inhibitor 7
AT1G02813	0	0	0.0504511	0	0	0	0	0.0362048	0	0.016817	0	0.0120683	0	0.717621	gene		Protein of unknown function, DUF538	AT1G02813|Protein of unknown function, DUF538
AT1G02816	2.85254	3.29409	3.20365	3.32194	3.50097	3.08532	3.59125	3.005	2.74411	3.11676	3.30274	3.11345	1.05967	0.998939	gene		F22D16.19 protein	AT1G02816|F22D16.19 protein
AT1G02820	2.29138	2.49713	1.51353	3.42415	4.10215	3.31387	3.71299	4.5256	3.03297	2.10068	3.61339	3.75718	1.7201	1.78855	gene	LEA2	LEA3	AT1G02820|LEA2|LEA3
AT1G02830	0	0	0.0252256	0	0	0	0	0	0	0.00840852	0	0	0	0	gene	RPL22A	Putative 60S ribosomal protein L22-1	AT1G02830|RPL22A|Putative 60S ribosomal protein L22-1
AT1G02840	30.053	31.4001	28.1265	27.3421	34.1256	28.1107	33.5995	26.9725	31.0157	29.8599	29.8595	30.5293	0.999987	1.02242	gene	SR34	Serine/arginine-rich-splicing factor SR34	AT1G02840|SR34|Serine/arginine-rich-splicing factor SR34
AT1G02850	2.86813	10.3073	4.13699	7.51269	6.04713	10.113	6.81729	6.15481	7.07692	5.77081	7.89094	6.68301	1.36739	1.15807	gene	BGLU11	Beta-glucosidase 11	AT1G02850|BGLU11|Beta-glucosidase 11
AT1G02860	8.79143	9.77601	12.1083	10.068	9.15911	10.1987	8.2477	7.05993	6.53532	10.2252	9.80862	7.28098	0.959256	0.71206	gene	BAH1	E3 ubiquitin-protein ligase BAH1	AT1G02860|BAH1|E3 ubiquitin-protein ligase BAH1
AT1G02870	6.37535	7.91644	5.17124	6.38834	6.93122	6.6563	7.1825	6.33583	7.07692	6.48768	6.65862	6.86509	1.02635	1.05817	gene		At1g02870	AT1G02870|At1g02870
AT1G02880	2.91489	3.02844	2.77481	2.86198	2.61689	2.28543	3.49995	2.86018	2.56358	2.90605	2.5881	2.97457	0.89059	1.02358	gene	TPK1	thiamin pyrophosphokinase1	AT1G02880|TPK1|thiamin pyrophosphokinase1
AT1G02890	27.4654	30.3906	30.195	31.0218	29.3869	28.6821	27.9083	29.2534	27.5495	29.3504	29.6969	28.2371	1.01181	0.962069	gene		AAA-type ATPase family protein	AT1G02890|AAA-type ATPase family protein
AT1G02900	4.86335	5.41931	4.71718	3.7819	3.74851	3.71382	5.2347	3.94632	3.64678	4.99995	3.74808	4.27594	0.749624	0.855196	gene	RALF1	RALFL1	AT1G02900|RALF1|RALFL1
AT1G02910	15.2759	17.3205	14.5551	11.3968	19.9096	15.1124	14.7606	14.0837	16.3203	15.7172	15.4729	15.0549	0.984458	0.957859	gene	LPA1	Protein LOW PSII ACCUMULATION 1, chloroplastic	AT1G02910|LPA1|Protein LOW PSII ACCUMULATION 1, chloroplastic
AT1G02920	13.0001	15.5141	14.3533	15.6898	11.387	14.4839	14.3346	12.3096	8.99058	14.2892	13.8536	11.8783	0.969513	0.831276	gene	GSTF7	Glutathione S-transferase F7	AT1G02920|GSTF7|Glutathione S-transferase F7
AT1G02930	9.14995	11.6356	11.5785	11.8057	9.68956	14.0839	13.1476	10.2822	10.0738	10.788	11.8597	11.1679	1.09934	1.03521	gene	GSTF6	Glutathione S-transferase F6	AT1G02930|GSTF6|Glutathione S-transferase F6
AT1G02940	0.140289	0.0531305	0.0504511	0	0.0707267	0.228543	0.0304343	0.0724095	0.0361068	0.0812902	0.0997564	0.0463169	1.22716	0.569772	gene	ATGSTF5	glutathione S-transferase (class phi) 5	AT1G02940|ATGSTF5|glutathione S-transferase (class phi) 5
AT1G02950	1.35613	1.75331	2.0685	0.971028	2.05107	1.85691	1.79563	1.26717	1.01099	1.72598	1.62634	1.35793	0.942271	0.786759	gene	ATGSTF4	glutathione S-transferase F4	AT1G02950|ATGSTF4|glutathione S-transferase F4
AT1G02960	9.36818	9.08531	11.9317	9.25032	8.80547	11.5985	7.63902	10.2097	8.5212	10.1284	9.88478	8.78998	0.975947	0.867856	gene		Kinetochore protein	AT1G02960|Kinetochore protein
AT1G02965	0.0155876	0	0	0	0	0.0285678	0.0608687	0	0	0.00519588	0.00952261	0.0202896	1.83272	3.90493	gene		unknown protein; BEST Arabidopsis thaliana protein match is: unknown protein (TAIR:AT1G02960.3); Ha.	AT1G02965|unknown protein; BEST Arabidopsis thaliana protein match is: unknown protein (TAIR:AT1G02960.3); Ha.
AT1G02970	1.35613	1.38139	1.00902	0.971028	1.90962	1.37126	1.76519	2.02747	1.15542	1.24885	1.4173	1.64936	1.13489	1.3207	gene	WEE1	Wee1-like protein kinase	AT1G02970|WEE1|Wee1-like protein kinase
AT1G02980	0.0311753	0	0.0504511	0.15332	0	0	0	0	0.252747	0.0272088	0.0511068	0.0842491	1.87832	3.09639	gene	CUL2	Cullin-2	AT1G02980|CUL2|Cullin-2
AT1G02990	7.88735	7.4914	8.24876	7.81933	9.15911	7.51334	7.82162	7.45818	7.00471	7.87584	8.16393	7.42817	1.03658	0.94316	gene		BEST Arabidopsis thaliana protein match is: CW-type Zinc Finger (TAIR:AT3G62900.1); Ha.	AT1G02990|BEST Arabidopsis thaliana protein match is: CW-type Zinc Finger (TAIR:AT3G62900.1); Ha.
AT1G03000	7.79382	8.34149	7.23974	8.27929	9.9371	9.34168	8.18683	8.87017	9.27944	7.79168	9.18602	8.77881	1.17895	1.12669	gene	PEX6	Peroxisome biogenesis protein 6	AT1G03000|PEX6|Peroxisome biogenesis protein 6
AT1G03010	0.280578	0.159391	0.302707	0.204427	0.21218	0.314246	0.273909	0.362048	0.433281	0.247559	0.243618	0.356413	0.984081	1.43971	gene		BTB/POZ domain-containing protein At1g03010	AT1G03010|BTB/POZ domain-containing protein At1g03010
AT1G03020	0.109114	0.159391	0.151353	0.15332	0	0.0571356	0.243475	0.181024	0.252747	0.139953	0.070152	0.225749	0.501255	1.61303	gene	GRXS1	Monothiol glutaredoxin-S1	AT1G03020|GRXS1|Monothiol glutaredoxin-S1
AT1G03030	2.74343	2.92218	3.17842	2.96419	4.03142	2.88535	2.16084	2.67915	2.88854	2.94801	3.29365	2.57618	1.11725	0.87387	gene		At1g03030	AT1G03030|At1g03030
AT1G03040	10.1476	9.56349	10.2164	8.84147	11.8114	10.8272	11.2303	10.2459	9.24333	9.9758	10.4933	10.2398	1.05188	1.02647	gene		basic helix-loop-helix (bHLH) DNA-binding superfamily protein	AT1G03040|basic helix-loop-helix (bHLH) DNA-binding superfamily protein
AT1G03050	0.280578	0.0531305	0.0504511	0.0511068	0.21218	0.314246	0.243475	0.181024	0.361068	0.128053	0.192511	0.261855	1.50337	2.0449	gene		Putative clathrin assembly protein At1g03050	AT1G03050|Putative clathrin assembly protein At1g03050
AT1G03055	1.35613	0.425044	0.630639	0.562174	1.37917	1.39982	1.0652	1.01373	1.19152	0.803936	1.11372	1.09015	1.38534	1.35602	gene	D27	Beta-carotene isomerase D27, chloroplastic	AT1G03055|D27|Beta-carotene isomerase D27, chloroplastic
AT1G03060	24.0673	27.8935	30.5734	32.4528	27.442	26.6252	25.1083	31.8964	28.1633	27.5114	28.84	28.3893	1.04829	1.03191	gene	SPI	Protein SPIRRIG	AT1G03060|SPI|Protein SPIRRIG
AT1G03070	0.233815	0.0531305	0.277481	0.357747	0.353633	0.314246	0.121737	0.217229	0.0361068	0.188142	0.341876	0.125024	1.81711	0.66452	gene	LFG4	Protein LIFEGUARD 4	AT1G03070|LFG4|Protein LIFEGUARD 4
AT1G03080	54.775	49.4645	54.2854	48.3981	45.9723	50.4508	49.6688	52.3883	53.6185	52.8416	48.2737	51.8919	0.913555	0.982027	gene	NET1D	Protein NETWORKED 1D	AT1G03080|NET1D|Protein NETWORKED 1D
AT1G03090	23.1321	32.7284	27.7733	25.7067	28.9626	31.396	21.2432	20.0574	22.0251	27.8779	28.6884	21.1086	1.02907	0.757179	gene	MCCA	Methylcrotonoyl-CoA carboxylase subunit alpha, mitochondrial	AT1G03090|MCCA|Methylcrotonoyl-CoA carboxylase subunit alpha, mitochondrial
AT1G03100	2.10433	2.60339	1.74056	2.19759	1.62671	2.14259	2.06953	1.77403	1.94976	2.14943	1.98896	1.93111	0.925345	0.898429	gene		Pentatricopeptide repeat-containing protein At1g03100, mitochondrial	AT1G03100|Pentatricopeptide repeat-containing protein At1g03100, mitochondrial
AT1G03103	0	0	0	0	0.0353633	0	0	0	0	0	0.0117878	0	#DIV/0!	#DIV/0!	gene		Bifunctional inhibitor/lipid-transfer protein/seed storage 2S albumin superfamily protein	AT1G03103|Bifunctional inhibitor/lipid-transfer protein/seed storage 2S albumin superfamily protein
AT1G03106	0.140289	0.265652	0.126128	0.15332	0	0.0571356	0.091303	0.0724095	0.0361068	0.177356	0.070152	0.0666064	0.395542	0.375551	gene		At1g03105	AT1G03106|At1g03105
AT1G03110	3.39811	3.34722	3.38022	4.13965	4.31433	4.02806	5.11297	3.33084	3.57457	3.37518	4.16068	4.00612	1.23273	1.18694	gene	TRM82	tRNA (guanine-N(7)-)-methyltransferase non-catalytic subunit	AT1G03110|TRM82|tRNA (guanine-N(7)-)-methyltransferase non-catalytic subunit
AT1G03120	0.467629	0.478174	0.0756767	0.204427	0.31827	0.25711	0.304343	0.362048	0.361068	0.340494	0.259936	0.342486	0.763409	1.00585	gene	ATRAB28	Late embryogenesis abundant protein 3	AT1G03120|ATRAB28|Late embryogenesis abundant protein 3
AT1G03130	629.398	534.227	573.554	454.543	626.638	561.815	499.427	549.588	613.779	579.06	547.666	554.265	0.945784	0.957181	gene	PSAD2	Photosystem I reaction center subunit II-2, chloroplastic	AT1G03130|PSAD2|Photosystem I reaction center subunit II-2, chloroplastic
AT1G03140	78.9359	111.308	86.8516	82.4863	48.0234	68.2485	55.147	62.6704	64.3061	92.3653	66.2527	60.7079	0.717291	0.657258	gene		F10O3.3 protein	AT1G03140|F10O3.3 protein
AT1G03150	5.61155	5.36618	6.73522	4.75293	6.0825	6.28492	5.81296	5.17728	4.72999	5.90432	5.70678	5.24007	0.966543	0.887498	gene	NAA20	N-terminal acetyltransferase B complex catalytic subunit NAA20	AT1G03150|NAA20|N-terminal acetyltransferase B complex catalytic subunit NAA20
AT1G03160	17.4738	15.5672	15.4128	17.2741	22.7033	17.912	16.8606	20.1298	21.3391	16.1513	19.2965	19.4432	1.19473	1.20382	gene	FZL	Probable transmembrane GTPase FZO-like, chloroplastic	AT1G03160|FZL|Probable transmembrane GTPase FZO-like, chloroplastic
AT1G03165	0.124701	0.425044	0.151353	0	0.388997	0.0857035	0.304343	0.217229	0.10832	0.233699	0.158233	0.209964	0.677081	0.898436	gene			AT1G03165
AT1G03170	0.405279	0.265652	0.22703	0.459961	0.63654	0.25711	0.182606	0.543071	0.433281	0.29932	0.451204	0.386319	1.50743	1.29066	gene	FAF2	Protein FANTASTIC FOUR 2	AT1G03170|FAF2|Protein FANTASTIC FOUR 2
AT1G03180	1.41848	1.00948	1.74056	1.68652	1.59135	1.51409	1.55215	2.02747	2.23862	1.38951	1.59732	1.93941	1.14956	1.39576	gene		Non-structural protein	AT1G03180|Non-structural protein
AT1G03190	3.61633	3.40035	3.38022	2.65755	3.5717	4.14233	3.28691	3.22222	3.32182	3.46564	3.45719	3.27698	0.997564	0.945565	gene	XPD	UVH6	AT1G03190|XPD|UVH6
AT1G03200	0.109114	0.0531305	0.151353	0.204427	0.10609	0.171407	0.0608687	0.181024	0.0722135	0.104532	0.160641	0.104702	1.53676	1.00162	gene		At1g03200	AT1G03200|At1g03200
AT1G03210	3.6631	3.24096	3.22887	3.62858	4.13751	3.62811	4.83906	3.94632	3.10518	3.37764	3.79807	3.96352	1.12447	1.17346	gene		Phenazine biosynthesis PhzC/PhzF protein	AT1G03210|Phenazine biosynthesis PhzC/PhzF protein
AT1G03220	332.983	512.922	396.874	355.805	124.514	302.019	214.623	224.795	208.697	414.26	260.78	216.038	0.629507	0.521505	gene		Eukaryotic aspartyl protease family protein	AT1G03220|Eukaryotic aspartyl protease family protein
AT1G03230	58.6251	70.3448	60.8188	68.4319	37.3791	63.5634	58.4643	63.1773	66.9058	63.2629	56.4581	62.8492	0.892436	0.99346	gene		Eukaryotic aspartyl protease family protein	AT1G03230|Eukaryotic aspartyl protease family protein
AT1G03240	0.0311753	0	0	0	0.0707267	0	0	0.0362048	0	0.0103918	0.0235756	0.0120683	2.26868	1.16133	gene		unknown protein; BEST Arabidopsis thaliana protein match is: unknown protein (TAIR:AT1G03200.1); Ha.	AT1G03240|unknown protein; BEST Arabidopsis thaliana protein match is: unknown protein (TAIR:AT1G03200.1); Ha.
AT1G03250	10.5996	11.1574	10.2164	10.2725	11.2102	11.37	10.1651	10.3184	9.6405	10.6578	10.9509	10.0413	1.0275	0.942157	gene		unknown protein; Ha.	AT1G03250|unknown protein; Ha.
AT1G03260	3.05518	3.40035	3.58203	3.37305	3.5717	2.79965	3.34778	3.005	3.17739	3.34585	3.24813	3.17672	0.970793	0.94945	gene		At1g03260	AT1G03260|At1g03260
AT1G03270	1.90169	1.11574	1.84147	2.19759	2.44007	2.19972	1.85649	1.33958	1.29984	1.61963	2.27913	1.49864	1.40719	0.925295	gene	CBSDUF4	Putative DUF21 domain-containing protein At1g03270	AT1G03270|CBSDUF4|Putative DUF21 domain-containing protein At1g03270
AT1G03280	41.5255	37.1382	41.1681	32.2484	31.3673	37.5953	35.3951	35.6617	36.1068	39.9439	33.737	35.7212	0.844608	0.894283	gene		TFIIE-alpha 1	AT1G03280|TFIIE-alpha 1
AT1G03290	11.7219	11.5824	11.856	11.499	11.8467	13.7411	12.265	10.7528	11.843	11.7201	12.3623	11.6203	1.05479	0.991482	gene		ELKS/Rab6-interacting/CAST family protein	AT1G03290|ELKS/Rab6-interacting/CAST family protein
AT1G03300	7.18591	7.65079	6.05413	6.18392	6.89585	7.4562	6.48251	6.37204	6.46311	6.96361	6.84532	6.43922	0.983014	0.924696	gene	DUF1	DUF724 domain-containing protein 1	AT1G03300|DUF1|DUF724 domain-containing protein 1
AT1G03310	14.9174	14.1327	14.4795	13.1855	15.8781	14.0554	14.152	16.799	15.7787	14.5099	14.373	15.5765	0.990569	1.07351	gene	ISA2	ISA2	AT1G03310|ISA2|ISA2
AT1G03320	0.202639	0.265652	0.151353	0.102214	0.141453	0.314246	0.21304	0	0.10832	0.206548	0.185971	0.10712	0.900375	0.51862	gene		F15K9.8	AT1G03320|F15K9.8
AT1G03325	0.140289	0.265652	0.0756767	0.0511068	0.0353633	0.171407	0.152172	0	0.0722135	0.160539	0.085959	0.0747951	0.535439	0.465899	gene			AT1G03325
AT1G03330	4.59836	3.40035	3.88474	3.37305	3.71315	2.97105	4.26081	4.05493	4.33281	3.96115	3.35242	4.21618	0.846325	1.06438	gene	LSM2	Sm-like protein LSM2	AT1G03330|LSM2|Sm-like protein LSM2
AT1G03340	1.0132	0.903218	0.706316	0.408854	1.09626	0.91417	0.973898	0.977529	1.15542	0.874244	0.806429	1.03561	0.922431	1.18458	gene		F15K9.6	AT1G03340|F15K9.6
AT1G03350	55.6791	49.5708	49.2151	58.2617	43.3555	52.3362	42.4255	48.6592	52.3548	51.4883	51.3178	47.8132	0.996689	0.928622	gene		BSD domain-containing protein	AT1G03350|BSD domain-containing protein
AT1G03360	3.5384	4.46296	3.43068	4.39518	4.9155	5.14221	5.78252	5.72035	4.94663	3.81068	4.81763	5.48317	1.26425	1.4389	gene	RRP4	RRP4	AT1G03360|RRP4|RRP4
AT1G03365	24.5194	25.7152	25.9066	26.5244	20.4754	26.3395	18.3215	21.578	25.022	25.3804	24.4464	21.6405	0.963202	0.852646	gene	RF4	Putative E3 ubiquitin-protein ligase RF4	AT1G03365|RF4|Putative E3 ubiquitin-protein ligase RF4
AT1G03370	12.813	14.5046	12.9659	12.2145	12.4833	12.227	13.5433	12.02	11.4819	13.4279	12.3083	12.3484	0.916621	0.91961	gene		C2 and GRAM domain-containing protein At1g03370	AT1G03370|C2 and GRAM domain-containing protein At1g03370
AT1G03380	10.5684	11.2637	11.6794	12.5212	11.1395	11.37	10.3172	10.2459	9.38776	11.1705	11.6769	9.98365	1.04533	0.89375	gene	ATG18G	Autophagy-related protein 18g	AT1G03380|ATG18G|Autophagy-related protein 18g
AT1G03390	0.0311753	0.0531305	0.0252256	0	0	0.0571356	0.0608687	0	0.0361068	0.0365105	0.0190452	0.0323251	0.521637	0.885367	gene		F21B7.2	AT1G03390|F21B7.2
AT1G03395	0	0	0	0	0	0	0	0	0	0	0	0	#DIV/0!	#DIV/0!	gene			AT1G03395
AT1G03400	4.17749	4.83487	3.93519	4.13965	5.48132	4.22804	3.62168	3.94632	3.82732	4.31585	4.61633	3.79844	1.06962	0.880114	gene		2-oxoglutarate (2OG) and Fe(II)-dependent oxygenase superfamily protein	AT1G03400|2-oxoglutarate (2OG) and Fe(II)-dependent oxygenase superfamily protein
AT1G03410	8.41733	7.70392	8.27398	8.99479	9.08838	9.99874	10.6824	10.8976	11.5903	8.13175	9.36064	11.0568	1.15112	1.35971	gene	2A6	1-aminocyclopropane-1-carboxylate oxidase homolog 5	AT1G03410|2A6|1-aminocyclopropane-1-carboxylate oxidase homolog 5
AT1G03430	3.81897	3.77227	4.13699	3.11751	3.67779	4.22804	3.95646	4.30837	3.24961	3.90941	3.67445	3.83815	0.939898	0.981771	gene	AHP5	histidine-containing phosphotransfer factor 5	AT1G03430|AHP5|histidine-containing phosphotransfer factor 5
AT1G03440	6.4377	5.79122	6.00368	5.05957	6.61295	6.45633	5.87383	6.91511	6.17426	6.07754	6.04295	6.32106	0.994309	1.04007	gene		Leucine-rich repeat (LRR) family protein	AT1G03440|Leucine-rich repeat (LRR) family protein
AT1G03445	0.280578	0.159391	0.0756767	0.0511068	0.176817	0.285678	0.091303	0.253433	0.252747	0.171882	0.171201	0.199161	0.996036	1.15871	gene	BSU1	Serine/threonine-protein phosphatase	AT1G03445|BSU1|Serine/threonine-protein phosphatase
AT1G03457	3.92809	3.87853	3.22887	3.52637	2.86443	3.05676	2.98256	3.33084	4.44113	3.6785	3.14918	3.58484	0.856107	0.974541	gene		RNA-binding (RRM/RBD/RNP motifs) family protein	AT1G03457|RNA-binding (RRM/RBD/RNP motifs) family protein
AT1G03470	8.38616	7.11949	6.55865	8.58593	7.28485	7.42763	5.35644	7.13234	7.87127	7.35476	7.76614	6.78668	1.05593	0.922761	gene	NET3A	NET3A	AT1G03470|NET3A|NET3A
AT1G03475	91.0007	79.2707	82.2605	71.1406	90.9899	77.2474	85.5509	85.5518	84.4537	84.1773	79.7926	85.1855	0.947911	1.01198	gene	CPX1	Coproporphyrinogen-III oxidase 1, chloroplastic	AT1G03475|CPX1|Coproporphyrinogen-III oxidase 1, chloroplastic
AT1G03490	0	0	0.0252256	0	0	0	0.0608687	0	0	0.00840852	0	0.0202896	0	2.41298	gene	NAC006	NAC domain-containing protein 6	AT1G03490|NAC006|NAC domain-containing protein 6
AT1G03495	1.90169	1.27513	1.53876	2.19759	1.20235	1.48553	1.85649	2.02747	2.27473	1.57186	1.62849	2.0529	1.03603	1.30603	gene		HXXXD-type acyl-transferase family protein	AT1G03495|HXXXD-type acyl-transferase family protein
AT1G03510	2.49402	2.86905	2.69913	2.96419	1.76817	2.85678	1.82606	2.20849	1.98587	2.6874	2.52971	2.00681	0.941323	0.746746	gene	PCMP-E3	Putative pentatricopeptide repeat-containing protein At1g03510	AT1G03510|PCMP-E3|Putative pentatricopeptide repeat-containing protein At1g03510
AT1G03520	3.7878	2.97531	3.98564	3.16862	4.2436	4.45658	2.98256	4.30837	3.39404	3.58291	3.95627	3.56166	1.1042	0.994066	gene		Core-2/I-branching beta-1,6-N-acetylglucosaminyltransferase family protein	AT1G03520|Core-2/I-branching beta-1,6-N-acetylglucosaminyltransferase family protein
AT1G03530	20.2795	23.2712	18.0615	25.7067	13.6856	20.5688	17.165	18.8627	24.2276	20.5374	19.987	20.0851	0.973203	0.977977	gene	ATNAF1	NAF1	AT1G03530|ATNAF1|NAF1
AT1G03540	2.11992	3.55974	2.87571	2.50423	1.34381	2.79965	2.22171	1.99126	2.41915	2.85179	2.21589	2.21071	0.777018	0.775199	gene	PCMP-E4	Pentatricopeptide repeat-containing protein At1g03540	AT1G03540|PCMP-E4|Pentatricopeptide repeat-containing protein At1g03540
AT1G03550	2.60314	3.93166	3.4559	4.19075	2.97052	2.85678	2.95213	3.36704	2.92465	3.33023	3.33935	3.08127	1.00274	0.925243	gene	SCAMP2	Secretory carrier-associated membrane protein 2	AT1G03550|SCAMP2|Secretory carrier-associated membrane protein 2
AT1G03560	17.2867	17.4799	17.8345	18.3473	14.0746	17.255	13.8172	14.1561	15.2371	17.5337	16.559	14.4034	0.944408	0.821471	gene		Pentatricopeptide repeat-containing protein At1g03560, mitochondrial	AT1G03560|Pentatricopeptide repeat-containing protein At1g03560, mitochondrial
AT1G03590	11.7375	12.5919	10.9227	15.2809	14.0392	14.1125	12.965	12.5631	13.865	11.7507	14.4776	13.131	1.23206	1.11747	gene	PPC6-6	Probable protein phosphatase 2C 1	AT1G03590|PPC6-6|Probable protein phosphatase 2C 1
AT1G03600	209.233	180.059	163.184	162.826	203.693	172.835	178.254	176.824	209.311	184.159	179.785	188.13	0.976249	1.02156	gene	PSB27-1	Photosystem II repair protein PSB27-H1, chloroplastic	AT1G03600|PSB27-1|Photosystem II repair protein PSB27-H1, chloroplastic
AT1G03610	10.8802	14.8765	9.9641	15.0765	13.8271	15.7409	16.4954	13.8302	13.6845	11.9069	14.8815	14.67	1.24982	1.23206	gene		Plant/protein (DUF789)	AT1G03610|Plant/protein (DUF789)
AT1G03620	0.779382	0.903218	1.53876	1.12435	1.27308	0.799899	0.943464	1.01373	0.794349	1.07379	1.06578	0.917182	0.99254	0.854157	gene		ELMO/CED-12 family protein	AT1G03620|ELMO/CED-12 family protein
AT1G03630	77.9382	70.1323	69.1685	52.5377	85.0842	62.0493	73.6815	74.437	76.9074	72.413	66.5571	75.0086	0.919132	1.03584	gene	PORC	Protochlorophyllide reductase C, chloroplastic	AT1G03630|PORC|Protochlorophyllide reductase C, chloroplastic
AT1G03650	0.280578	0.265652	0.201804	0.408854	0.388997	0.228543	0.426081	0.398252	0.361068	0.249345	0.342131	0.395134	1.37212	1.58469	gene		Acyl-CoA N-acyltransferases (NAT) superfamily protein	AT1G03650|Acyl-CoA N-acyltransferases (NAT) superfamily protein
AT1G03660	0.374104	0.637566	0.580188	0.562174	0.282907	0.457085	0.426081	0.579276	0.541601	0.530619	0.434055	0.515653	0.818017	0.971794	gene		Ankyrin-repeat containing protein	AT1G03660|Ankyrin-repeat containing protein
AT1G03670	0	0	0	0	0	0	0	0	0	0	0	0	#DIV/0!	#DIV/0!	gene		Ankyrin repeat family protein	AT1G03670|Ankyrin repeat family protein
AT1G03680	54.4632	58.4967	47.8781	53.5599	61.709	53.279	48.5428	48.985	49.1774	53.6127	56.1826	48.9017	1.04794	0.91213	gene	ATHM1	Thioredoxin M1, chloroplastic	AT1G03680|ATHM1|Thioredoxin M1, chloroplastic
AT1G03687	3.77221	3.55974	4.03609	4.39518	4.2436	4.1709	3.40864	3.40325	3.14129	3.78935	4.26989	3.31773	1.12682	0.87554	gene		DTW domain-containing protein	AT1G03687|DTW domain-containing protein
AT1G03700	1.21584	1.00948	1.2865	1.17546	0.53045	0.599924	0.760858	0.7603	1.0832	1.17061	0.76861	0.86812	0.656591	0.741599	gene		CASP-like protein 1C2	AT1G03700|CASP-like protein 1C2
AT1G03710	0.0155876	0	0.0504511	0.0511068	0	0.114271	0	0.0362048	0.0722135	0.0220129	0.055126	0.0361394	2.50426	1.64174	gene		Cystatin/monellin superfamily protein	AT1G03710|Cystatin/monellin superfamily protein
AT1G03720	0	0.0531305	0	0	0	0	0	0	0	0.0177102	0	0	0	0	gene		Cysteine proteinases superfamily protein	AT1G03720|Cysteine proteinases superfamily protein
AT1G03730	9.4617	8.34149	13.5714	9.96582	8.59329	10.4273	9.43464	8.97878	8.08791	10.4582	9.66212	8.83378	0.923882	0.844676	gene		At1g03730	AT1G03730|At1g03730
AT1G03740	30.053	34.6411	35.9212	34.446	25.7092	31.1961	22.6431	25.5244	26.9717	33.5384	30.4504	25.0464	0.907925	0.746798	gene		F21B7.34	AT1G03740|F21B7.34
AT1G03750	4.9257	5.31305	5.6253	5.00846	4.20824	3.97093	3.77386	5.2859	4.54945	5.28802	4.39588	4.5364	0.83129	0.857865	gene	SWI2	Switch 2	AT1G03750|SWI2|Switch 2
AT1G03760	10.3502	10.7324	10.8974	10.9368	6.96658	10.7701	9.58681	9.48565	10.7598	10.66	9.55783	9.94409	0.896607	0.932842	gene		Prefoldin chaperone subunit family protein	AT1G03760|Prefoldin chaperone subunit family protein
AT1G03770	2.74343	3.93166	3.17842	2.81087	2.97052	3.17103	3.92603	2.89638	3.35793	3.2845	2.98414	3.39345	0.908552	1.03317	gene	RING1B	RING 1B	AT1G03770|RING1B|RING 1B
AT1G03780	9.66434	7.43827	8.52624	10.4258	11.6699	9.74163	8.79552	11.6579	13.9733	8.54295	10.6124	11.4756	1.24224	1.34328	gene	TPX2	Protein TPX2	AT1G03780|TPX2|Protein TPX2
AT1G03790	0.249402	0	0	0	0.0353633	0.0571356	0.273909	0.144819	0.10832	0.0831341	0.030833	0.175683	0.370883	2.11324	gene	SOM	Zinc finger CCCH domain-containing protein 2	AT1G03790|SOM|Zinc finger CCCH domain-containing protein 2
AT1G03800	0.857321	0.850088	1.13515	0.971028	0.42436	0.714196	0.486949	0.868914	1.40816	0.94752	0.703195	0.921342	0.742143	0.972373	gene	ERF10	At1g03800	AT1G03800|ERF10|At1g03800
AT1G03810	0	0	0	0	0	0	0	0	0	0	0	0	#DIV/0!	#DIV/0!	gene		F11M21.26 protein	AT1G03810|F11M21.26 protein
AT1G03820	26.0625	22.6336	25.4274	24.2246	24.1532	26.3395	24.0127	22.8452	21.7724	24.7078	24.9058	22.8768	1.00801	0.925891	gene		At1g03820	AT1G03820|At1g03820
AT1G03830	11.0361	11.7418	8.55146	10.068	10.1846	10.5701	9.64768	8.58053	11.2653	10.4431	10.2743	9.83117	0.98383	0.941402	gene		Guanylate-binding family protein	AT1G03830|Guanylate-binding family protein
AT1G03840	1.60553	1.64705	1.36218	2.04427	2.01571	2.31399	1.9478	2.35331	1.55259	1.53825	2.12466	1.95123	1.38122	1.26847	gene	MGP	Uncharacterized protein At1g03840 (Fragment)	AT1G03840|MGP|Uncharacterized protein At1g03840 (Fragment)
AT1G03850	10.5528	8.81966	9.28301	10.1191	8.98229	10.313	9.2216	9.1236	9.6405	9.55184	9.8048	9.32857	1.02648	0.976626	gene		Glutaredoxin family protein	AT1G03850|Glutaredoxin family protein
AT1G03860	10.6775	11.8481	9.35868	10.068	12.0589	8.77032	12.4476	11.1511	11.8069	10.6281	10.2991	11.8019	0.969042	1.11044	gene	PHB2	PHB2	AT1G03860|PHB2|PHB2
AT1G03870	132.386	111.733	97.522	130.016	110.051	111.786	86.2509	109.809	121.933	113.88	117.284	105.997	1.02989	0.930779	gene	FLA9	At1g03870	AT1G03870|FLA9|At1g03870
AT1G03880	0.0311753	0	0.0252256	0	0	0	0	0	0.0361068	0.0188003	0	0.0120356	0	0.640181	gene	CRB	CRU2	AT1G03880|CRB|CRU2
AT1G03890	0	0	0	0	0	0	0	0	0	0	0	0	#DIV/0!	#DIV/0!	gene	CRD	12S seed storage protein CRD	AT1G03890|CRD|12S seed storage protein CRD
AT1G03900	37.2545	45.4266	38.0906	41.2432	30.271	35.5669	34.5125	33.9601	36.2873	40.2572	35.6937	34.92	0.886641	0.867421	gene	ATNAP4	NAP4	AT1G03900|ATNAP4|NAP4
AT1G03905	0.748207	1.27513	0.731541	0.511068	1.0609	0.885602	1.1565	0.941324	0.686028	0.918293	0.81919	0.927952	0.892079	1.01052	gene	ABCI19	ABC transporter I family member 19	AT1G03905|ABCI19|ABC transporter I family member 19
AT1G03910	68.6168	77.9956	65.5865	83.2018	57.6776	66.1916	53.1992	61.8015	66.3642	70.7329	69.0237	60.455	0.975835	0.854693	gene	CTN	Cactin	AT1G03910|CTN|Cactin
AT1G03920	0.810558	0.743827	1.13515	0.868815	0.74263	1.28555	1.03477	1.08614	0.433281	0.896512	0.965666	0.851397	1.07714	0.949678	gene		Non-specific serine/threonine protein kinase	AT1G03920|Non-specific serine/threonine protein kinase
AT1G03930	12.5325	11.5824	15.4633	12.0612	12.2711	13.4269	12.7824	11.2959	13.8289	13.1927	12.5864	12.6357	0.954039	0.95778	gene	CKL9	Casein kinase 1-like protein 9	AT1G03930|CKL9|Casein kinase 1-like protein 9
AT1G03940	3.11753	1.9127	2.64868	5.11068	2.82907	3.08532	3.25647	3.43945	4.15228	2.55964	3.67502	3.61607	1.43576	1.41273	gene	3AT1	Coumaroyl-CoA:anthocyanidin 3-O-glucoside-6''-O-coumaroyltransferase 1	AT1G03940|3AT1|Coumaroyl-CoA:anthocyanidin 3-O-glucoside-6''-O-coumaroyltransferase 1
AT1G03950	3.80339	3.55974	5.14601	4.29297	3.78388	3.82809	4.53471	4.12734	3.28572	4.16971	3.96831	3.98259	0.951699	0.955123	gene	VPS2.3	Vacuolar protein sorting-associated protein 2 homolog 3	AT1G03950|VPS2.3|Vacuolar protein sorting-associated protein 2 homolog 3
AT1G03960	1.24701	1.59391	2.01804	1.73763	1.90962	1.7712	2.09997	1.66542	1.33595	1.61966	1.80615	1.70045	1.11514	1.04988	gene	B''EPSILON	Probable serine/threonine protein phosphatase 2A regulatory subunit B''epsilon	AT1G03960|B''EPSILON|Probable serine/threonine protein phosphatase 2A regulatory subunit B''epsilon
AT1G03970	31.7365	31.347	25.6796	34.1393	22.4911	28.1679	20.4214	26.3571	26.5385	29.5877	28.2661	24.439	0.955333	0.825985	gene	GBF4	At1g03970	AT1G03970|GBF4|At1g03970
AT1G03980	0.280578	0.106261	0.252256	0.511068	0.21218	0.199975	0.334778	0.108614	0.541601	0.213031	0.307741	0.328331	1.44458	1.54123	gene	ATPCS2	phytochelatin synthase 2	AT1G03980|ATPCS2|phytochelatin synthase 2
AT1G03982	0	0	0	0	0	0	0	0	0	0	0	0	#DIV/0!	#DIV/0!	gene	RIC8	CRIB domain-containing protein RIC8	AT1G03982|RIC8|CRIB domain-containing protein RIC8
AT1G03990	1.27819	1.38139	1.03425	0.817708	1.55599	1.02844	0.973898	0.905119	1.15542	1.23128	1.13405	1.01148	0.921033	0.821488	gene	FAO1	Long-chain-alcohol oxidase FAO1	AT1G03990|FAO1|Long-chain-alcohol oxidase FAO1
AT1G04000	3.35134	2.92218	3.12797	5.21289	3.21806	3.68525	4.56515	4.67041	4.11617	3.13383	4.03873	4.45058	1.28875	1.42017	gene		F21M11.6 protein	AT1G04000|F21M11.6 protein
AT1G04010	1.90169	2.76279	1.58921	2.50423	3.04125	2.02832	2.19127	2.09988	2.27473	2.08456	2.5246	2.18862	1.21109	1.04992	gene	PSAT	PSAT1	AT1G04010|PSAT|PSAT1
AT1G04020	3.61633	2.49713	3.05229	3.62858	3.14734	2.97105	3.62168	3.65668	3.79121	3.05525	3.24899	3.68986	1.06341	1.20771	gene	ATBARD1	ROW1	AT1G04020|ATBARD1|ROW1
AT1G04030	45.0951	38.7321	45.3556	45.945	36.0352	42.1947	36.2168	38.015	39.1397	43.0609	41.3916	37.7905	0.961234	0.877606	gene		unknown protein; BEST Arabidopsis thaliana protein match is: unknown protein (TAIR:AT5G44040.1); Ha.	AT1G04030|unknown protein; BEST Arabidopsis thaliana protein match is: unknown protein (TAIR:AT5G44040.1); Ha.
AT1G04040	64.8134	58.4435	65.9144	65.11	59.269	61.1637	53.1688	55.3933	60.2622	63.0571	61.8476	56.2747	0.980818	0.892441	gene		At1g04040/F21M11_2	AT1G04040|At1g04040/F21M11_2
AT1G04050	2.22903	1.70018	1.79101	2.09538	1.66208	1.97118	1.73476	2.09988	1.91366	1.90674	1.90954	1.9161	1.00147	1.00491	gene	SUVR1	Probable inactive histone-lysine N-methyltransferase SUVR1	AT1G04050|SUVR1|Probable inactive histone-lysine N-methyltransferase SUVR1
AT1G04070	1.29377	1.11574	1.16038	0.868815	1.13163	0.799899	1.21737	0.796505	0.794349	1.18996	0.933447	0.936076	0.784433	0.786642	gene	TOM9-1	Mitochondrial import receptor subunit TOM9-1	AT1G04070|TOM9-1|Mitochondrial import receptor subunit TOM9-1
AT1G04080	36.4439	43.0357	40.6384	41.5498	40.4557	39.1665	37.8603	41.382	41.8116	40.0393	40.3906	40.3513	1.00877	1.00779	gene	PRP39	Tetratricopeptide repeat (TPR)-like superfamily protein	AT1G04080|PRP39|Tetratricopeptide repeat (TPR)-like superfamily protein
AT1G04090	0.26499	0.584435	0.0756767	0.306641	0.10609	0.285678	0.395646	0.362048	0.324961	0.308367	0.232803	0.360885	0.754953	1.17031	gene		At1g04090	AT1G04090|At1g04090
AT1G04100	1.62112	1.27513	1.84147	1.32878	1.7328	1.42839	1.30868	1.66542	1.55259	1.57924	1.49666	1.5089	0.947708	0.955458	gene	IAA10	Auxin-responsive protein IAA10	AT1G04100|IAA10|Auxin-responsive protein IAA10
AT1G04105	0.576743	0.531305	0.832443	0.102214	0.601177	0.65706	0.517384	0.68789	0.830455	0.64683	0.453483	0.678576	0.701085	1.04908	gene		Uncharacterized protein (Fragment)	AT1G04105|Uncharacterized protein (Fragment)
AT1G04110	5.53362	5.73809	6.45774	3.98633	6.57758	4.74226	5.26514	7.13234	5.48823	5.90982	5.10206	5.9619	0.863319	1.00881	gene	SBT1.2	SDD1	AT1G04110|SBT1.2|SDD1
AT1G04120	19.7184	19.4989	20.912	20.4427	23.6581	24.0827	27.4822	25.4157	23.0722	20.0431	22.7278	25.3234	1.13395	1.26345	gene	ABCC5	MRP5	AT1G04120|ABCC5|MRP5
AT1G04130	3.56957	2.70966	2.95139	3.32194	4.38505	3.54241	3.77386	3.22222	2.81633	3.07687	3.7498	3.2708	1.21871	1.06303	gene	TPR2	Tetratricopeptide repeat (TPR)-like superfamily protein	AT1G04130|TPR2|Tetratricopeptide repeat (TPR)-like superfamily protein
AT1G04140	14.9174	14.3452	15.8417	15.332	16.7269	14.6839	16.0389	16.618	16.5008	15.0348	15.5809	16.3859	1.03633	1.08987	gene		Transducin family protein / WD-40 repeat family protein	AT1G04140|Transducin family protein / WD-40 repeat family protein
AT1G04150	0.0779382	0.0531305	0.151353	0.459961	0.0353633	0.199975	0.121737	0.0362048	0.397174	0.0941407	0.231766	0.185039	2.46191	1.96556	gene		C2 calcium/lipid-binding plant phosphoribosyltransferase family protein	AT1G04150|C2 calcium/lipid-binding plant phosphoribosyltransferase family protein
AT1G04160	3.08635	3.1347	4.16222	3.52637	3.50097	3.57098	2.95213	2.82397	3.46625	3.46109	3.53277	3.08078	1.02071	0.890119	gene	XI-B	Myosin-8	AT1G04160|XI-B|Myosin-8
AT1G04170	33.2796	35.81	29.5644	33.0661	36.2474	33.4815	36.1255	31.0637	31.0157	32.8846	34.265	32.735	1.04198	0.995449	gene	EIF2 GAMMA	Eukaryotic translation initiation factor 2 gamma subunit	AT1G04170|EIF2 GAMMA|Eukaryotic translation initiation factor 2 gamma subunit
AT1G04180	0.639094	0.371913	0.90812	0.408854	0.459723	0.485653	0.426081	0.470662	0.252747	0.639709	0.45141	0.383163	0.705649	0.598965	gene	YUC9	Flavin-containing monooxygenase	AT1G04180|YUC9|Flavin-containing monooxygenase
AT1G04190	5.47126	4.72861	5.6253	5.62174	6.78976	5.28505	6.54338	6.58927	5.56044	5.27506	5.89885	6.23103	1.11825	1.18122	gene	TPR3	TPR3	AT1G04190|TPR3|TPR3
AT1G04200	5.65832	6.96009	6.9118	8.94368	6.3654	6.54203	5.59992	6.77029	5.37991	6.51007	7.2837	5.9167	1.11884	0.908854	gene		Dyggve-melchior-clausen syndrome protein	AT1G04200|Dyggve-melchior-clausen syndrome protein
AT1G04210	14.855	13.3889	14.8579	18.3473	18.7426	17.5692	16.5867	17.3059	17.3674	14.3673	18.2197	17.0866	1.26814	1.18928	gene		At1g04210	AT1G04210|At1g04210
AT1G04220	6.74945	7.4914	7.9965	8.22819	4.77405	5.8564	7.48684	5.61174	7.11303	7.41245	6.28621	6.7372	0.848061	0.908904	gene	KCS2	3-ketoacyl-CoA synthase 2	AT1G04220|KCS2|3-ketoacyl-CoA synthase 2
AT1G04230	18.2064	11.8481	15.5642	16.9163	14.1453	15.2838	11.5042	13.5768	14.2622	15.2062	15.4485	13.1144	1.01593	0.862435	gene		At1g04230	AT1G04230|At1g04230
AT1G04240	19.6093	10.0417	15.8417	15.9964	14.888	15.8551	12.9346	15.025	14.9843	15.1642	15.5798	14.3146	1.02741	0.943975	gene	SHY2	AUX/IAA transcriptional regulator family protein	AT1G04240|SHY2|AUX/IAA transcriptional regulator family protein
AT1G04250	35.2593	34.4286	35.4671	32.6061	33.5952	30.3105	39.6255	35.8065	33.9765	35.0517	32.1706	36.4695	0.917805	1.04045	gene	IAA17	Auxin-responsive protein IAA17	AT1G04250|IAA17|Auxin-responsive protein IAA17
AT1G04260	9.05642	9.08531	7.61812	7.66601	7.07267	7.97042	7.63902	7.34957	8.66562	8.58662	7.5697	7.88473	0.881569	0.918258	gene	PRA1D	PRA1 family protein D	AT1G04260|PRA1D|PRA1 family protein D
AT1G04270	107.602	117.578	91.039	105.893	110.793	100.73	117.05	105.754	110.017	105.406	105.806	110.941	1.00379	1.05251	gene	RPS15A	40S ribosomal protein S15-1	AT1G04270|RPS15A|40S ribosomal protein S15-1
AT1G04280	24.0206	26.0871	27.0166	21.1582	18.9194	21.3116	21.6084	20.2385	20.4364	25.7081	20.4631	20.7611	0.795978	0.807571	gene		p-loop containing nucleoside triphosphate hydrolases superfamily protein	AT1G04280|p-loop containing nucleoside triphosphate hydrolases superfamily protein
AT1G04290	4.30219	4.83487	3.43068	3.06641	5.58741	4.42801	5.72165	4.77903	5.8854	4.18925	4.36061	5.46203	1.04091	1.30382	gene		F19P19.27 protein	AT1G04290|F19P19.27 protein
AT1G04300	50.7222	57.5403	54.6386	58.415	52.4438	58.2498	47.4167	50.3246	55.46	54.3004	56.3695	51.0671	1.03811	0.940456	gene	TRAF1B	TNF receptor-associated factor homolog 1b	AT1G04300|TRAF1B|TNF receptor-associated factor homolog 1b
AT1G04310	4.73865	3.98479	5.14601	4.95736	4.27896	4.94223	4.23037	4.41698	5.45212	4.62315	4.72618	4.69982	1.02229	1.01659	gene	ERS2	Ethylene response sensor 2	AT1G04310|ERS2|Ethylene response sensor 2
AT1G04330	0.0467629	0.159391	0.0756767	0.102214	0.176817	0.171407	0.304343	0.217229	0.10832	0.0939437	0.150146	0.209964	1.59825	2.235	gene		At1g04330	AT1G04330|At1g04330
AT1G04340	4.50483	4.56922	3.48113	4.80403	4.13751	4.34231	4.38254	3.98252	3.86342	4.18506	4.42795	4.07616	1.05804	0.97398	gene		At1g04340/F19P19_23	AT1G04340|At1g04340/F19P19_23
AT1G04350	8.47968	7.22575	7.56767	7.46159	10.0786	7.88472	8.21727	9.44944	8.77394	7.7577	8.47495	8.81355	1.09246	1.1361	gene		1-aminocyclopropane-1-carboxylate oxidase homolog 6	AT1G04350|1-aminocyclopropane-1-carboxylate oxidase homolog 6
AT1G04360	3.39811	3.34722	3.07752	3.88411	3.04125	3.371	3.25647	3.7653	2.27473	3.27428	3.43212	3.09883	1.04821	0.946415	gene	ATL1	RING-H2 finger protein ATL1	AT1G04360|ATL1|RING-H2 finger protein ATL1
AT1G04370	0	0	0.100902	0.0511068	0	0	0	0	0	0.0336341	0.0170356	0	0.506498	0	gene	ERF14	Uncharacterized protein At1g04370 (Fragment)	AT1G04370|ERF14|Uncharacterized protein At1g04370 (Fragment)
AT1G04380	0.187052	0.106261	0.0504511	0	0.141453	0.114271	0.0608687	0	0	0.114588	0.0852416	0.0202896	0.743896	0.177065	gene		1-aminocyclopropane-1-carboxylate oxidase homolog 7	AT1G04380|1-aminocyclopropane-1-carboxylate oxidase homolog 7
AT1G04390	3.32017	3.666	3.90996	3.62858	3.88997	3.25673	3.86516	3.94632	2.45526	3.63204	3.59176	3.42225	0.988908	0.942237	gene		BTB/POZ domain-containing protein At1g04390	AT1G04390|BTB/POZ domain-containing protein At1g04390
AT1G04400	51.9692	54.9369	52.116	50.749	57.9252	48.9367	51.0079	49.8902	50.2245	53.0074	52.5369	50.3742	0.991125	0.950324	gene	CRY2	Cryptochrome-2	AT1G04400|CRY2|Cryptochrome-2
AT1G04410	248.452	259.861	237.978	247.817	225.371	229.485	218.884	229.068	222.165	248.764	234.224	223.372	0.941553	0.897929	gene	MDH1	Malate dehydrogenase	AT1G04410|MDH1|Malate dehydrogenase
AT1G04420	34.4175	36.2881	32.8941	30.2041	44.3103	31.1104	35.3951	35.5169	36.8289	34.5333	35.2082	35.9136	1.01955	1.03997	gene		NAD(P)-linked oxidoreductase superfamily protein	AT1G04420|NAD(P)-linked oxidoreductase superfamily protein
AT1G04430	52.4836	51.9085	50.7034	50.6468	59.6226	50.3365	50.2471	49.1299	54.2324	51.6985	53.5353	51.2031	1.03553	0.990418	gene		Probable methyltransferase PMT8	AT1G04430|Probable methyltransferase PMT8
AT1G04440	15.1512	15.5141	19.5498	15.792	17.4695	17.2264	15.1867	16.4008	14.3705	16.7384	16.8293	15.3193	1.00543	0.915222	gene	CKL13	Casein kinase 1-like protein 13	AT1G04440|CKL13|Casein kinase 1-like protein 13
AT1G04445	0.0467629	0.106261	0.126128	0.0511068	0.0353633	0	0.0304343	0	0	0.0930506	0.0288234	0.0101448	0.30976	0.109024	gene		C2H2-like zinc finger protein	AT1G04445|C2H2-like zinc finger protein
AT1G04450	0	0	0	0	0	0	0	0	0	0	0	0	#DIV/0!	#DIV/0!	gene	RIC3	CRIB domain-containing protein RIC3	AT1G04450|RIC3|CRIB domain-containing protein RIC3
AT1G04455	0	0	0	0	0	0	0	0	0.0361068	0	0	0.0120356	#DIV/0!	#DIV/0!	gene			AT1G04455
AT1G04470	0	0	0	0.0511068	0	0	0	0	0	0	0.0170356	0	#DIV/0!	#DIV/0!	gene		F19P19.6 protein	AT1G04470|F19P19.6 protein
AT1G04480	20.8251	25.5558	17.4309	24.3779	21.3595	18.7691	20.8475	19.9126	19.5338	21.2706	21.5021	20.098	1.01089	0.944872	gene	RPL23A	60S ribosomal protein L23	AT1G04480|RPL23A|60S ribosomal protein L23
AT1G04490	0.218227	0.159391	0.479286	0.102214	0.0353633	0.171407	0.152172	0.398252	0.216641	0.285635	0.102995	0.255688	0.360581	0.895158	gene		At1g04490	AT1G04490|At1g04490
AT1G04500	0.109114	0.0531305	0.0504511	0.102214	0.0353633	0.0571356	0.091303	0.0724095	0.180534	0.0708984	0.0649042	0.114749	0.915453	1.6185	gene		CCT motif family protein	AT1G04500|CCT motif family protein
AT1G04510	14.8862	16.0985	11.7047	14.0033	14.499	14.5982	15.7041	13.5044	15.4537	14.2298	14.3668	14.8874	1.00963	1.04621	gene	PRP19A	Pre-mRNA-processing factor 19 homolog 1	AT1G04510|PRP19A|Pre-mRNA-processing factor 19 homolog 1
AT1G04520	11.2387	9.77601	10.8722	12.8789	12.4479	11.4557	13.4215	12.8889	12.2763	10.629	12.2608	12.8622	1.15353	1.21011	gene	CRRSP3	Cysteine-rich repeat secretory protein 3	AT1G04520|CRRSP3|Cysteine-rich repeat secretory protein 3
AT1G04530	46.2797	43.2482	42.3537	48.2959	51.2061	48.3082	52.4079	48.2247	54.9906	43.9606	49.2701	51.8744	1.12078	1.18002	gene	TPR4	Tetratricopeptide repeat (TPR)-like superfamily protein	AT1G04530|TPR4|Tetratricopeptide repeat (TPR)-like superfamily protein
AT1G04540	0.99761	0.743827	0.807218	0.868815	0.601177	0.885602	0.882595	1.01373	0.433281	0.849551	0.785198	0.776537	0.92425	0.914055	gene		Calcium-dependent lipid-binding (CaLB domain) family protein	AT1G04540|Calcium-dependent lipid-binding (CaLB domain) family protein
AT1G04550	17.162	12.1669	15.3876	16.763	13.4734	14.8553	13.1781	15.6043	17.0424	14.9055	15.0306	15.2749	1.00839	1.02478	gene	IAA12	Auxin-responsive protein IAA12	AT1G04550|IAA12|Auxin-responsive protein IAA12
AT1G04555	1.21584	0.796957	1.21083	1.27767	1.02554	0.91417	1.0652	1.15855	1.33595	1.07454	1.07246	1.18657	0.998063	1.10426	gene		Transmembrane protein	AT1G04555|Transmembrane protein
AT1G04560	0.374104	0	0	0	0	0	0	0	0	0.124701	0	0	0	0	gene		AWPM-19-like family protein	AT1G04560|AWPM-19-like family protein
AT1G04570	0.249402	0.371913	0.428835	0.459961	0.141453	0.228543	0.456515	0.398252	0.469388	0.35005	0.276652	0.441385	0.790322	1.26092	gene		Probable folate-biopterin transporter 8, chloroplastic	AT1G04570|Probable folate-biopterin transporter 8, chloroplastic
AT1G04580	0	0.0531305	0	0.0511068	0.10609	0.0857035	0.091303	0	0	0.0177102	0.0809667	0.0304343	4.57177	1.71847	gene	AAO4	Benzaldehyde dehydrogenase (NAD(+))	AT1G04580|AAO4|Benzaldehyde dehydrogenase (NAD(+))
AT1G04590	9.05642	8.81966	7.59289	8.73926	9.2652	9.02743	9.46508	8.50812	8.30455	8.48966	9.01063	8.75925	1.06136	1.03176	gene		BEST Arabidopsis thaliana protein match is: Pentatricopeptide repeat (PPR) superfamily protein (TAIR:AT4G21190.1); Ha.	AT1G04590|BEST Arabidopsis thaliana protein match is: Pentatricopeptide repeat (PPR) superfamily protein (TAIR:AT4G21190.1); Ha.
AT1G04600	0.218227	0.371913	0.479286	0.204427	0.247543	0.199975	0.334778	0.434457	0.433281	0.356475	0.217315	0.400839	0.609621	1.12445	gene	XI-A	Myosin-7	AT1G04600|XI-A|Myosin-7
AT1G04610	0.810558	1.16887	1.0847	0.715495	1.02554	0.685628	1.30868	1.23096	0.866562	1.02138	0.808886	1.1354	0.791958	1.11164	gene	YUC3	Probable indole-3-pyruvate monooxygenase YUCCA3	AT1G04610|YUC3|Probable indole-3-pyruvate monooxygenase YUCCA3
AT1G04620	6.28182	6.32253	4.99466	5.36621	7.49703	4.42801	4.50428	6.22722	6.13815	5.86634	5.76375	5.62322	0.982513	0.958557	gene	HCAR	7-hydroxymethyl chlorophyll a reductase, chloroplastic	AT1G04620|HCAR|7-hydroxymethyl chlorophyll a reductase, chloroplastic
AT1G04625	0	0	0	0	0	0	0	0	0	0	0	0	#DIV/0!	#DIV/0!	gene		Polynucleotidyl transferase, ribonuclease H-like superfamily protein	AT1G04625|Polynucleotidyl transferase, ribonuclease H-like superfamily protein
AT1G04630	8.69791	6.90696	8.32443	6.64388	9.76028	8.02756	8.88682	7.78402	8.66562	7.97644	8.14391	8.44549	1.021	1.0588	gene	MEE4	NADH dehydrogenase [ubiquinone] 1 alpha subcomplex subunit 13-A	AT1G04630|MEE4|NADH dehydrogenase [ubiquinone] 1 alpha subcomplex subunit 13-A
AT1G04635	1.44965	0.903218	1.0847	1.5332	0.74263	1.48553	1.36954	1.12235	1.0471	1.14586	1.25379	1.17966	1.09419	1.0295	gene	EMB1687	Probable ribonuclease P/MRP protein subunit POP5	AT1G04635|EMB1687|Probable ribonuclease P/MRP protein subunit POP5
AT1G04640	14.2783	13.1232	13.1677	13.6455	17.5402	15.0267	15.3998	17.4507	15.7425	13.5231	15.4041	16.1977	1.1391	1.19778	gene	LIP2	LIP2	AT1G04640|LIP2|LIP2
AT1G04645	0	0	0	0	0	0	0	0	0	0	0	0	#DIV/0!	#DIV/0!	gene	SPH5	S-protein homolog 5	AT1G04645|SPH5|S-protein homolog 5
AT1G04650	1.55876	1.64705	1.63966	1.37988	1.4499	1.45696	1.67389	1.59301	1.37206	1.61516	1.42891	1.54632	0.88469	0.957379	gene		unknown protein; Ha.	AT1G04650|unknown protein; Ha.
AT1G04660	0.374104	0.478174	0.45406	0.255534	0.282907	0.199975	0.121737	0.144819	0.252747	0.435446	0.246138	0.173101	0.565256	0.397526	gene		Glycine-rich protein	AT1G04660|Glycine-rich protein
AT1G04670	0	0.106261	0	0	0	0	0	0	0	0.0354203	0	0	0	0	gene		Putative uncharacterized protein	AT1G04670|Putative uncharacterized protein
AT1G04680	55.0088	62.3221	43.6907	64.139	54.99	53.1361	47.0819	55.7915	56.2543	53.6739	57.4217	53.0426	1.06983	0.988239	gene		Pectate lyase	AT1G04680|Pectate lyase
AT1G04690	18.1284	18.7551	19.0957	18.5518	23.552	19.1119	21.0301	19.2971	22.0251	18.6597	20.4052	20.7841	1.09354	1.11385	gene	KAB1	Probable voltage-gated potassium channel subunit beta	AT1G04690|KAB1|Probable voltage-gated potassium channel subunit beta
AT1G04700	1.6367	0.796957	2.04327	2.04427	1.4499	2.11402	1.36954	1.04994	2.16641	1.49231	1.8694	1.52863	1.25269	1.02434	gene		PB1 domain-containing protein tyrosine kinase	AT1G04700|PB1 domain-containing protein tyrosine kinase
AT1G04710	13.2339	12.8044	12.2848	12.7256	13.8624	11.3414	13.3607	14.9526	15.3093	12.7744	12.6431	14.5408	0.989725	1.13828	gene	KAT1	PKT4	AT1G04710|KAT1|PKT4
AT1G04730	2.13551	2.70966	2.64868	2.75976	3.88997	2.91392	3.46951	3.22222	3.35793	2.49795	3.18788	3.34989	1.2762	1.34106	gene	CTF18	p-loop containing nucleoside triphosphate hydrolases superfamily protein	AT1G04730|CTF18|p-loop containing nucleoside triphosphate hydrolases superfamily protein
AT1G04750	28.5254	29.0624	25.4274	26.4222	26.0274	25.2825	25.9909	26.3933	29.427	27.6717	25.9107	27.2704	0.936361	0.985497	gene	VAMP721	Putative vesicle-associated membrane protein, synaptobrevin 7B	AT1G04750|VAMP721|Putative vesicle-associated membrane protein, synaptobrevin 7B
AT1G04760	4.91011	3.34722	5.34782	4.5485	5.97641	4.91367	7.73032	6.44445	7.14914	4.53505	5.14619	7.10797	1.13476	1.56734	gene	VAMP726	Putative vesicle-associated membrane protein 726	AT1G04760|VAMP726|Putative vesicle-associated membrane protein 726
AT1G04770	9.38376	8.39462	8.80372	10.9368	8.8762	10.8272	17.1041	18.9713	19.2449	8.8607	10.2134	18.4401	1.15266	2.08111	gene		Protein SULFUR DEFICIENCY-INDUCED 2	AT1G04770|Protein SULFUR DEFICIENCY-INDUCED 2
AT1G04778	0.233815	0.212522	0.403609	0.459961	0.31827	0.228543	0.456515	0.362048	0.252747	0.283315	0.335591	0.357103	1.18452	1.26045	gene		unknown protein; FUNCTIONS IN: molecular_function unknown; INVOLVED IN: biological_process unknown; LOCATED IN: cellular_component unknown; Ha.	AT1G04778|unknown protein; FUNCTIONS IN: molecular_function unknown; INVOLVED IN: biological_process unknown; LOCATED IN: cellular_component unknown; Ha.
AT1G04780	55.7258	53.0774	56.5557	66.1321	49.4733	62.9063	47.9645	56.4432	55.0628	55.1196	59.5039	53.1568	1.07954	0.96439	gene		Ankyrin repeat family protein	AT1G04780|Ankyrin repeat family protein
AT1G04790	298.363	268.15	227.156	296.572	157.65	245.54	174.876	210.096	285.604	264.556	233.254	223.525	0.881681	0.844907	gene		At1g04790	AT1G04790|At1g04790
AT1G04800	359.545	324.096	277.153	348.752	194.993	295.791	212.523	255.968	344.458	320.265	279.846	270.983	0.873795	0.846122	gene		At1g04800	AT1G04800|At1g04800
AT1G04810	27.481	27.0966	24.4436	28.8753	24.7543	26.1681	24.104	25.4519	24.8776	26.3404	26.5993	24.8112	1.00983	0.941944	gene	RPN2B	26S proteasome non-ATPase regulatory subunit 1 homolog	AT1G04810|RPN2B|26S proteasome non-ATPase regulatory subunit 1 homolog
AT1G04820	169.5	181.016	159.678	148.874	149.163	154.923	190.793	160.278	177.609	170.064	150.987	176.227	0.88782	1.03624	gene	TUBA4	Tubulin alpha-2 chain	AT1G04820|TUBA4|Tubulin alpha-2 chain
AT1G04830	3.94368	3.50661	3.32977	3.37305	3.35952	2.97105	3.013	3.7653	3.89953	3.59335	3.23454	3.55927	0.900145	0.990516	gene		Ypt/Rab-GAP domain of gyp1p superfamily protein	AT1G04830|Ypt/Rab-GAP domain of gyp1p superfamily protein
AT1G04840	0.311753	0.371913	0.353158	0.459961	0.495087	0.457085	0.426081	0.470662	0.505495	0.345608	0.470711	0.467412	1.36198	1.35243	gene	PCMP-H64	Pentatricopeptide repeat-containing protein At1g04840	AT1G04840|PCMP-H64|Pentatricopeptide repeat-containing protein At1g04840
AT1G04850	173.74	210.716	169.415	193.03	107.505	142.953	123.503	140.293	140.961	184.623	147.829	134.919	0.800708	0.730779	gene		F13M7.16 protein	AT1G04850|F13M7.16 protein
AT1G04860	13.7327	14.239	16.0182	14.9743	14.3929	13.9411	15.6128	16.0387	13.8289	14.6633	14.4361	15.1601	0.984504	1.03388	gene	UBP2	Ubiquitinyl hydrolase 1	AT1G04860|UBP2|Ubiquitinyl hydrolase 1
AT1G04870	45.5159	67.4757	45.961	59.6927	34.55	42.6232	36.7647	43.5905	37.0455	52.9842	45.622	39.1336	0.861048	0.738589	gene	PRMT10	PRMT10	AT1G04870|PRMT10|PRMT10
AT1G04880	0.155876	0.318783	0.302707	0.459961	0.353633	0.428517	0.426081	0.325843	0.505495	0.259122	0.414037	0.419139	1.59785	1.61754	gene	HMGB15	High mobility group B protein 15	AT1G04880|HMGB15|High mobility group B protein 15
AT1G04890	0	0	0	0	0	0	0	0	0	0	0	0	#DIV/0!	#DIV/0!	gene		Protein of unknown function, DUF593	AT1G04890|Protein of unknown function, DUF593
AT1G04895	0	0	0	0	0	0	0	0	0	0	0	0	#DIV/0!	#DIV/0!	gene			AT1G04895
AT1G04900	3.25782	3.29409	3.5568	4.19075	4.03142	3.45671	4.59558	3.33084	3.50236	3.36957	3.89296	3.80959	1.15533	1.13059	gene		Protein arginine methyltransferase NDUFAF7	AT1G04900|Protein arginine methyltransferase NDUFAF7
AT1G04910	8.23028	8.60714	8.37489	8.38151	9.83101	8.68462	8.46074	6.91511	8.99058	8.4041	8.96571	8.12215	1.06683	0.96645	gene	OFUT1	O-fucosyltransferase 1	AT1G04910|OFUT1|O-fucosyltransferase 1
AT1G04920	1.40289	0.850088	1.0847	1.32878	0.813357	1.62837	0.943464	1.84644	0.866562	1.11256	1.25683	1.21882	1.12968	1.09551	gene	SPS3	Probable sucrose-phosphate synthase 3	AT1G04920|SPS3|Probable sucrose-phosphate synthase 3
AT1G04930	1.23142	1.43452	1.61444	1.78874	1.23772	0.885602	1.36954	1.5206	1.91366	1.42679	1.30402	1.60127	0.91395	1.12228	gene		Hydroxyproline-rich glycoprotein family protein	AT1G04930|Hydroxyproline-rich glycoprotein family protein
AT1G04940	0	0	0	0	0	0	0	0	0	0	0	0	#DIV/0!	#DIV/0!	gene	TIC20-I	Protein TIC 20-I, chloroplastic	AT1G04940|TIC20-I|Protein TIC 20-I, chloroplastic
AT1G04945	1.05996	1.222	1.33695	1.94206	1.09626	1.57123	1.39998	1.23096	0.902669	1.20631	1.53652	1.17787	1.27374	0.976428	gene		HIT-type Zinc finger family protein	AT1G04945|HIT-type Zinc finger family protein
AT1G04950	5.01922	5.15366	5.47395	6.43945	5.97641	4.9708	5.44774	4.19975	4.44113	5.21561	5.79555	4.69621	1.11119	0.900414	gene	TAF6	TAFII59	AT1G04950|TAF6|TAFII59
AT1G04960	18.8143	22.8461	21.7949	20.9027	18.0707	18.9976	17.4084	19.0437	17.3674	21.1518	19.3236	17.9398	0.913571	0.848148	gene		Protein of unknown function (DUF1664)	AT1G04960|Protein of unknown function (DUF1664)
AT1G04970	5.40891	4.46296	6.18026	5.36621	7.07267	5.57072	6.14773	5.3583	5.48823	5.35071	6.0032	5.66476	1.12194	1.05869	gene		Putative BPI/LBP family protein At1g04970	AT1G04970|Putative BPI/LBP family protein At1g04970
AT1G04980	6.20388	5.89748	6.07936	6.59277	6.47149	6.62773	6.54338	5.72035	7.36578	6.06024	6.564	6.54317	1.08312	1.07969	gene	PDIL2-2	Protein disulfide-isomerase like 2-2	AT1G04980|PDIL2-2|Protein disulfide-isomerase like 2-2
AT1G04985	16.71	14.1858	15.6146	16.3542	17.0451	16.9121	13.1781	14.5543	16.248	15.5035	16.7705	14.6601	1.08172	0.945604	gene		Triacylglycerol lipase-like protein	AT1G04985|Triacylglycerol lipase-like protein
AT1G04990	2.75901	2.65652	2.62346	3.27083	2.7937	2.45683	2.58692	2.3171	2.85243	2.67967	2.84046	2.58549	1.06	0.964854	gene		Zinc finger CCCH domain-containing protein 3	AT1G04990|Zinc finger CCCH domain-containing protein 3
AT1G05000	0.888496	0.584435	1.13515	1.12435	1.76817	1.14271	0.852161	1.01373	1.51648	0.869361	1.34508	1.12746	1.5472	1.29688	gene		Phosphotyrosine protein phosphatases superfamily protein	AT1G05000|Phosphotyrosine protein phosphatases superfamily protein
AT1G05005	0	0	0	0	0	0	0	0	0	0	0	0	#DIV/0!	#DIV/0!	gene		PPR containing protein	AT1G05005|PPR containing protein
AT1G05010	35.1501	35.1724	42.606	28.722	39.0058	35.1099	32.2908	27.9501	37.1539	37.6428	34.2792	32.4649	0.910644	0.862446	gene	ACO4	1-aminocyclopropane-1-carboxylate oxidase 4	AT1G05010|ACO4|1-aminocyclopropane-1-carboxylate oxidase 4
AT1G05020	1.29377	1.64705	1.51353	1.32878	1.66208	1.48553	0.973898	1.04994	1.15542	1.48478	1.49213	1.05975	1.00494	0.713741	gene	AP180	Clathrin coat assembly protein AP180	AT1G05020|AP180|Clathrin coat assembly protein AP180
AT1G05030	3.4137	3.61287	3.68293	3.27083	4.17287	4.68512	3.86516	3.54807	4.15228	3.56983	4.04294	3.85517	1.13253	1.07993	gene		Probable plastidic glucose transporter 1	AT1G05030|Probable plastidic glucose transporter 1
AT1G05035	0.0467629	0.106261	0.0504511	0.0511068	0.10609	0.0857035	0.0304343	0.0724095	0.0361068	0.067825	0.0809667	0.0463169	1.19376	0.682888	gene			AT1G05035
AT1G05040	0	0	0	0.0511068	0	0	0	0	0	0	0.0170356	0	#DIV/0!	#DIV/0!	gene		T7A14.9	AT1G05040|T7A14.9
AT1G05055	3.83456	5.31305	4.16222	3.93522	4.20824	3.79952	4.23037	4.41698	3.57457	4.43661	3.98099	4.07397	0.897305	0.918263	gene	GTF2H2	General transcription factor IIH subunit	AT1G05055|GTF2H2|General transcription factor IIH subunit
AT1G05060	1.41848	1.06261	1.13515	0.919922	1.90962	1.51409	1.67389	1.15855	0.974882	1.20541	1.44788	1.26911	1.20115	1.05284	gene		At1g05060	AT1G05060|At1g05060
AT1G05065	0.187052	0.212522	0.126128	0.0511068	0.10609	0.142839	0.121737	0.0724095	0.216641	0.175234	0.100012	0.136929	0.570734	0.781408	gene	CLE20	CLAVATA3/ESR (CLE)-related protein 20	AT1G05065|CLE20|CLAVATA3/ESR (CLE)-related protein 20
AT1G05070	8.52644	9.24471	7.76947	8.73926	8.69938	6.85628	8.43031	8.10987	7.76295	8.51354	8.0983	8.10104	0.951226	0.951548	gene		At1g05070/T7A14_6	AT1G05070|At1g05070/T7A14_6
AT1G05080	0	0	0	0	0	0	0	0	0	0	0	0	#DIV/0!	#DIV/0!	gene		Putative FBD-associated F-box protein At1g05080	AT1G05080|Putative FBD-associated F-box protein At1g05080
AT1G05085	0	0	0	0	0	0	0	0	0	0	0	0	#DIV/0!	#DIV/0!	gene		unknown protein; Ha.	AT1G05085|unknown protein; Ha.
AT1G05087	0.452042	0.371913	0.554962	0.613281	0.459723	0.199975	0.243475	0.398252	0.397174	0.459639	0.424326	0.3463	0.923173	0.753418	gene		Dentin sialophosphoprotein	AT1G05087|Dentin sialophosphoprotein
AT1G05090	0.171464	0.212522	0.100902	0.0511068	0.21218	0	0.121737	0.0362048	0.0722135	0.161629	0.0877623	0.0767185	0.542984	0.474657	gene		dentin sialophosphoprotein-related	AT1G05090|dentin sialophosphoprotein-related
AT1G05100	0.311753	0.371913	0.428835	0.459961	0.247543	0.371382	0.608687	0.470662	0.397174	0.370834	0.359629	0.492174	0.969784	1.32721	gene	MAPKKK18	Mitogen-activated protein kinase kinase kinase 18	AT1G05100|MAPKKK18|Mitogen-activated protein kinase kinase kinase 18
AT1G05120	9.07201	7.65079	10.1911	10.2725	10.5736	9.17027	10.0433	9.30462	10.0738	8.97131	10.0055	9.80725	1.11527	1.09318	gene		Helicase protein with RING/U-box domain	AT1G05120|Helicase protein with RING/U-box domain
AT1G05136	0.0467629	0.0531305	0.0756767	0.0511068	0.21218	0.0571356	0.0608687	0.108614	0.10832	0.0585234	0.106807	0.0926011	1.82504	1.58229	gene		unknown protein; Ha.	AT1G05136|unknown protein; Ha.
AT1G05140	47.4176	41.1761	45.3808	36.4391	48.3063	46.2227	47.8123	49.7453	53.5102	44.6582	43.6561	50.356	0.97756	1.12759	gene	ARASP2	Probable membrane metalloprotease ARASP2, chloroplastic	AT1G05140|ARASP2|Probable membrane metalloprotease ARASP2, chloroplastic
AT1G05150	16.5541	15.6204	17.7336	16.9163	16.5854	16.1408	13.6041	15.2784	15.562	16.636	16.5475	14.8149	0.994681	0.89053	gene		Uncharacterized TPR repeat-containing protein At1g05150	AT1G05150|Uncharacterized TPR repeat-containing protein At1g05150
AT1G05160	1.90169	1.9127	1.66489	2.04427	2.58152	2.42826	2.25214	2.09988	2.31083	1.82643	2.35135	2.22095	1.28741	1.21601	gene	KAO1	Ent-kaurenoic acid oxidase 1	AT1G05160|KAO1|Ent-kaurenoic acid oxidase 1
AT1G05170	3.03959	2.86905	3.4559	2.81087	2.75834	2.11402	2.55648	3.0774	2.52747	3.12151	2.56108	2.72045	0.82046	0.871518	gene	B3GALT2	Hexosyltransferase (Fragment)	AT1G05170|B3GALT2|Hexosyltransferase (Fragment)
AT1G05180	6.03242	4.72861	6.38207	6.33724	7.74457	7.14196	7.79119	6.51686	7.04082	5.71437	7.07459	7.11629	1.23804	1.24533	gene	AXR1	NEDD8-activating enzyme E1 regulatory subunit	AT1G05180|AXR1|NEDD8-activating enzyme E1 regulatory subunit
AT1G05190	1001.43	882.019	994.795	742.683	831.145	892.202	746.706	895.271	877.647	959.414	822.01	839.875	0.856783	0.875404	gene	RPL6	50S ribosomal protein L6, chloroplastic	AT1G05190|RPL6|50S ribosomal protein L6, chloroplastic
AT1G05200	24.987	22.5273	27.849	22.2825	24.4007	25.7967	22.8562	24.402	24.4804	25.1211	24.16	23.9129	0.961741	0.951903	gene	GLR3.4	Glutamate receptor	AT1G05200|GLR3.4|Glutamate receptor
AT1G05205	3.55398	2.60339	3.73338	3.57747	2.47543	3.54241	3.56082	3.47566	4.40502	3.29692	3.19844	3.81383	0.970129	1.15679	gene		At1g05205	AT1G05205|At1g05205
AT1G05210	1.3873	1.64705	1.16038	1.02214	1.16699	1.85691	1.61302	1.01373	1.11931	1.39824	1.34868	1.24869	0.964554	0.893042	gene		At1g05210	AT1G05210|At1g05210
AT1G05220	0.171464	0.212522	0.201804	0.15332	0.176817	0.114271	0.0608687	0.289638	0.144427	0.195264	0.148136	0.164978	0.758647	0.844899	gene		Transmembrane protein 97, Putative	AT1G05220|Transmembrane protein 97, Putative
AT1G05230	5.36215	6.21627	5.67575	4.44629	6.50686	5.37075	6.63468	6.00999	7.69074	5.75139	5.4413	6.77847	0.946084	1.17858	gene	HDG2	AT1G05230 protein	AT1G05230|HDG2|AT1G05230 protein
AT1G05240	0.109114	0	0	0	0.0353633	0.0857035	0.0304343	0	0	0.0363712	0.0403556	0.0101448	1.10955	0.278923	gene	PER2	Peroxidase 1	AT1G05240|PER2|Peroxidase 1
AT1G05250	0.0623506	0.159391	0.0252256	0	0.0353633	0.0857035	0.0608687	0.144819	0.0722135	0.0823225	0.0403556	0.0926337	0.490213	1.12525	gene	PER2	Peroxidase 1	AT1G05250|PER2|Peroxidase 1
AT1G05260	14.4498	10.8918	14.4795	13.7988	8.69938	13.0841	15.5824	13.5044	11.2653	13.2737	11.8608	13.4507	0.893556	1.01334	gene	PER3	Peroxidase	AT1G05260|PER3|Peroxidase
AT1G05270	16.9438	15.0359	14.6308	14.0033	14.6051	14.2553	14.2737	14.6991	15.8509	15.5368	14.2879	14.9412	0.919613	0.961665	gene		At1g05270	AT1G05270|At1g05270
AT1G05280	0.389691	0.531305	0.428835	0.613281	0.671904	0.457085	0.69999	0.506867	0.505495	0.449944	0.580757	0.570784	1.29073	1.26857	gene		Protein of unknown function (DUF604)	AT1G05280|Protein of unknown function (DUF604)
AT1G05290	0	0	0	0	0	0	0	0	0.0361068	0	0	0.0120356	#DIV/0!	#DIV/0!	gene		CCT motif family protein	AT1G05290|CCT motif family protein
AT1G05291	0	0.0531305	0	0	0	0	0	0	0	0.0177102	0	0	0	0	gene		GPI inositol-deacylase C, putative (DUF1218)	AT1G05291|GPI inositol-deacylase C, putative (DUF1218)
AT1G05300	2.41609	4.03792	2.39643	4.80403	3.8546	4.42801	4.50428	3.29463	3.97174	2.95014	4.36222	3.92355	1.47865	1.32995	gene	ZIP5	Zinc transporter 5	AT1G05300|ZIP5|Zinc transporter 5
AT1G05310	1.54318	1.43452	1.36218	0.919922	1.0609	1.22842	1.24781	1.23096	1.0832	1.44663	1.06975	1.18732	0.739476	0.820753	gene	PME8	Probable pectinesterase 8	AT1G05310|PME8|Probable pectinesterase 8
AT1G05320	11.2855	9.66975	12.0074	11.959	12.0943	12.4556	12.052	10.97	12.3124	10.9875	12.1696	11.7781	1.10758	1.07196	gene		FUNCTIONS IN: molecular_function unknown; INVOLVED IN: biological_process unknown; LOCATED IN: cellular_component unknown; EXPRESSED IN: fruit, egg cell; CONTAINS InterPro DOMAIN/s: Prefoldin (InterPro:IPR009053); BEST Arabidopsis thaliana protein m /.../s: unknown protein (TAIR:AT2G32240.1); Ha.	AT1G05320|FUNCTIONS IN: molecular_function unknown; INVOLVED IN: biological_process unknown; LOCATED IN: cellular_component unknown; EXPRESSED IN: fruit, egg cell; CONTAINS InterPro DOMAIN/s: Prefoldin (InterPro:IPR009053); BEST Arabidopsis thaliana protein m /.../s: unknown protein (TAIR:AT2G32240.1); Ha.
AT1G05330	0.0623506	0.0531305	0.0252256	0	0.0353633	0.0857035	0.0304343	0.0362048	0	0.0469022	0.0403556	0.022213	0.86042	0.473603	gene		YUP8H12.5	AT1G05330|YUP8H12.5
AT1G05340	1.07555	0.850088	1.71534	1.73763	0.919447	1.05701	1.33911	0.470662	0.974882	1.21366	1.23803	0.928218	1.02008	0.76481	gene		Cysteine-rich TM module stress tolerance protein	AT1G05340|Cysteine-rich TM module stress tolerance protein
AT1G05350	6.14153	4.46296	5.7262	5.11068	5.6935	5.62786	5.96513	5.93758	4.83831	5.44357	5.47734	5.58034	1.00621	1.02513	gene		Ubiquitin-like modifier-activating enzyme 5	AT1G05350|Ubiquitin-like modifier-activating enzyme 5
AT1G05360	2.80578	2.55026	2.67391	2.81087	2.89979	2.25686	2.89126	2.46192	2.96075	2.67665	2.65584	2.77131	0.992226	1.03537	gene	KMS2	Vacuole membrane protein KMS2	AT1G05360|KMS2|Vacuole membrane protein KMS2
AT1G05370	1.20025	1.16887	0.479286	0.613281	1.0609	0.714196	0.608687	1.44819	0.686028	0.949468	0.796126	0.914302	0.838496	0.962962	gene		Sec14p-like phosphatidylinositol transfer family protein	AT1G05370|Sec14p-like phosphatidylinositol transfer family protein
AT1G05380	18.939	21.0928	21.3913	21.8737	19.662	20.426	18.3215	20.0574	23.686	20.4744	20.6539	20.6883	1.00877	1.01045	gene		Acyl-CoA N-acyltransferase with RING/FYVE/PHD-type zinc finger protein	AT1G05380|Acyl-CoA N-acyltransferase with RING/FYVE/PHD-type zinc finger protein
AT1G05385	5.34656	5.41931	5.60007	4.34407	6.50686	5.79927	5.29557	6.0824	5.77708	5.45532	5.55007	5.71835	1.01737	1.04822	gene	PSB27-2	Psb27-H1	AT1G05385|PSB27-2|Psb27-H1
AT1G05400	0.0935259	0.0531305	0.151353	0.0511068	0.0353633	0.142839	0.121737	0.217229	0.144427	0.0993366	0.0764364	0.161131	0.769469	1.62207	gene		Putative uncharacterized protein	AT1G05400|Putative uncharacterized protein
AT1G05410	5.58038	6.16314	6.30639	5.3151	6.11786	5.11364	6.69555	6.0462	5.12716	6.01664	5.51553	5.9563	0.916714	0.989972	gene		At1g05410/T25N20_5	AT1G05410|At1g05410/T25N20_5
AT1G05420	0.623506	0.690696	0.504511	0.868815	0.565814	0.91417	0.760858	0.434457	0.758242	0.606238	0.782933	0.651186	1.29146	1.07414	gene	ATOFP12	ovate family protein 12	AT1G05420|ATOFP12|ovate family protein 12
AT1G05430	6.62475	7.01323	6.93703	7.10384	8.45184	6.99912	7.73032	8.47191	6.60754	6.85833	7.51826	7.60326	1.09622	1.10862	gene		Uncharacterized protein At1g05430	AT1G05430|Uncharacterized protein At1g05430
AT1G05440	2.05757	1.16887	2.3712	0.971028	1.66208	1.74264	2.61735	1.70162	2.09419	1.86588	1.45858	2.13772	0.781712	1.14569	gene		C-8 sterol isomerase	AT1G05440|C-8 sterol isomerase
AT1G05450	0.218227	0.318783	0.22703	0	0.141453	0.0571356	0.334778	0.181024	0.144427	0.25468	0.0661963	0.220076	0.25992	0.864128	gene		Bifunctional inhibitor/lipid-transfer protein/seed storage 2S albumin superfamily protein	AT1G05450|Bifunctional inhibitor/lipid-transfer protein/seed storage 2S albumin superfamily protein
AT1G05460	18.6428	21.996	18.9948	17.2741	16.161	18.9405	16.7084	16.8714	20.2559	19.8779	17.4585	17.9453	0.878289	0.902774	gene	SDE3	Probable RNA helicase SDE3	AT1G05460|SDE3|Probable RNA helicase SDE3
AT1G05470	7.71589	7.70392	7.6938	7.76823	7.07267	7.68474	6.42164	8.07366	7.90738	7.70453	7.50855	7.46756	0.974562	0.969242	gene	IP5P6	CVP2	AT1G05470|IP5P6|CVP2
AT1G05490	0.358516	0.637566	0.302707	0.868815	0.671904	0.685628	0.760858	0.977529	1.0832	0.43293	0.742115	0.94053	1.71417	2.17248	gene	CLSY3	SNF2 domain-containing protein CLASSY 3	AT1G05490|CLSY3|SNF2 domain-containing protein CLASSY 3
AT1G05500	15.8838	12.0075	16.6993	15.332	16.6561	14.5982	14.578	16.0387	14.4066	14.8635	15.5288	15.0078	1.04476	1.0097	gene	SYT5	Synaptotagmin-5	AT1G05500|SYT5|Synaptotagmin-5
AT1G05510	0.109114	0.371913	0.176579	0.0511068	0.353633	0.114271	0.243475	0.0724095	0.0361068	0.219202	0.173004	0.11733	0.789244	0.535261	gene	OBAP1A	Oil body-associated protein 1A	AT1G05510|OBAP1A|Oil body-associated protein 1A
AT1G05520	10.7867	9.77601	10.8722	12.5723	9.12374	12.6555	10.2564	11.6941	12.3485	10.4783	11.4505	11.433	1.09278	1.09111	gene		At1g05520/T25N20_16	AT1G05520|At1g05520/T25N20_16
AT1G05530	2.32256	2.01896	2.24507	3.27083	1.48526	2.65681	2.83039	1.81024	2.6719	2.19553	2.47097	2.43751	1.12545	1.11021	gene	UGT75B2	UGT75B2	AT1G05530|UGT75B2|UGT75B2
AT1G05540	0.826145	0.637566	0.882895	0.664388	0.495087	0.742763	0.395646	0.977529	0.794349	0.782202	0.634079	0.722508	0.810634	0.923685	gene		T25N20.19	AT1G05540|T25N20.19
AT1G05550	0.0311753	0	0.126128	0	0.141453	0.0571356	0.091303	0.0362048	0	0.0524344	0.0661963	0.0425026	1.26246	0.810586	gene		Protein of unknown function (DUF295)	AT1G05550|Protein of unknown function (DUF295)
AT1G05560	43.4116	46.3829	37.3843	40.4765	32.8525	40.7091	35.0603	42.794	44.989	42.3929	38.0127	40.9478	0.896676	0.965911	gene	UGT1	UDP-glucosyltransferase 75B1	AT1G05560|UGT1|UDP-glucosyltransferase 75B1
AT1G05570	18.6584	20.8272	26.0328	23.5091	20.6876	24.2255	17.865	17.5231	19.967	21.8394	22.8074	18.4517	1.04432	0.844879	gene	CALS1	Callose synthase 1	AT1G05570|CALS1|Callose synthase 1
AT1G05575	0.514392	0.584435	0.655865	0.408854	0.176817	0.485653	0.395646	0.615481	0.144427	0.584897	0.357108	0.385185	0.610548	0.658551	gene		Transmembrane protein	AT1G05575|Transmembrane protein
AT1G05577	0.0935259	0.106261	0.0252256	0	0	0.0285678	0.0608687	0.181024	0.0722135	0.0750041	0.00952261	0.104702	0.126961	1.39595	gene		F3F20.2 protein	AT1G05577|F3F20.2 protein
AT1G05580	0	0	0	0	0	0.0285678	0	0	0	0	0.00952261	0	#DIV/0!	#DIV/0!	gene	CHX23	Cation/H(+) antiporter 23, chloroplastic	AT1G05580|CHX23|Cation/H(+) antiporter 23, chloroplastic
AT1G05590	13.2183	12.6982	12.3605	12.47	12.7308	12.0556	11.7477	13.3234	12.0958	12.759	12.4188	12.3889	0.973337	0.970994	gene	HEXO2	Beta-hexosaminidase 2	AT1G05590|HEXO2|Beta-hexosaminidase 2
AT1G05600	3.52281	2.70966	4.3388	2.40202	3.21806	3.77095	3.40864	4.12734	3.61068	3.52375	3.13034	3.71555	0.888355	1.05443	gene		Pentatricopeptide repeat-containing protein At1g05600	AT1G05600|Pentatricopeptide repeat-containing protein At1g05600
AT1G05610	0.452042	0.478174	0.428835	0.306641	0.601177	0.685628	0.547818	0.470662	0.686028	0.453017	0.531148	0.568169	1.17247	1.25419	gene	APS2	ADP-glucose pyrophosphorylase small subunit 2	AT1G05610|APS2|ADP-glucose pyrophosphorylase small subunit 2
AT1G05615	0	0	0	0	0	0	0	0	0	0	0	0	#DIV/0!	#DIV/0!	gene		Putative B3 domain-containing protein At1g05615	AT1G05615|Putative B3 domain-containing protein At1g05615
AT1G05620	2.82136	2.76279	2.92616	2.60644	2.89979	3.68525	3.25647	3.25843	2.45526	2.83677	3.06383	2.99005	1.08004	1.05403	gene	URH2	Probable uridine nucleosidase 2	AT1G05620|URH2|Probable uridine nucleosidase 2
AT1G05630	5.84537	5.15366	4.84331	4.65071	5.3045	4.54228	5.35644	5.79276	4.98273	5.28078	4.8325	5.37731	0.915111	1.01828	gene	AT5PTASE13	Endonuclease/exonuclease/phosphatase family protein	AT1G05630|AT5PTASE13|Endonuclease/exonuclease/phosphatase family protein
AT1G05640	4.19308	3.87853	3.58203	4.80403	2.7937	4.8851	3.43908	3.87391	4.8022	3.88454	4.16095	4.0384	1.07115	1.03961	gene		Ankyrin repeat family protein	AT1G05640|Ankyrin repeat family protein
AT1G05650	0.280578	0.425044	0.201804	0.408854	0.247543	0.571356	0.760858	0.832709	0.324961	0.302475	0.409251	0.63951	1.35301	2.11425	gene		F3F20.10 protein	AT1G05650|F3F20.10 protein
AT1G05660	0.607918	0.425044	0.529737	1.07324	0.31827	0.428517	1.24781	0.651686	0.252747	0.5209	0.606676	0.717413	1.16467	1.37726	gene		F3F20.11 protein	AT1G05660|F3F20.11 protein
AT1G05670	1.62112	1.00948	1.69011	1.73763	1.83889	0.91417	1.58259	1.4844	1.91366	1.44024	1.4969	1.66021	1.03934	1.15274	gene		Glycosyltransferase (Fragment)	AT1G05670|Glycosyltransferase (Fragment)
AT1G05675	0.857321	1.85957	1.03425	2.70866	1.48526	2.54254	2.43475	2.71536	2.1303	1.25038	2.24548	2.4268	1.79584	1.94085	gene	UGT74E1	Glycosyltransferase (Fragment)	AT1G05675|UGT74E1|Glycosyltransferase (Fragment)
AT1G05680	4.02161	5.20679	6.18026	6.0306	3.04125	6.39919	5.63035	6.19101	5.30769	5.13622	5.15701	5.70969	1.00405	1.11165	gene	UGT74E2	Glycosyltransferase (Fragment)	AT1G05680|UGT74E2|Glycosyltransferase (Fragment)
AT1G05690	0.592331	0.796957	0.580188	0.357747	0.53045	0.742763	0.639121	0.434457	0.686028	0.656492	0.543654	0.586535	0.828119	0.893439	gene	BT3	BTB/POZ and TAZ domain-containing protein 3	AT1G05690|BT3|BTB/POZ and TAZ domain-containing protein 3
AT1G05700	4.00603	4.94114	4.01086	5.11068	2.97052	3.77095	2.98256	3.58427	3.10518	4.31934	3.95072	3.22401	0.914657	0.746411	gene		Leucine-rich repeat transmembrane protein kinase protein	AT1G05700|Leucine-rich repeat transmembrane protein kinase protein
AT1G05710	1.97963	1.85957	1.81624	1.83984	2.29862	1.79977	2.34344	1.95506	1.69702	1.88515	1.97941	1.99851	1.05	1.06013	gene			AT1G05710
AT1G05720	9.0876	5.68496	8.27398	11.0391	7.46167	8.94173	7.03033	7.31336	8.95448	7.68218	9.14748	7.76606	1.19074	1.01092	gene		Selenoprotein family protein	AT1G05720|Selenoprotein family protein
AT1G05730	5.22186	2.92218	4.81808	6.18392	3.50097	4.94223	3.46951	3.7653	5.01884	4.32071	4.87571	4.08455	1.12845	0.945343	gene		FAM136A-like protein (DUF842)	AT1G05730|FAM136A-like protein (DUF842)
AT1G05740	0	0	0.0504511	0	0	0	0	0	0	0.016817	0	0	0	0	gene		F3F20.19 protein	AT1G05740|F3F20.19 protein
AT1G05750	2.16668	2.01896	2.09372	2.35091	1.94498	1.97118	1.9478	1.95506	1.76923	2.09312	2.08902	1.8907	0.998043	0.90329	gene	PDE247	Pentatricopeptide repeat-containing protein At1g05750, chloroplastic	AT1G05750|PDE247|Pentatricopeptide repeat-containing protein At1g05750, chloroplastic
AT1G05760	0.607918	0.478174	0.479286	0.459961	0.31827	0.599924	0.669555	0.398252	0.397174	0.521793	0.459385	0.488327	0.880397	0.935864	gene	RTM1	Mannose-binding lectin superfamily protein	AT1G05760|RTM1|Mannose-binding lectin superfamily protein
AT1G05770	0.0935259	0.0531305	0.151353	0.0511068	0.0353633	0.114271	0.121737	0.0724095	0	0.0993366	0.0669138	0.0647156	0.673607	0.651478	gene	JAL2	Jacalin-related lectin 2	AT1G05770|JAL2|Jacalin-related lectin 2
AT1G05780	1.83934	2.07209	1.63966	1.4821	2.26325	1.82834	1.9478	2.2809	2.05809	1.85036	1.8579	2.09559	1.00407	1.13253	gene		Vacuolar ATPase assembly integral membrane protein VMA21 homolog	AT1G05780|Vacuolar ATPase assembly integral membrane protein VMA21 homolog
AT1G05783	0.155876	0.0531305	0.151353	0.15332	0.0353633	0.142839	0.0608687	0.0724095	0.0361068	0.12012	0.110508	0.0564616	0.919976	0.470043	gene			AT1G05783
AT1G05785	1.09114	0.903218	1.21083	1.27767	1.55599	1.22842	0.91303	1.30337	1.48038	1.06839	1.35402	1.23226	1.26735	1.15338	gene		Got1/Sft2-like vescicle transport protein family	AT1G05785|Got1/Sft2-like vescicle transport protein family
AT1G05790	5.26863	5.52557	5.5244	5.05957	5.76423	5.28505	4.53471	4.74282	5.56044	5.43953	5.36961	4.94599	0.987146	0.909268	gene		lipase class 3 family protein	AT1G05790|lipase class 3 family protein
AT1G05800	0	0	0	0	0	0.0285678	0.0304343	0.0362048	0	0	0.00952261	0.022213	#DIV/0!	#DIV/0!	gene	DGL	Galactolipase DONGLE, chloroplastic	AT1G05800|DGL|Galactolipase DONGLE, chloroplastic
AT1G05805	12.5792	10.998	12.3857	13.0833	11.7406	11.8842	10.9868	11.4769	11.4097	11.9877	12.2361	11.2911	1.02072	0.941897	gene	BHLH128	Transcription factor bHLH128	AT1G05805|BHLH128|Transcription factor bHLH128
AT1G05810	2.8993	2.39087	2.39643	3.52637	2.29862	3.17103	2.19127	1.66542	2.45526	2.5622	2.99867	2.10398	1.17035	0.821163	gene	ARA	RAB GTPase homolog A5E	AT1G05810|ARA|RAB GTPase homolog A5E
AT1G05820	1.32495	1.64705	1.31173	1.73763	1.69744	1.11414	1.79563	1.62921	1.33595	1.42791	1.51641	1.58693	1.06198	1.11137	gene	SPPL5	Signal peptide peptidase-like 5	AT1G05820|SPPL5|Signal peptide peptidase-like 5
AT1G05830	17.8011	17.8518	18.2129	18.194	19.6267	17.9692	17.0737	17.2335	16.0675	17.9553	18.5966	16.7915	1.03572	0.935188	gene	ATX2	Histone-lysine N-methyltransferase ATX2	AT1G05830|ATX2|Histone-lysine N-methyltransferase ATX2
AT1G05835	4.84776	3.87853	4.81808	5.97949	5.90568	6.77057	4.9608	4.30837	4.91052	4.51479	6.21858	4.72656	1.37738	1.04691	gene		Uncharacterized protein At1g05835	AT1G05835|Uncharacterized protein At1g05835
AT1G05840	8.13675	8.81966	8.52624	7.46159	7.32021	8.71319	7.73032	6.95131	6.57143	8.49422	7.83166	7.08435	0.921999	0.834021	gene		Eukaryotic aspartyl protease family protein	AT1G05840|Eukaryotic aspartyl protease family protein
AT1G05850	278.427	274.897	297.334	254.767	234.989	286.078	241.07	245.939	265.926	283.552	258.612	250.979	0.912041	0.885122	gene	CTL1	Chitinase-like protein 1	AT1G05850|CTL1|Chitinase-like protein 1
AT1G05860	2.82136	1.9127	2.01804	2.70866	2.89979	2.91392	2.86083	3.25843	3.10518	2.2507	2.84079	3.07481	1.26218	1.36616	gene		INO80 complex subunit D-like protein	AT1G05860|INO80 complex subunit D-like protein
AT1G05870	8.43292	8.23523	7.74425	10.2725	8.2043	7.82758	8.30857	8.79776	8.0157	8.13746	8.76811	8.37401	1.0775	1.02907	gene		At1g05870	AT1G05870|At1g05870
AT1G05880	0.389691	0.0531305	0.201804	0.715495	0.495087	0.25711	0.639121	0.543071	0.541601	0.214875	0.489231	0.574598	2.27681	2.6741	gene	ARI12	Probable E3 ubiquitin-protein ligase ARI12	AT1G05880|ARI12|Probable E3 ubiquitin-protein ligase ARI12
AT1G05890	20.2639	23.0586	24.0652	24.7868	23.4105	21.9972	22.1866	20.7815	20.6531	22.4626	23.3982	21.2071	1.04165	0.944106	gene	ARI5	RBR-type E3 ubiquitin transferase	AT1G05890|ARI5|RBR-type E3 ubiquitin transferase
AT1G05894	0.187052	0	0.100902	0.102214	0.21218	0.0571356	0.091303	0.289638	0.144427	0.0959847	0.123843	0.175123	1.29024	1.82449	gene		T20M3.17 protein	AT1G05894|T20M3.17 protein
AT1G05900	1.65229	2.444	1.66489	1.5332	2.33398	1.65693	2.19127	2.13608	1.91366	1.92039	1.84137	2.08034	0.958852	1.08329	gene	NTH2	Endonuclease III homolog	AT1G05900|NTH2|Endonuclease III homolog
AT1G05910	18.487	22.3679	18.6921	21.056	16.3025	19.0547	15.4911	19.5506	18.0173	19.849	18.8044	17.6863	0.947373	0.891042	gene		ATPase family AAA domain-containing protein At1g05910	AT1G05910|ATPase family AAA domain-containing protein At1g05910
AT1G05920	0	0	0	0	0	0	0	0	0	0	0	0	#DIV/0!	#DIV/0!	gene		B3 domain-containing protein At1g05920	AT1G05920|B3 domain-containing protein At1g05920
AT1G05930	0	0	0	0	0	0	0	0	0	0	0	0	#DIV/0!	#DIV/0!	gene		B3 domain-containing protein At1g05930	AT1G05930|B3 domain-containing protein At1g05930
AT1G05940	13.6236	12.6451	12.2848	10.5791	13.4027	10.5701	13.0563	12.02	11.0126	12.8512	11.5173	12.0296	0.896206	0.936072	gene	CAT9	Cationic amino acid transporter 9, chloroplastic	AT1G05940|CAT9|Cationic amino acid transporter 9, chloroplastic
AT1G05950	2.02639	2.23148	2.0685	1.63542	2.36934	1.7712	2.25214	2.71536	2.45526	2.10879	1.92532	2.47425	0.912998	1.1733	gene		unknown protein; Ha.	AT1G05950|unknown protein; Ha.
AT1G05960	14.2783	14.664	16.8759	15.0765	17.5049	16.4265	14.3041	14.9888	13.4317	15.2727	16.3359	14.2415	1.06962	0.932481	gene		ARM repeat superfamily protein	AT1G05960|ARM repeat superfamily protein
AT1G05970	1.09114	2.07209	1.00902	1.12435	1.16699	1.31412	0.943464	1.08614	1.6248	1.39075	1.20182	1.21814	0.864153	0.875886	gene		RNA-binding (RRM/RBD/RNP motifs) family protein	AT1G05970|RNA-binding (RRM/RBD/RNP motifs) family protein
AT1G05990	0.280578	0.212522	0.252256	0.408854	0.21218	0.171407	0.21304	0.144819	0.144427	0.248452	0.264147	0.167429	1.06317	0.673889	gene	CML7	Calmodulin-like protein 7	AT1G05990|CML7|Calmodulin-like protein 7
AT1G06000	20.5133	20.4552	15.5642	22.1803	17.0098	18.4262	28.3344	26.8277	23.9027	18.8443	19.2054	26.3549	1.01917	1.39857	gene	UGT89C1	Glycosyltransferase (Fragment)	AT1G06000|UGT89C1|Glycosyltransferase (Fragment)
AT1G06010	5.23745	5.25992	5.14601	6.0817	6.47149	5.91354	6.42164	5.06867	7.51021	5.21446	6.15558	6.33351	1.18048	1.2146	gene		Basic leucine zipper/W2 domain protein	AT1G06010|Basic leucine zipper/W2 domain protein
AT1G06020	0.0155876	0.0531305	0	0.102214	0.31827	0.142839	0.0304343	0.0362048	0	0.022906	0.187774	0.022213	8.19758	0.969745	gene		Probable fructokinase-3	AT1G06020|Probable fructokinase-3
AT1G06030	0.0311753	0	0	0.102214	0.0353633	0	0.121737	0.0362048	0	0.0103918	0.045859	0.0526474	4.41301	5.06626	gene		Probable fructokinase-2	AT1G06030|Probable fructokinase-2
AT1G06040	39.2653	37.4039	33.9536	38.8411	42.9665	40.5949	40.2342	40.4407	43.5086	36.8743	40.8008	41.3945	1.10649	1.12259	gene	BBX24	B-box zinc finger protein 24	AT1G06040|BBX24|B-box zinc finger protein 24
AT1G06045	15.5876	16.0454	13.7227	16.0986	15.2062	15.0267	14.365	15.3146	18.0534	15.1186	15.4438	15.911	1.02151	1.05241	gene			AT1G06045
AT1G06050	1.3873	1.222	0.807218	1.83984	1.13163	1.19985	1.61302	1.37578	0.974882	1.13884	1.39044	1.32123	1.22093	1.16015	gene		Protein of unknown function (DUF1336)	AT1G06050|Protein of unknown function (DUF1336)
AT1G06060	7.71589	8.23523	7.34064	7.92155	8.41648	7.65618	7.69988	7.74782	7.51021	7.76392	7.99807	7.65264	1.03016	0.985667	gene		At1g06060	AT1G06060|At1g06060
AT1G06070	12.5948	10.6261	11.6542	12.8789	9.44201	11.1414	8.00423	11.3683	10.832	11.625	11.1541	10.0682	0.959491	0.866077	gene		At1g06070	AT1G06070|At1g06070
AT1G06080	2.79019	2.76279	3.00184	2.35091	1.48526	1.91404	1.64345	2.20849	2.20251	2.85161	1.91674	2.01815	0.672161	0.707725	gene	ADS1	Delta-9 acyl-lipid desaturase 1	AT1G06080|ADS1|Delta-9 acyl-lipid desaturase 1
AT1G06090	2.49402	1.59391	2.62346	2.2487	1.23772	2.68538	3.34778	1.59301	1.5887	2.23713	2.05726	2.17649	0.919598	0.972895	gene		Delta-9 desaturase-like 1 protein	AT1G06090|Delta-9 desaturase-like 1 protein
AT1G06100	0.857321	0.531305	0.882895	0.511068	0.777994	0.885602	0.365212	0.977529	1.44427	0.757173	0.724888	0.929004	0.95736	1.22694	gene		Delta-9 desaturase-like 2 protein	AT1G06100|Delta-9 desaturase-like 2 protein
AT1G06110	5.1751	4.83487	4.4397	4.29297	4.31433	4.9708	4.01733	5.46692	4.8022	4.81656	4.52603	4.76215	0.939682	0.988704	gene	SKIP16	F-box protein SKIP16	AT1G06110|SKIP16|F-box protein SKIP16
AT1G06120	0.452042	0.531305	0.378383	0.919922	0.671904	1.05701	0.639121	0.470662	0.505495	0.45391	0.882945	0.538426	1.9452	1.18619	gene		Delta-9 desaturase-like 3 protein	AT1G06120|Delta-9 desaturase-like 3 protein
AT1G06130	5.58038	6.00375	4.66673	5.00846	6.01177	5.31361	5.29557	5.2859	4.62167	5.41695	5.44462	5.06771	1.00511	0.935528	gene	GLX2-4	GLX2-4	AT1G06130|GLX2-4|GLX2-4
AT1G06135	0	0	0	0.15332	0	0	0	0	0.0361068	0	0.0511068	0.0120356	#DIV/0!	#DIV/0!	gene		Transmembrane protein	AT1G06135|Transmembrane protein
AT1G06137	0	0	0	0	0	0	0	0	0	0	0	0	#DIV/0!	#DIV/0!	gene		unknown protein; FUNCTIONS IN: molecular_function unknown; INVOLVED IN: biological_process unknown; LOCATED IN: endomembrane system; BEST Arabidopsis thaliana protein match is: unknown protein (TAIR:AT1G06135.1); Ha.	AT1G06137|unknown protein; FUNCTIONS IN: molecular_function unknown; INVOLVED IN: biological_process unknown; LOCATED IN: endomembrane system; BEST Arabidopsis thaliana protein match is: unknown protein (TAIR:AT1G06135.1); Ha.
AT1G06140	0.342928	0.159391	0.151353	0.204427	0.247543	0.171407	0.426081	0.543071	0.180534	0.217891	0.207792	0.383229	0.953653	1.75881	gene	PCMP-E61	Pentatricopeptide repeat-containing protein At1g06140, mitochondrial	AT1G06140|PCMP-E61|Pentatricopeptide repeat-containing protein At1g06140, mitochondrial
AT1G06143	3.58516	4.40983	3.68293	3.93522	3.21806	3.17103	3.49995	3.8377	3.35793	3.89264	3.44144	3.56519	0.884088	0.91588	gene	EMB1444	Pentatricopeptide repeat-containing protein At1g06143	AT1G06143|EMB1444|Pentatricopeptide repeat-containing protein At1g06143
AT1G06148	0.0311753	0.106261	0.0504511	0.0511068	0	0	0.0608687	0	0	0.0626291	0.0170356	0.0202896	0.272007	0.323963	gene		Unknown gene	AT1G06148|Unknown gene
AT1G06150	12.1584	13.442	11.1749	9.91471	14.499	10.9129	11.1694	11.0425	10.8681	12.2584	11.7755	11.0267	0.960606	0.899516	gene	EMB1444	basic helix-loop-helix (bHLH) DNA-binding superfamily protein	AT1G06150|EMB1444|basic helix-loop-helix (bHLH) DNA-binding superfamily protein
AT1G06160	3.67869	1.96583	2.97662	2.19759	2.7937	2.42826	1.97823	2.2447	1.87755	2.87371	2.47319	2.03349	0.860625	0.707619	gene	ERF094	Ethylene-responsive transcription factor ERF094	AT1G06160|ERF094|Ethylene-responsive transcription factor ERF094
AT1G06170	0.202639	0.425044	0.201804	0.0511068	0.176817	0.171407	0.243475	0.253433	0.252747	0.276496	0.13311	0.249885	0.481418	0.903757	gene	BHLH89	Transcription factor bHLH89	AT1G06170|BHLH89|Transcription factor bHLH89
AT1G06180	3.4137	3.1347	4.71718	3.21973	3.14734	3.71382	5.29557	3.11361	3.79121	3.75519	3.36029	4.0668	0.894839	1.08298	gene	ATMYB13	Transcription factor MYB13	AT1G06180|ATMYB13|Transcription factor MYB13
AT1G06190	52.9357	47.5518	47.8277	53.8665	50.4281	53.2218	50.4601	53.1486	52.5353	49.4384	52.5055	52.048	1.06204	1.05279	gene		Rho termination factor	AT1G06190|Rho termination factor
AT1G06200	45.9836	44.8421	47.0709	42.4186	35.3633	49.2795	37.556	46.1611	40.8729	45.9655	42.3538	41.53	0.921426	0.903502	gene		Peptidase S24/S26A/S26B/S26C family protein	AT1G06200|Peptidase S24/S26A/S26B/S26C family protein
AT1G06210	10.2723	10.573	11.1497	10.7324	9.65419	9.57022	9.3129	9.81149	9.42386	10.665	9.98561	9.51609	0.936299	0.892275	gene	TOL2	TOM1-like protein 2	AT1G06210|TOL2|TOM1-like protein 2
AT1G06220	23.927	28.3717	25.4778	28.4154	29.2808	28.7107	28.0909	31.1723	30.7269	25.9255	28.8023	29.9967	1.11096	1.15703	gene	CLO	110 kDa U5 small nuclear ribonucleoprotein component CLO	AT1G06220|CLO|110 kDa U5 small nuclear ribonucleoprotein component CLO
AT1G06225	0.358516	0.106261	0.0504511	0.306641	0.141453	0.0857035	0.21304	0.253433	0.252747	0.171743	0.177932	0.23974	1.03604	1.39593	gene	CLE3	CLAVATA3/ESR (CLE)-related protein 3	AT1G06225|CLE3|CLAVATA3/ESR (CLE)-related protein 3
AT1G06230	38.9068	40.8573	40.4618	41.2943	40.2435	41.8233	38.4994	36.5668	42.281	40.0753	41.1203	39.1157	1.02608	0.976056	gene	GTE4	Transcription factor GTE4	AT1G06230|GTE4|Transcription factor GTE4
AT1G06240	3.85015	4.25044	3.02707	2.81087	4.49114	3.34243	4.86949	3.87391	4.2967	3.70922	3.54815	4.3467	0.956576	1.17186	gene		Uncharacterized protein At1g06240	AT1G06240|Uncharacterized protein At1g06240
AT1G06250	0.171464	0.478174	0.479286	0.306641	0.282907	0.199975	0.517384	0.506867	0.0722135	0.376308	0.263174	0.365488	0.699358	0.971247	gene		Phospholipase A1-IIalpha	AT1G06250|Phospholipase A1-IIalpha
AT1G06260	0.374104	0.371913	0.45406	0.511068	0.42436	0.542789	0.578252	0.289638	0.252747	0.400026	0.492739	0.373546	1.23177	0.933805	gene		Cysteine proteinases superfamily protein	AT1G06260|Cysteine proteinases superfamily protein
AT1G06270	1.73023	0.903218	1.86669	1.37988	1.0609	1.5998	2.09997	2.53433	2.09419	1.50005	1.34686	2.24283	0.897879	1.49517	gene		Pentatricopeptide repeat-containing protein At1g06270	AT1G06270|Pentatricopeptide repeat-containing protein At1g06270
AT1G06280	0	0	0	0	0	0	0	0	0	0	0	0	#DIV/0!	#DIV/0!	gene	LBD2	LOB domain-containing protein 2	AT1G06280|LBD2|LOB domain-containing protein 2
AT1G06290	31.3312	31.1345	30.8761	29.9486	32.4989	30.0533	30.83	31.643	34.6986	31.1139	30.8336	32.3905	0.990991	1.04103	gene	ACX3	Acyl-coenzyme A oxidase 3, peroxisomal	AT1G06290|ACX3|Acyl-coenzyme A oxidase 3, peroxisomal
AT1G06310	0.52998	0.212522	0.403609	0.255534	0.247543	0.228543	0.273909	0.144819	0.397174	0.382037	0.243873	0.271967	0.63835	0.711888	gene	ACX3.2	Putative acyl-coenzyme A oxidase 3.2, peroxisomal	AT1G06310|ACX3.2|Putative acyl-coenzyme A oxidase 3.2, peroxisomal
AT1G06320	0.0779382	0.0531305	0.0252256	0	0.0353633	0.171407	0	0.0362048	0.0722135	0.0520981	0.0689234	0.0361394	1.32295	0.69368	gene		Putative uncharacterized protein	AT1G06320|Putative uncharacterized protein
AT1G06330	0.109114	0.159391	0.0756767	0	0.0353633	0.0571356	0.0608687	0	0.0361068	0.114727	0.030833	0.0323251	0.26875	0.281756	gene		Heavy metal transport/detoxification superfamily protein	AT1G06330|Heavy metal transport/detoxification superfamily protein
AT1G06340	0	0	0	0	0	0	0	0	0	0	0	0	#DIV/0!	#DIV/0!	gene		At1g06340	AT1G06340|At1g06340
AT1G06350	0.779382	0.478174	0.857669	0.664388	0.84872	0.714196	1.00433	0.724095	0.541601	0.705075	0.742435	0.756676	1.05299	1.07319	gene		Delta-9 desaturase-like 4 protein	AT1G06350|Delta-9 desaturase-like 4 protein
AT1G06360	11.831	10.3073	11.5029	9.30143	13.721	10.7129	12.0216	12.382	11.9152	11.2137	11.2451	12.1063	1.0028	1.07959	gene		Fatty acid desaturase family protein	AT1G06360|Fatty acid desaturase family protein
AT1G06380	3.38252	4.30357	4.31357	3.0153	3.32415	3.48527	6.05643	5.17728	4.04396	3.99989	3.27491	5.09256	0.81875	1.27318	gene		Ribosomal protein L1p/L10e family	AT1G06380|Ribosomal protein L1p/L10e family
AT1G06390	11.644	10.9449	10.065	11.9079	13.6149	12.3699	12.5389	10.8252	10.4349	10.8846	12.6309	11.2663	1.16043	1.03507	gene	ASK9	SK22	AT1G06390|ASK9|SK22
AT1G06400	36.553	35.013	33.0707	32.9128	35.5048	34.0814	29.0039	30.9913	28.1994	34.8789	34.1663	29.3982	0.979569	0.842864	gene	RABA1A	Ras-related protein RABA1a	AT1G06400|RABA1A|Ras-related protein RABA1a
AT1G06410	100.322	84.4775	97.6734	91.5833	93.8897	96.4735	88.8987	87.0362	99.0047	94.1577	93.9822	91.6465	0.998136	0.973331	gene	TPS7	TPS7	AT1G06410|TPS7|TPS7
AT1G06420	4.81658	4.78174	3.78383	3.7819	3.43024	3.94236	3.07387	2.38951	3.719	4.46072	3.71817	3.06079	0.833535	0.686165	gene		DNA ligase-like protein	AT1G06420|DNA ligase-like protein
AT1G06430	52.468	55.5745	49.5178	60.7148	60.3299	54.1932	47.7819	52.3521	48.4914	52.5201	58.4126	49.5418	1.1122	0.943292	gene	FTSH8	ATP-dependent zinc metalloprotease FTSH 8, chloroplastic	AT1G06430|FTSH8|ATP-dependent zinc metalloprotease FTSH 8, chloroplastic
AT1G06440	0.592331	0.850088	0.68109	0.511068	0.565814	0.685628	0.669555	0.68789	0.686028	0.707836	0.587503	0.681158	0.829998	0.96231	gene		At1g06440	AT1G06440|At1g06440
AT1G06450	1.48083	1.64705	1.16038	1.89095	1.98035	1.48553	2.25214	1.5568	1.76923	1.42942	1.78561	1.85939	1.24919	1.30081	gene	CAF1-1	Probable CCR4-associated factor 1 homolog 1	AT1G06450|CAF1-1|Probable CCR4-associated factor 1 homolog 1
AT1G06460	11.4881	11.3699	11.629	12.2656	13.8978	12.5698	12.052	12.8165	12.854	11.4957	12.9111	12.5742	1.12313	1.09382	gene	ACD32.1	Alpha-crystallin domain 32.1	AT1G06460|ACD32.1|Alpha-crystallin domain 32.1
AT1G06470	15.6344	14.8765	16.3209	12.93	14.3929	15.7694	15.1259	14.4457	15.887	15.6106	14.3641	15.1528	0.920149	0.970675	gene		Probable sugar phosphate/phosphate translocator At1g06470	AT1G06470|Probable sugar phosphate/phosphate translocator At1g06470
AT1G06475	0.826145	0.850088	0.605413	0.562174	0.671904	0.514221	0.69999	0.977529	1.15542	0.760549	0.582766	0.944311	0.766244	1.24162	gene		Transmembrane protein	AT1G06475|Transmembrane protein
AT1G06490	3.21106	2.49713	3.50635	3.06641	2.36934	3.11389	3.31734	3.22222	3.43014	3.07151	2.84988	3.32324	0.927842	1.08195	gene	CALS7	Callose synthase 7	AT1G06490|CALS7|Callose synthase 7
AT1G06500	13.9665	14.3984	14.7065	13.0322	11.4931	12.0556	11.7477	12.5631	12.9262	14.3571	12.1936	12.4123	0.849309	0.864539	gene		AT1G06500 protein	AT1G06500|AT1G06500 protein
AT1G06510	5.64273	4.99427	5.12079	5.41732	6.01177	4.25661	4.29124	4.41698	4.58556	5.25259	5.22856	4.43126	0.995425	0.843633	gene		Forkhead-associated domain protein	AT1G06510|Forkhead-associated domain protein
AT1G06515	8.94731	8.7134	7.84515	8.63704	7.10803	8.05613	6.2086	6.55306	7.22135	8.50195	7.93373	6.66101	0.933166	0.783468	gene		Protein of unknown function (DUF3317)	AT1G06515|Protein of unknown function (DUF3317)
AT1G06520	1.83934	1.38139	1.56398	1.32878	0.84872	1.82834	0.821727	1.95506	1.37206	1.59491	1.33528	1.38295	0.837214	0.867102	gene	GPAT1	Glycerol-3-phosphate acyltransferase 1	AT1G06520|GPAT1|Glycerol-3-phosphate acyltransferase 1
AT1G06530	109.675	123.847	94.8229	123.985	73.3436	99.8445	85.5205	88.8827	111.75	109.448	99.0577	95.3845	0.905064	0.871503	gene	PMD2	Peroxisomal and mitochondrial division factor 2	AT1G06530|PMD2|Peroxisomal and mitochondrial division factor 2
AT1G06540	103.549	118.747	89.021	116.677	67.6854	94.8452	80.864	83.814	105.396	103.772	93.0691	90.0246	0.89686	0.867521	gene		F12K11.13	AT1G06540|F12K11.13
AT1G06550	23.1009	21.1459	18.3894	23.7646	23.8349	19.5118	22.0345	22.6642	25.3831	20.8788	22.3705	23.3606	1.07145	1.11887	gene		3-hydroxyisobutyryl-CoA hydrolase-like protein 5	AT1G06550|3-hydroxyisobutyryl-CoA hydrolase-like protein 5
AT1G06560	4.86335	5.41931	5.95323	5.72396	6.86049	6.02781	5.66078	5.82897	4.87441	5.41196	6.20409	5.45472	1.14637	1.0079	gene		At1g06560	AT1G06560|At1g06560
AT1G06570	57.2378	78.1018	56.8836	71.8561	63.4418	67.9057	52.0123	52.4969	56.0738	64.0744	67.7345	53.5277	1.05712	0.835398	gene	HPD	4-hydroxyphenylpyruvate dioxygenase	AT1G06570|HPD|4-hydroxyphenylpyruvate dioxygenase
AT1G06580	1.40289	1.54078	1.2865	1.94206	0.990174	1.42839	1.09564	1.26717	1.73312	1.41006	1.45354	1.36531	1.03084	0.968264	gene		Pentatricopeptide repeat-containing protein At1g06580	AT1G06580|Pentatricopeptide repeat-containing protein At1g06580
AT1G06590	3.28899	3.666	2.29553	1.94206	3.00588	3.11389	2.28257	2.93259	3.06907	3.08351	2.68728	2.76141	0.8715	0.895542	gene	APC5	Anaphase-promoting complex subunit 5	AT1G06590|APC5|Anaphase-promoting complex subunit 5
AT1G06620	4.0372	3.29409	3.78383	4.24186	2.54616	4.25661	4.26081	3.40325	3.53846	3.70504	3.68154	3.73417	0.993657	1.00786	gene		1-aminocyclopropane-1-carboxylate oxidase homolog 1	AT1G06620|1-aminocyclopropane-1-carboxylate oxidase homolog 1
AT1G06630	5.09716	4.99427	4.89376	5.92838	5.72886	5.25648	4.53471	5.50312	4.00785	4.99506	5.63791	4.6819	1.1287	0.937305	gene		F-box/RNI-like superfamily protein	AT1G06630|F-box/RNI-like superfamily protein
AT1G06640	25.5949	26.1402	28.0508	26.3711	25.4616	24.654	29.5822	27.1174	23.6499	26.5953	25.4956	26.7832	0.958649	1.00706	gene		1-aminocyclopropane-1-carboxylate oxidase homolog 2	AT1G06640|1-aminocyclopropane-1-carboxylate oxidase homolog 2
AT1G06645	3.19547	3.02844	2.4721	2.50423	4.45578	2.94249	3.31734	3.33084	4.04396	2.89867	3.30083	3.56405	1.13874	1.22954	gene		2-oxoglutarate (2OG) and Fe(II)-dependent oxygenase superfamily protein	AT1G06645|2-oxoglutarate (2OG) and Fe(II)-dependent oxygenase superfamily protein
AT1G06650	14.855	13.6014	13.2434	15.2298	17.5402	16.0265	14.3954	14.3371	14.3344	13.9	16.2655	14.3556	1.17019	1.03278	gene		1-aminocyclopropane-1-carboxylate oxidase homolog 3	AT1G06650|1-aminocyclopropane-1-carboxylate oxidase homolog 3
AT1G06660	1.512	1.222	1.81624	1.94206	1.27308	0.971306	1.58259	1.95506	1.66091	1.51675	1.39548	1.73285	0.920048	1.14248	gene	JASON	Protein JASON	AT1G06660|JASON|Protein JASON
AT1G06670	66.684	66.0943	68.2351	77.3245	56.7228	71.6481	57.7948	72.2285	66.8697	67.0045	68.5651	65.631	1.02329	0.979502	gene	NIH	DExH-box ATP-dependent RNA helicase DExH2	AT1G06670|NIH|DExH-box ATP-dependent RNA helicase DExH2
AT1G06680	630.162	621.149	532.436	406.503	653.479	469.941	537.592	565.591	582.51	594.582	509.974	561.898	0.857702	0.94503	gene	PSBP1	Oxygen-evolving enhancer protein 2-1, chloroplastic	AT1G06680|PSBP1|Oxygen-evolving enhancer protein 2-1, chloroplastic
AT1G06690	12.1584	9.08531	10.847	7.87044	13.0844	10.2558	11.8998	11.0062	11.7708	10.6969	10.4036	11.559	0.972579	1.08059	gene		Uncharacterized oxidoreductase At1g06690, chloroplastic	AT1G06690|Uncharacterized oxidoreductase At1g06690, chloroplastic
AT1G06700	32.9211	35.1193	35.5176	35.1103	36.6364	33.8814	29.217	31.7878	30.0408	34.5193	35.2094	30.3485	1.01999	0.879175	gene	PTI11	PTI1-like tyrosine-protein kinase 1	AT1G06700|PTI11|PTI1-like tyrosine-protein kinase 1
AT1G06710	1.6367	1.80644	1.69011	1.68652	2.05107	2.08545	1.58259	1.59301	1.22763	1.71108	1.94102	1.46774	1.13438	0.857784	gene		Tetratricopeptide repeat (TPR)-like superfamily protein	AT1G06710|Tetratricopeptide repeat (TPR)-like superfamily protein
AT1G06720	28.4942	30.1781	28.7824	35.1103	25.0726	32.9101	32.5952	31.9688	30.6907	29.1516	31.031	31.7516	1.06447	1.08919	gene		P-loop containing nucleoside triphosphate hydrolases superfamily protein	AT1G06720|P-loop containing nucleoside triphosphate hydrolases superfamily protein
AT1G06730	5.59597	4.25044	4.18744	4.90625	5.97641	4.85653	4.38254	5.68415	6.02983	4.67795	5.24639	5.36551	1.12152	1.14698	gene		At1g06730/F4H5_22	AT1G06730|At1g06730/F4H5_22
AT1G06740	0.732619	1.06261	0.504511	0.868815	0.353633	0.65706	0.730424	0.724095	0.649922	0.76658	0.626503	0.70148	0.81727	0.915077	gene		At1g06740	AT1G06740|At1g06740
AT1G06750	0.218227	0.318783	0.277481	0.102214	0.0707267	0.142839	0.091303	0.0724095	0.288854	0.271497	0.10526	0.150856	0.387701	0.555643	gene		p-loop containing nucleoside triphosphate hydrolases superfamily protein	AT1G06750|p-loop containing nucleoside triphosphate hydrolases superfamily protein
AT1G06760	149.673	157.054	154.759	108.244	104.145	123.213	106.033	127.115	110.342	153.828	111.867	114.497	0.727222	0.744315	gene		Histone H1.1	AT1G06760|Histone H1.1
AT1G06770	2.30697	1.59391	2.19462	1.89095	3.07661	2.22829	3.07387	2.17229	2.41915	2.03184	2.39862	2.5551	1.18052	1.25753	gene	DRIP1	E3 ubiquitin protein ligase DRIP1	AT1G06770|DRIP1|E3 ubiquitin protein ligase DRIP1
AT1G06780	5.37774	5.95062	6.35684	5.21289	4.80941	5.17078	6.26947	6.33583	5.30769	5.89507	5.06436	5.971	0.859085	1.01288	gene	GAUT6	Hexosyltransferase	AT1G06780|GAUT6|Hexosyltransferase
AT1G06790	4.22425	3.98479	4.13699	3.47526	4.38505	3.82809	4.0782	3.87391	3.93564	4.11534	3.89613	3.96258	0.946734	0.96288	gene		F4H5.12 protein	AT1G06790|F4H5.12 protein
AT1G06800	3.69427	3.87853	4.46492	3.83301	3.74851	3.45671	3.31734	3.58427	4.22449	4.01257	3.67941	3.7087	0.91697	0.92427	gene	PLA-I{gamma}1	PLA-I(gamma)1	AT1G06800|PLA-I{gamma}1|PLA-I(gamma)1
AT1G06810	0	0	0.0252256	0	0	0	0	0	0.0722135	0.00840852	0	0.0240712	0	2.86271	gene		Endonuclease/glycosyl hydrolase	AT1G06810|Endonuclease/glycosyl hydrolase
AT1G06820	30.3336	31.9314	33.323	29.9997	29.1748	32.5673	27.8778	35.9513	33.7237	31.8627	30.5806	32.5176	0.959763	1.02056	gene	CRTISO	Prolycopene isomerase, chloroplastic	AT1G06820|CRTISO|Prolycopene isomerase, chloroplastic
AT1G06830	2.83695	3.08157	2.39643	1.83984	2.72298	1.39982	1.03477	2.64295	1.87755	2.77165	1.98755	1.85176	0.717099	0.668106	gene	GRXS11	Monothiol glutaredoxin-S11	AT1G06830|GRXS11|Monothiol glutaredoxin-S11
AT1G06840	7.37296	7.33201	8.60192	7.15495	6.0825	7.94185	6.66512	7.20475	7.76295	7.76896	7.05976	7.21094	0.908714	0.928173	gene		Probable LRR receptor-like serine/threonine-protein kinase At1g06840	AT1G06840|Probable LRR receptor-like serine/threonine-protein kinase At1g06840
AT1G06850	2.04198	3.40035	1.89192	2.09538	1.7328	2.02832	2.00867	2.2809	1.94976	2.44475	1.95217	2.07978	0.798513	0.850711	gene	AtbZIP52	AtbZIP transcription factor	AT1G06850|AtbZIP52|AtbZIP transcription factor
AT1G06870	4.73865	4.46296	4.86853	5.46842	4.59723	3.85666	5.17384	6.00999	5.63265	4.69005	4.64077	5.60549	0.989494	1.19519	gene	TPP2	Probable thylakoidal processing peptidase 2, chloroplastic	AT1G06870|TPP2|Probable thylakoidal processing peptidase 2, chloroplastic
AT1G06890	12.7195	13.8671	12.4614	11.8568	12.8369	11.0557	11.5955	13.8302	8.73784	13.016	11.9165	11.3878	0.915525	0.874911	gene	UXT3	UDP-xylose transporter 3	AT1G06890|UXT3|UDP-xylose transporter 3
AT1G06900	23.5685	26.2465	26.4112	30.5618	27.7956	28.3964	24.9257	27.5518	25.2025	25.4087	28.9179	25.8934	1.13811	1.01907	gene		Nardilysin-like	AT1G06900|Nardilysin-like
AT1G06910	4.55159	3.40035	4.99466	4.44629	4.38505	4.77083	3.71299	3.87391	3.64678	4.31554	4.53406	3.74456	1.05064	0.867693	gene	TRFL7	TRFL7	AT1G06910|TRFL7|TRFL7
AT1G06920	0	0	0	0	0	0.0285678	0	0	0	0	0.00952261	0	#DIV/0!	#DIV/0!	gene	OFP4	Transcription repressor OFP4	AT1G06920|OFP4|Transcription repressor OFP4
AT1G06923	0.311753	0.159391	0.353158	0.204427	0.353633	0.114271	0.304343	0.325843	0.144427	0.274767	0.224111	0.258204	0.815637	0.93972	gene		Transcription repressor OFP17-like protein	AT1G06923|Transcription repressor OFP17-like protein
AT1G06925	0	0	0	0	0	0	0	0	0	0	0	0	#DIV/0!	#DIV/0!	gene		FUNCTIONS IN: molecular_function unknown; INVOLVED IN: biological_process unknown; LOCATED IN: endomembrane system; BEST Arabidopsis thaliana protein match is: Putative endonuclease or glycosyl hydrolase (TAIR:AT4G20480.1); Ha.	AT1G06925|FUNCTIONS IN: molecular_function unknown; INVOLVED IN: biological_process unknown; LOCATED IN: endomembrane system; BEST Arabidopsis thaliana protein match is: Putative endonuclease or glycosyl hydrolase (TAIR:AT4G20480.1); Ha.
AT1G06930	0.171464	0.159391	0.176579	0.255534	0.21218	0.0857035	0.091303	0.217229	0.0361068	0.169145	0.184472	0.114879	1.09062	0.679178	gene		Expressed protein	AT1G06930|Expressed protein
AT1G06950	89.3328	88.1966	84.1525	84.6328	105.489	89.0745	94.1638	91.5256	96.5495	87.2273	93.0654	94.0796	1.06693	1.07856	gene	TIC110	Protein TIC110, chloroplastic	AT1G06950|TIC110|Protein TIC110, chloroplastic
AT1G06960	7.29502	5.47244	8.40011	5.82617	6.61295	7.22766	7.88249	5.97379	7.25746	7.05586	6.55559	7.03791	0.929099	0.997457	gene		U2 small nuclear ribonucleoprotein B'' 2	AT1G06960|U2 small nuclear ribonucleoprotein B'' 2
AT1G06970	0.0311753	0	0.0252256	0	0	0.142839	0.21304	0	0	0.0188003	0.047613	0.0710134	2.53257	3.77725	gene	CHX14	CHX14	AT1G06970|CHX14|CHX14
AT1G06980	0.280578	0.159391	0.529737	0.204427	0.141453	0.171407	0.152172	0.144819	0.252747	0.323235	0.172429	0.183246	0.533448	0.566912	gene		6,7-dimethyl-8-ribityllumazine synthase	AT1G06980|6,7-dimethyl-8-ribityllumazine synthase
AT1G06990	0	0	0	0	0	0	0	0	0	0	0	0	#DIV/0!	#DIV/0!	gene		GDSL esterase/lipase At1g06990	AT1G06990|GDSL esterase/lipase At1g06990
AT1G07000	5.00364	4.99427	6.00368	5.05957	5.33986	5.97067	5.20427	4.85144	4.76609	5.33386	5.4567	4.9406	1.02303	0.926271	gene	ATEXO70B2	Exocyst subunit Exo70 family protein	AT1G07000|ATEXO70B2|Exocyst subunit Exo70 family protein
AT1G07010	21.4954	20.5084	20.5588	20.6982	28.7858	24.2541	24.0736	22.3745	26.3579	20.8542	24.5794	24.2687	1.17863	1.16373	gene		Calcineurin-like metallo-phosphoesterase superfamily protein	AT1G07010|Calcineurin-like metallo-phosphoesterase superfamily protein
AT1G07020	4.91011	4.30357	4.59105	5.16178	4.70332	4.65655	4.9608	3.62048	4.33281	4.60158	4.84055	4.30469	1.05193	0.935482	gene		Uncharacterized protein At1g07020	AT1G07020|Uncharacterized protein At1g07020
AT1G07025	0.0155876	0	0	0	0	0	0	0	0	0.00519588	0	0	0	0	gene		Mitochondrial substrate carrier family protein	AT1G07025|Mitochondrial substrate carrier family protein
AT1G07030	8.41733	7.65079	8.95507	7.87044	7.4263	9.57022	10.6824	9.77529	8.91837	8.34107	8.28899	9.79203	0.993756	1.17395	gene		At1g07030	AT1G07030|At1g07030
AT1G07040	10.8178	14.8234	12.5623	12.47	11.4224	14.6553	10.9259	9.95631	10.0016	12.7345	12.8492	10.2946	1.00901	0.808401	gene		At1g07040	AT1G07040|At1g07040
AT1G07050	0.124701	0	0.151353	0.408854	0.31827	0.228543	0.243475	0.0724095	0.180534	0.0920182	0.318556	0.165473	3.46188	1.79826	gene		CCT motif family protein	AT1G07050|CCT motif family protein
AT1G07060	0	0	0.0756767	0	0.0353633	0	0.0304343	0.0362048	0.0722135	0.0252256	0.0117878	0.0462842	0.467295	1.83481	gene		F10K1.23	AT1G07060|F10K1.23
AT1G07070	10.7243	10.6792	10.3677	9.50586	12.5186	12.4841	11.6259	12.9975	12.0236	10.5904	11.5029	12.2157	1.08616	1.15346	gene	RPL35AA	60S ribosomal protein L35a-1	AT1G07070|RPL35AA|60S ribosomal protein L35a-1
AT1G07080	12.5948	15.7798	11.4524	12.3167	13.2966	13.5697	13.9694	12.4182	12.1319	13.2757	13.061	12.8398	0.983832	0.96717	gene		At1g07080/F10K1_15	AT1G07080|At1g07080/F10K1_15
AT1G07090	1.88611	2.07209	2.57301	2.04427	2.33398	2.05688	1.79563	1.91885	2.05809	2.17707	2.14504	1.92419	0.985291	0.883844	gene	LSH6	LSH6	AT1G07090|LSH6|LSH6
AT1G07110	32.6717	34.0566	31.0274	35.6214	45.3712	35.7098	30.4343	37.5443	34.8791	32.5853	38.9008	34.2859	1.19382	1.05219	gene	FKFBP	FKFBP	AT1G07110|FKFBP|FKFBP
AT1G07120	0.717032	0.743827	0.807218	0.511068	0.813357	0.599924	0.791293	0.506867	0.397174	0.756026	0.64145	0.565111	0.84845	0.747476	gene		CHUP1-like protein	AT1G07120|CHUP1-like protein
AT1G07130	5.23745	7.01323	6.07936	6.64388	4.88014	5.39932	4.80862	5.06867	4.11617	6.11001	5.64111	4.66449	0.923257	0.763417	gene	STN1	CST complex subunit STN1	AT1G07130|STN1|CST complex subunit STN1
AT1G07135	3.38252	2.65652	2.92616	4.5485	4.13751	3.88522	4.65645	4.19975	4.58556	2.9884	4.19041	4.48059	1.40222	1.49933	gene		At1g07135	AT1G07135|At1g07135
AT1G07140	234.158	237.6	222.363	256.709	186.082	226	194.993	200.611	209.528	231.374	222.93	201.71	0.963509	0.871795	gene	RANBP1A	Ran-binding protein 1 homolog a	AT1G07140|RANBP1A|Ran-binding protein 1 homolog a
AT1G07150	1.66788	2.28461	1.76579	1.58431	1.02554	1.37126	1.9478	2.38951	1.66091	1.90609	1.32703	1.99941	0.696206	1.04896	gene	MAPKKK13	F10K1.14 protein	AT1G07150|MAPKKK13|F10K1.14 protein
AT1G07160	0.0779382	0.106261	0.0756767	0	0.247543	0.199975	0.0304343	0.0362048	0.144427	0.0866253	0.149173	0.0703554	1.72205	0.81218	gene		PP2C-type phosphatase AP2C2	AT1G07160|PP2C-type phosphatase AP2C2
AT1G07170	5.95448	7.11949	5.7262	5.21289	6.47149	5.59929	5.29557	4.09114	5.27159	6.26672	5.76122	4.8861	0.919336	0.77969	gene		PHD finger-like domain-containing protein 5A	AT1G07170|PHD finger-like domain-containing protein 5A
AT1G07175	0.389691	0.425044	0.580188	0.357747	0.141453	0.228543	0.365212	0.253433	0.324961	0.464974	0.242581	0.314535	0.521709	0.676457	gene		unknown protein; FUNCTIONS IN: molecular_function unknown; INVOLVED IN: biological_process unknown; LOCATED IN: endomembrane system; BEST Arabidopsis thaliana protein match is: unknown protein (TAIR:AT2G29995.1); Ha.	AT1G07175|unknown protein; FUNCTIONS IN: molecular_function unknown; INVOLVED IN: biological_process unknown; LOCATED IN: endomembrane system; BEST Arabidopsis thaliana protein match is: unknown protein (TAIR:AT2G29995.1); Ha.
AT1G07180	57.3158	49.3051	50.098	49.3691	57.3947	52.9076	53.2296	61.186	56.0738	52.2396	53.2238	56.8298	1.01884	1.08787	gene	NDA1	Internal alternative NAD(P)H-ubiquinone oxidoreductase A1, mitochondrial	AT1G07180|NDA1|Internal alternative NAD(P)H-ubiquinone oxidoreductase A1, mitochondrial
AT1G07190	0	0	0	0	0	0	0	0	0.0361068	0	0	0.0120356	#DIV/0!	#DIV/0!	gene		BEST Arabidopsis thaliana protein match is: lon protease 1 (TAIR:AT5G26860.1); Ha.	AT1G07190|BEST Arabidopsis thaliana protein match is: lon protease 1 (TAIR:AT5G26860.1); Ha.
AT1G07200	9.50847	11.1574	9.93887	9.91471	11.1041	7.91329	10.1042	8.65294	10.3987	10.2016	9.64403	9.71863	0.945347	0.952659	gene	SMXL6	Protein SMAX1-LIKE 6	AT1G07200|SMXL6|Protein SMAX1-LIKE 6
AT1G07210	10.7555	9.56349	9.58571	10.4258	10.8565	9.8559	11.7781	10.2097	10.5793	9.96823	10.3794	10.8557	1.04125	1.08903	gene		F10K1.8 protein	AT1G07210|F10K1.8 protein
AT1G07220	2.57196	2.07209	2.29553	3.47526	2.82907	2.88535	2.61735	2.57054	2.05809	2.31319	3.06323	2.41533	1.32424	1.04415	gene		F10K1.7 protein	AT1G07220|F10K1.7 protein
AT1G07230	9.14995	9.98853	9.05598	10.1702	9.15911	9.77019	8.12597	8.10987	8.70173	9.39815	9.69985	8.31252	1.0321	0.884484	gene	NPC1	Non-specific phospholipase C1	AT1G07230|NPC1|Non-specific phospholipase C1
AT1G07240	6.78063	6.42879	6.63432	4.03743	6.11786	5.28505	4.93036	5.3583	3.86342	6.61458	5.14678	4.71736	0.778096	0.713177	gene	UGT71C5	UDP-glycosyltransferase 71C5	AT1G07240|UGT71C5|UDP-glycosyltransferase 71C5
AT1G07250	61.2439	56.8496	56.9341	62.8102	43.4615	56.9642	44.9211	51.8452	54.0518	58.3425	54.412	50.2727	0.93263	0.861682	gene	UGT71C4	Flavonol 3-O-glucosyltransferase UGT71C4	AT1G07250|UGT71C4|Flavonol 3-O-glucosyltransferase UGT71C4
AT1G07260	4.84776	5.68496	5.39827	3.7819	3.81924	4.11377	3.77386	3.7653	3.39404	5.31033	3.90497	3.6444	0.735353	0.686284	gene	UGT71C3	UDP-glycosyltransferase 71C3	AT1G07260|UGT71C3|UDP-glycosyltransferase 71C3
AT1G07270	0.140289	0.371913	0.252256	0.15332	0.63654	0.25711	0.304343	0.253433	0.505495	0.254819	0.34899	0.354424	1.36956	1.39088	gene	CDC6B	Cell division control protein 6 homolog B	AT1G07270|CDC6B|Cell division control protein 6 homolog B
AT1G07280	16.7411	17.3737	14.8579	18.8584	20.6522	17.3978	13.9085	15.206	19.0644	16.3242	18.9695	16.0596	1.16204	0.983791	gene		At1g07280/F22G5_32	AT1G07280|At1g07280/F22G5_32
AT1G07290	0.420867	0.637566	0.580188	0.511068	0.707267	0.514221	0.608687	0.724095	0.758242	0.546207	0.577518	0.697008	1.05733	1.27609	gene	GONST2	golgi nucleotide sugar transporter 2	AT1G07290|GONST2|golgi nucleotide sugar transporter 2
AT1G07300	1.62112	1.48765	1.13515	1.27767	1.52062	1.05701	0.943464	1.84644	0.866562	1.41464	1.2851	1.21882	0.90843	0.861578	gene		josephin protein-related	AT1G07300|josephin protein-related
AT1G07310	21.433	25.5558	17.8092	22.8447	16.3379	20.9402	15.5215	15.0612	20.2198	21.5993	20.0409	16.9342	0.927849	0.784013	gene		Calcium-dependent lipid-binding (CaLB domain) family protein	AT1G07310|Calcium-dependent lipid-binding (CaLB domain) family protein
AT1G07320	440.632	385.568	384.589	319.111	386.734	370.725	356.356	383.553	434.4	403.596	358.856	391.436	0.889147	0.969871	gene	RPL4	RPL4	AT1G07320|RPL4|RPL4
AT1G07330	0.0623506	0.106261	0.126128	0.0511068	0.0353633	0.114271	0.0608687	0.0362048	0.10832	0.0982465	0.0669138	0.0684646	0.681081	0.696865	gene		Dentin sialophosphoprotein	AT1G07330|Dentin sialophosphoprotein
AT1G07340	0.607918	0.265652	0.0504511	0.664388	0.31827	0.514221	0.121737	0.217229	0.361068	0.308007	0.49896	0.233344	1.61996	0.757594	gene	STP2	STP2	AT1G07340|STP2|STP2
AT1G07350	7.04562	8.0227	6.63432	7.71712	8.94693	7.48477	10.6216	8.94258	9.20722	7.23421	8.0496	9.59046	1.11271	1.32571	gene	SR45A	Serine/arginine-rich splicing factor SR45a	AT1G07350|SR45A|Serine/arginine-rich splicing factor SR45a
AT1G07360	19.3599	22.4211	18.4399	19.7272	19.8388	19.8832	19.7823	20.3833	23.1805	20.0736	19.8164	21.1154	0.987188	1.0519	gene		Zinc finger CCCH domain-containing protein 4	AT1G07360|Zinc finger CCCH domain-containing protein 4
AT1G07370	8.18352	8.07584	7.18928	8.38151	9.61883	7.68474	11.2303	10.4632	8.19623	7.81621	8.56169	9.96323	1.09538	1.27469	gene	PCNA	Proliferating cellular nuclear antigen 1	AT1G07370|PCNA|Proliferating cellular nuclear antigen 1
AT1G07380	3.16429	3.8254	3.85951	4.13965	4.77405	3.77095	4.0782	4.19975	3.50236	3.6164	4.22822	3.92677	1.16918	1.08582	gene		Neutral/alkaline non-lysosomal ceramidase	AT1G07380|Neutral/alkaline non-lysosomal ceramidase
AT1G07390	0.467629	0.850088	0.529737	0.511068	0.565814	0.999874	0.91303	0.832709	0.722135	0.615818	0.692252	0.822625	1.12412	1.33582	gene	AtRLP1	Receptor like protein 1	AT1G07390|AtRLP1|Receptor like protein 1
AT1G07400	0.717032	1.06261	0.68109	0.868815	0.884084	0.65706	0.973898	1.08614	0.577708	0.820244	0.803319	0.87925	0.979366	1.07194	gene	HSP17.8	17.8 kDa class I heat shock protein	AT1G07400|HSP17.8|17.8 kDa class I heat shock protein
AT1G07410	0.327341	0.265652	0.353158	0.357747	0.247543	0.428517	0.608687	0.398252	0.10832	0.315384	0.344603	0.371753	1.09265	1.17873	gene	RABA2B	RABA2b	AT1G07410|RABA2B|RABA2b
AT1G07420	5.25304	5.25992	4.23789	6.0306	5.51668	6.22778	5.50861	5.50312	5.70487	4.91695	5.92502	5.5722	1.20502	1.13326	gene	SMO2-2	Methylsterol monooxygenase 2-2	AT1G07420|SMO2-2|Methylsterol monooxygenase 2-2
AT1G07430	0.592331	0.743827	0.983797	1.07324	0.671904	0.285678	0.486949	0.543071	0.938776	0.773318	0.676941	0.656265	0.875372	0.848636	gene	AIP1	Protein phosphatase 2C 3	AT1G07430|AIP1|Protein phosphatase 2C 3
AT1G07440	8.29263	7.22575	6.8109	6.89941	9.15911	6.77057	7.15207	8.3995	7.65463	7.44309	7.6097	7.7354	1.02238	1.03927	gene		Tropinone reductase homolog At1g07440	AT1G07440|Tropinone reductase homolog At1g07440
AT1G07450	1.02878	0.531305	0.605413	1.07324	1.80353	0.714196	1.49128	1.37578	1.26374	0.721834	1.19699	1.37693	1.65826	1.90755	gene		Tropinone reductase homolog At1g07450	AT1G07450|Tropinone reductase homolog At1g07450
AT1G07460	0.140289	0.0531305	0.176579	0	0	0.0571356	0	0.0362048	0	0.123333	0.0190452	0.0120683	0.154421	0.0978512	gene		Concanavalin A-like lectin family protein	AT1G07460|Concanavalin A-like lectin family protein
AT1G07470	7.68471	7.65079	7.44154	7.76823	8.91156	8.37037	6.51295	7.49439	7.14914	7.59235	8.35005	7.05216	1.0998	0.928851	gene		At1g07470/F22G5_13	AT1G07470|At1g07470/F22G5_13
AT1G07473	0.0623506	0.0531305	0.0252256	0	0.141453	0	0.091303	0.108614	0	0.0469022	0.0471511	0.0666391	1.00531	1.42081	gene		F22G5.17	AT1G07473|F22G5.17
AT1G07476	0.202639	0.265652	0.277481	0.204427	0.0707267	0.199975	0.152172	0.181024	0.288854	0.248591	0.158376	0.20735	0.637095	0.8341	gene		At1g07476	AT1G07476|At1g07476
AT1G07480	7.62236	7.38514	7.29019	8.73926	9.15911	8.85602	7.69988	7.31336	7.69074	7.43256	8.91813	7.568	1.19987	1.01822	gene		Transcription factor IIA, alpha/beta subunit	AT1G07480|Transcription factor IIA, alpha/beta subunit
AT1G07485	1.57435	1.54078	2.14417	1.73763	1.52062	1.39982	2.06953	2.13608	1.84144	1.7531	1.55269	2.01569	0.885682	1.14978	gene		Uncharacterized protein At1g07490	AT1G07485|Uncharacterized protein At1g07490
AT1G07490	1.57435	1.64705	2.11895	1.73763	1.48526	1.34269	1.9478	2.2447	2.02198	1.78011	1.52186	2.07149	0.854922	1.16368	gene	RTFL3	RTFL3	AT1G07490|RTFL3|RTFL3
AT1G07500	0.311753	0.159391	0.176579	0.255534	0.10609	0.142839	0.334778	0.289638	0.10832	0.215908	0.168154	0.244245	0.778825	1.13125	gene	SMR5	Cyclin-dependent protein kinase inhibitor SMR5	AT1G07500|SMR5|Cyclin-dependent protein kinase inhibitor SMR5
AT1G07510	31.4403	31.4001	30.2959	32.4017	29.7052	31.8246	33.6908	37.0737	36.3595	31.0454	31.3105	35.708	1.00854	1.15018	gene	FTSH10	ATP-dependent zinc metalloprotease FTSH 10, mitochondrial	AT1G07510|FTSH10|ATP-dependent zinc metalloprotease FTSH 10, mitochondrial
AT1G07520	5.86096	4.94114	6.50819	5.87728	5.41059	6.22778	6.66512	6.66168	7.58242	5.7701	5.83855	6.96974	1.01186	1.20791	gene		GRAS family transcription factor	AT1G07520|GRAS family transcription factor
AT1G07530	22.7112	21.1459	21.5426	20.9538	21.9253	23.3685	26.0518	23.2435	25.7441	21.7999	22.0825	25.0131	1.01296	1.14739	gene	SCL14	AT1G07530 protein	AT1G07530|SCL14|AT1G07530 protein
AT1G07540	0	0	0	0.0511068	0	0	0	0	0	0	0.0170356	0	#DIV/0!	#DIV/0!	gene	TRP5	Telomere repeat-binding protein 5	AT1G07540|TRP5|Telomere repeat-binding protein 5
AT1G07550	0.342928	0.159391	0.353158	0.357747	0.247543	0.142839	0.547818	0.543071	0.10832	0.285159	0.249377	0.399737	0.874517	1.4018	gene		Probable LRR receptor-like serine/threonine-protein kinase At1g07550	AT1G07550|Probable LRR receptor-like serine/threonine-protein kinase At1g07550
AT1G07560	1.69905	2.33774	2.14417	2.81087	1.52062	2.31399	2.73909	1.5568	1.55259	2.06032	2.21516	1.94949	1.07515	0.946209	gene		Probable LRR receptor-like serine/threonine-protein kinase At1g07560	AT1G07560|Probable LRR receptor-like serine/threonine-protein kinase At1g07560
AT1G07570	6.0636	5.36618	5.4235	5.00846	7.03731	6.51346	5.35644	5.68415	6.35479	5.61776	6.18641	5.79846	1.10122	1.03217	gene	APK1A	Protein kinase superfamily protein	AT1G07570|APK1A|Protein kinase superfamily protein
AT1G07590	77.7824	67.1569	100.423	65.11	68.9585	82.6181	118.39	86.2397	68.8917	81.7874	72.2289	91.1737	0.88313	1.11476	gene		Pentatricopeptide repeat-containing protein At1g07590, mitochondrial	AT1G07590|Pentatricopeptide repeat-containing protein At1g07590, mitochondrial
AT1G07600	0	0	0	0	0	0	0	0	0	0	0	0	#DIV/0!	#DIV/0!	gene	MT1A	Metallothionein-like protein 1A	AT1G07600|MT1A|Metallothionein-like protein 1A
AT1G07610	67.9933	77.1986	80.8984	64.65	46.326	54.0503	53.7775	52.0624	44.8446	75.3634	55.0088	50.2282	0.729913	0.666479	gene	MT1C	Metallothionein-like protein 1C	AT1G07610|MT1C|Metallothionein-like protein 1C
AT1G07615	11.5816	16.1517	15.9173	13.39	11.1395	12.7127	11.9303	13.8664	13.6122	14.5502	12.414	13.1363	0.853186	0.902826	gene	ATOBGM	Probable GTP-binding protein OBGM, mitochondrial	AT1G07615|ATOBGM|Probable GTP-binding protein OBGM, mitochondrial
AT1G07620	0.685857	0.318783	0.580188	0.919922	0.777994	0.571356	0.639121	0.651686	0.722135	0.528276	0.756424	0.670981	1.43187	1.27013	gene	ATOBGM	GTP-binding protein Obg/CgtA	AT1G07620|ATOBGM|GTP-binding protein Obg/CgtA
AT1G07630	14.2315	13.017	14.6056	14.5143	13.4381	15.4552	12.052	12.8527	13.6122	13.9514	14.4692	12.839	1.03712	0.920267	gene	PLL5	PLL5	AT1G07630|PLL5|PLL5
AT1G07640	6.8118	7.27888	6.83613	5.41732	7.95675	5.54216	6.2086	6.33583	6.10204	6.9756	6.30541	6.21549	0.903923	0.891033	gene	OBP2	Dof-type zinc finger DNA-binding family protein	AT1G07640|OBP2|Dof-type zinc finger DNA-binding family protein
AT1G07645	0.171464	0	0	0	0	0	0.091303	0	0	0.0571547	0	0.0304343	0	0.53249	gene	ATDSI-1VOC	DSI-1VOC	AT1G07645|ATDSI-1VOC|DSI-1VOC
AT1G07650	10.319	10.0417	12.0578	9.8125	12.7662	11.9985	10.8651	9.48565	10.2543	10.8062	11.5257	10.2017	1.06659	0.94406	gene		Leucine-rich repeat transmembrane protein kinase	AT1G07650|Leucine-rich repeat transmembrane protein kinase
AT1G07660	8.66673	10.5198	12.8903	7.51269	7.85066	10.5415	10.5303	10.3546	9.20722	10.6923	8.63496	10.0307	0.807589	0.938125	gene		Histone H4	AT1G07660|Histone H4
AT1G07670	29.788	28.106	28.0256	30.6641	30.1649	29.5106	29.643	31.9326	33.2904	28.6399	30.1132	31.622	1.05144	1.10413	gene	ECA4	Calcium-transporting ATPase 4, endoplasmic reticulum-type	AT1G07670|ECA4|Calcium-transporting ATPase 4, endoplasmic reticulum-type
AT1G07680	0	0.0531305	0	0	0	0	0	0	0	0.0177102	0	0	0	0	gene		F24B9.23	AT1G07680|F24B9.23
AT1G07690	0.0467629	0	0	0.15332	0.0353633	0.0571356	0.0304343	0	0.10832	0.0155876	0.0819397	0.0462515	5.25671	2.96719	gene		FUNCTIONS IN: molecular_function unknown; INVOLVED IN: biological_process unknown; LOCATED IN: endomembrane system; EXPRESSED IN: root; CONTAINS InterPro DOMAIN/s: Orthoreovirus membrane fusion p10 (InterPro:IPR009854); BEST Arabidopsis thaliana pro /.../atch is: unknown protein (TAIR:AT1G54950.1); Ha.	AT1G07690|FUNCTIONS IN: molecular_function unknown; INVOLVED IN: biological_process unknown; LOCATED IN: endomembrane system; EXPRESSED IN: root; CONTAINS InterPro DOMAIN/s: Orthoreovirus membrane fusion p10 (InterPro:IPR009854); BEST Arabidopsis thaliana pro /.../atch is: unknown protein (TAIR:AT1G54950.1); Ha.
AT1G07700	8.26145	7.75705	7.41631	8.02376	13.1552	9.59879	8.61291	9.1236	9.17112	7.81161	10.2592	8.96921	1.31333	1.14819	gene		Thioredoxin superfamily protein	AT1G07700|Thioredoxin superfamily protein
AT1G07705	4.25543	3.77227	5.7262	4.5485	4.98623	4.28517	5.02166	4.96005	4.40502	4.58463	4.60664	4.79558	1.0048	1.04601	gene		NOT2 / NOT3 / NOT5 family	AT1G07705|NOT2 / NOT3 / NOT5 family
AT1G07710	0.810558	0.531305	0.958571	0.613281	0.671904	0.971306	0.730424	0.941324	0.722135	0.766811	0.752163	0.797961	0.980898	1.04062	gene		Ankyrin repeat family protein	AT1G07710|Ankyrin repeat family protein
AT1G07720	14.5433	11.6356	12.8398	11.0902	12.6247	11.0557	12.6607	15.1698	15.8509	13.0062	11.5902	14.5604	0.891128	1.1195	gene	KCS3	3-ketoacyl-CoA synthase 3	AT1G07720|KCS3|3-ketoacyl-CoA synthase 3
AT1G07725	3.63192	4.62235	4.56583	3.16862	4.13751	3.62811	4.04777	3.25843	3.50236	4.27337	3.64475	3.60285	0.852898	0.843094	gene	ATEXO70H6	Exocyst subunit Exo70 family protein	AT1G07725|ATEXO70H6|Exocyst subunit Exo70 family protein
AT1G07730	0	0	0	0	0	0	0	0	0	0	0	0	#DIV/0!	#DIV/0!	gene	DIR25	Dirigent protein 25	AT1G07730|DIR25|Dirigent protein 25
AT1G07740	1.34054	1.38139	1.2865	1.94206	1.66208	1.7712	1.88693	1.5206	1.48038	1.33614	1.79178	1.6293	1.34101	1.21941	gene		Pentatricopeptide repeat-containing protein At1g07740, mitochondrial	AT1G07740|Pentatricopeptide repeat-containing protein At1g07740, mitochondrial
AT1G07745	1.20025	1.54078	1.10992	1.27767	1.52062	1.19985	1.64345	1.30337	1.33595	1.28365	1.33271	1.42759	1.03822	1.11213	gene	RAD51D	DNA repair protein RAD51 homolog 4	AT1G07745|RAD51D|DNA repair protein RAD51 homolog 4
AT1G07747	0	0	0	0	0	0	0	0	0	0	0	0	#DIV/0!	#DIV/0!	gene		Bifunctional inhibitor/lipid-transfer protein/seed storage 2S albumin superfamily protein	AT1G07747|Bifunctional inhibitor/lipid-transfer protein/seed storage 2S albumin superfamily protein
AT1G07750	5.22186	4.62235	4.66673	5.41732	5.58741	5.79927	6.29991	5.17728	5.84929	4.83698	5.60133	5.77549	1.15802	1.19403	gene		At1g07750/F24B9_13	AT1G07750|At1g07750/F24B9_13
AT1G07770	91.7333	91.3844	104.812	85.9105	96.0822	100.273	115.863	107.601	92.8305	95.9767	94.0886	105.432	0.980328	1.09851	gene	RPS15AF	40S ribosomal protein S15a-1	AT1G07770|RPS15AF|40S ribosomal protein S15a-1
AT1G07780	2.16668	2.70966	2.54778	2.35091	2.82907	2.5711	4.59558	3.98252	2.49137	2.47471	2.58369	3.68982	1.04404	1.49101	gene	PAI1	N-(5'-phosphoribosyl)anthranilate isomerase 1, chloroplastic	AT1G07780|PAI1|N-(5'-phosphoribosyl)anthranilate isomerase 1, chloroplastic
AT1G07790	6.6871	6.42879	8.12263	5.57064	8.02748	8.14183	9.67812	9.19601	10.0016	7.07951	7.24665	9.62523	1.02361	1.35959	gene	HTB1	Histone H2B.1	AT1G07790|HTB1|Histone H2B.1
AT1G07795	0.187052	0.159391	0.277481	0.357747	0.353633	0.199975	0.608687	0.325843	0.397174	0.207975	0.303785	0.443901	1.46068	2.1344	gene		At1g07795	AT1G07795|At1g07795
AT1G07810	18.6272	19.127	20.6597	20.8516	22.0314	18.112	20.9693	19.7678	19.3532	19.4713	20.3316	20.0301	1.04418	1.0287	gene	ECA1	Calcium-transporting ATPase 1, endoplasmic reticulum-type	AT1G07810|ECA1|Calcium-transporting ATPase 1, endoplasmic reticulum-type
AT1G07820	100.992	119.331	129.331	79.931	77.4457	106.587	94.8638	100.396	78.8572	116.552	87.9877	91.3723	0.754925	0.783964	gene		Histone H4	AT1G07820|Histone H4
AT1G07830	10.2255	9.03218	7.44154	10.528	7.8153	9.91303	7.91293	8.3995	9.0989	8.89974	9.41877	8.47044	1.05832	0.951763	gene		At1g07830/F24B9_7	AT1G07830|At1g07830/F24B9_7
AT1G07840	9.9761	13.9202	11.3263	10.6302	10.9273	13.1983	15.0954	13.5044	12.0236	11.7409	11.5853	13.5411	0.986749	1.15333	gene		AT1G07840 protein	AT1G07840|AT1G07840 protein
AT1G07850	0	0	0	0	0	0	0.0304343	0.0362048	0	0	0	0.022213	#DIV/0!	#DIV/0!	gene		Glycosyltransferase	AT1G07850|Glycosyltransferase
AT1G07860	0	0	0	0	0	0	0	0	0	0	0	0	#DIV/0!	#DIV/0!	gene		Serine/Threonine-kinase RLCKVII protein	AT1G07860|Serine/Threonine-kinase RLCKVII protein
AT1G07870	5.31539	5.10053	5.49917	6.23502	4.2436	5.54216	5.17384	5.2859	4.72999	5.30503	5.34026	5.06324	1.00664	0.954422	gene		Protein kinase superfamily protein	AT1G07870|Protein kinase superfamily protein
AT1G07880	1.91728	1.70018	1.0847	0.613281	1.48526	0.885602	0.882595	1.5568	0.722135	1.56739	0.994715	1.05385	0.634633	0.672359	gene	MPK13	Mitogen-activated protein kinase 13	AT1G07880|MPK13|Mitogen-activated protein kinase 13
AT1G07885	0.0467629	0.106261	0.0756767	0	0.0353633	0.114271	0.0608687	0.108614	0.10832	0.0762335	0.0498782	0.0926011	0.654282	1.2147	gene		unknown protein; FUNCTIONS IN: molecular_function unknown; INVOLVED IN: biological_process unknown; LOCATED IN: cellular_component unknown; Ha.	AT1G07885|unknown protein; FUNCTIONS IN: molecular_function unknown; INVOLVED IN: biological_process unknown; LOCATED IN: cellular_component unknown; Ha.
AT1G07890	78.4682	90.8	81.5038	84.9905	82.3966	87.6746	109.29	105.645	95.1774	83.5907	85.0206	103.371	1.01711	1.23663	gene	APX1	MEE6	AT1G07890|APX1|MEE6
AT1G07900	0.0623506	0.212522	0.151353	0.102214	0.0707267	0.0857035	0.121737	0.253433	0.144427	0.142075	0.0862146	0.173199	0.606823	1.21907	gene	LBD1	LBD1	AT1G07900|LBD1|LBD1
AT1G07901	0.280578	0.265652	0.176579	0.255534	0.282907	0.285678	0.273909	0.362048	0.324961	0.240936	0.274706	0.320306	1.14016	1.32942	gene		unknown protein; Ha.	AT1G07901|unknown protein; Ha.
AT1G07902	1.37171	0.956349	1.33695	0.971028	1.98035	1.71407	1.1565	1.12235	1.55259	1.22167	1.55515	1.27715	1.27297	1.04541	gene			AT1G07902
AT1G07910	6.42211	5.89748	6.65955	6.64388	7.28485	6.62773	5.81296	6.1186	5.23548	6.32638	6.85215	5.72235	1.08311	0.904521	gene	ATRNL	RNAligase	AT1G07910|ATRNL|RNAligase
AT1G07920	122.768	142.921	111.447	110.953	155.952	122.213	154.18	143.552	145.077	125.712	129.706	147.603	1.03177	1.17414	gene	A1	Elongation factor 1-alpha 4	AT1G07920|A1|Elongation factor 1-alpha 4
AT1G07930	79.4502	96.5912	67.6297	80.5954	91.8032	75.419	95.6855	86.3846	83.19	81.2237	82.6059	88.42	1.01702	1.0886	gene	A1	Elongation factor 1-alpha 4	AT1G07930|A1|Elongation factor 1-alpha 4
AT1G07940	69.3494	68.0602	59.1539	66.4899	76.9153	69.9912	78.7336	68.4994	74.7049	65.5212	71.1321	73.9793	1.08564	1.12909	gene	A1	Elongation factor 1-alpha 4	AT1G07940|A1|Elongation factor 1-alpha 4
AT1G07950	2.57196	3.1347	2.04327	2.50423	2.89979	1.94261	2.22171	2.2809	2.23862	2.58331	2.44888	2.24707	0.947962	0.869843	gene	MED22B	Surfeit locus protein 5 subunit 22 of Mediator complex	AT1G07950|MED22B|Surfeit locus protein 5 subunit 22 of Mediator complex
AT1G07960	13.343	11.3699	14.202	13.5944	13.2613	12.8841	12.7824	14.4819	12.6735	12.9716	13.2466	13.3126	1.02119	1.02628	gene	PDIL5-1	PDIL5-1	AT1G07960|PDIL5-1|PDIL5-1
AT1G07970	4.52042	5.52557	3.98564	4.08854	6.40077	5.17078	5.02166	3.94632	5.70487	4.67721	5.22003	4.89095	1.11606	1.0457	gene		Cytochrome B561, amino-terminal protein	AT1G07970|Cytochrome B561, amino-terminal protein
AT1G07980	6.90533	7.65079	6.93703	6.38834	7.74457	7.08482	7.51728	7.09613	6.9686	7.16438	7.07258	7.19401	0.987186	1.00413	gene	NF-YC10	At1g07980	AT1G07980|NF-YC10|At1g07980
AT1G07985	2.75901	2.92218	2.4721	3.27083	1.4499	2.74251	2.40431	2.53433	2.20251	2.71777	2.48775	2.38039	0.915365	0.875861	gene		Expressed protein	AT1G07985|Expressed protein
AT1G07990	32.8276	38.2008	31.8851	34.5482	30.9429	32.1388	29.0039	30.6292	30.7991	34.3045	32.5433	30.1441	0.94866	0.87872	gene		At1g07990/T6D22_5	AT1G07990|At1g07990/T6D22_5
AT1G08000	2.93048	2.86905	2.29553	2.75976	2.19253	2.17115	2.16084	2.93259	2.96075	2.69835	2.37448	2.68473	0.879976	0.994951	gene	GATA10	GATA10	AT1G08000|GATA10|GATA10
AT1G08005	0.171464	0	0.0756767	0	0.21218	0	0	0.0362048	0	0.0823803	0.0707267	0.0120683	0.858539	0.146494	gene		Serine/threonine-protein phosphatase 6 regulatory subunit	AT1G08005|Serine/threonine-protein phosphatase 6 regulatory subunit
AT1G08010	5.25304	5.47244	4.59105	4.90625	5.76423	5.37075	6.23904	5.14108	7.65463	5.10551	5.34707	6.34492	1.04731	1.24276	gene	GATA11	GATA11	AT1G08010|GATA11|GATA11
AT1G08030	6.8118	7.27888	6.58387	5.97949	6.7544	6.34206	7.57815	5.90138	5.99372	6.89152	6.35865	6.49108	0.922678	0.941894	gene	TPST	Protein-tyrosine sulfotransferase	AT1G08030|TPST|Protein-tyrosine sulfotransferase
AT1G08035	0	0	0.100902	0	0.0353633	0.0857035	0.0608687	0.0362048	0.10832	0.0336341	0.0403556	0.0684646	1.19984	2.03557	gene	SMR16	Cyclin-dependent protein kinase inhibitor SMR16	AT1G08035|SMR16|Cyclin-dependent protein kinase inhibitor SMR16
AT1G08040	16.8191	15.8329	16.4723	13.0322	16.055	14.541	17.7128	16.1111	14.6593	16.3748	14.5427	16.1611	0.888119	0.986951	gene		Putative storage protein	AT1G08040|Putative storage protein
AT1G08050	2.49402	2.444	2.85049	2.04427	2.65225	3.1996	2.83039	3.0412	2.96075	2.59617	2.63204	2.94412	1.01382	1.13402	gene		T6D22.13	AT1G08050|T6D22.13
AT1G08060	10.0696	10.6792	9.20733	11.6012	12.3064	11.37	10.1346	10.9338	10.146	9.98539	11.7592	10.4048	1.17764	1.042	gene	MOM	ATP-dependent helicase family protein	AT1G08060|MOM|ATP-dependent helicase family protein
AT1G08065	0	0	0	0	0	0	0	0	0	0	0	0	#DIV/0!	#DIV/0!	gene	ACA5	Alpha carbonic anhydrase 5	AT1G08065|ACA5|Alpha carbonic anhydrase 5
AT1G08070	0.576743	0.371913	0.655865	0.408854	0.601177	0.857035	0.852161	0.724095	0.758242	0.53484	0.622355	0.778166	1.16363	1.45495	gene	PCMP-H12	Pentatricopeptide repeat-containing protein At1g08070, chloroplastic	AT1G08070|PCMP-H12|Pentatricopeptide repeat-containing protein At1g08070, chloroplastic
AT1G08080	0.576743	0.743827	0.605413	0.868815	0.459723	0.542789	0.395646	0.724095	0.902669	0.641994	0.623776	0.674137	0.971622	1.05007	gene	ACA7	Alpha carbonic anhydrase 7	AT1G08080|ACA7|Alpha carbonic anhydrase 7
AT1G08090	5.53362	4.25044	3.58203	5.82617	4.59723	5.11364	7.97379	7.24095	7.14914	4.45536	5.17901	7.45463	1.16242	1.67318	gene	NRT2.1	High-affinity nitrate transporter 2.1	AT1G08090|NRT2.1|High-affinity nitrate transporter 2.1
AT1G08100	0.0155876	0.0531305	0	0	0	0	0.0304343	0	0	0.022906	0	0.0101448	0	0.442886	gene	NRT2.2	NRT2	AT1G08100|NRT2.2|NRT2
AT1G08110	27.1537	26.6184	30.2454	23.6113	28.5736	26.6252	30.6474	28.3845	29.8242	28.0058	26.27	29.6187	0.93802	1.05759	gene		Lactoylglutathione lyase	AT1G08110|Lactoylglutathione lyase
AT1G08120	0.0779382	0	0	0	0.247543	0.142839	0.0608687	0.108614	0.0722135	0.0259794	0.130128	0.0805655	5.00887	3.10113	gene		TP53-regulating kinase-like protein	AT1G08120|TP53-regulating kinase-like protein
AT1G08125	7.9497	7.59766	7.51722	7.25716	7.99212	7.14196	7.0912	7.16854	7.79906	7.68819	7.46374	7.35293	0.970806	0.956393	gene		S-adenosyl-L-methionine-dependent methyltransferases superfamily protein	AT1G08125|S-adenosyl-L-methionine-dependent methyltransferases superfamily protein
AT1G08130	12.361	11.795	12.5371	13.2366	15.666	15.2552	15.065	14.2285	15.7064	12.231	14.7193	15	1.20344	1.22639	gene	LIG1	DNA ligase 1	AT1G08130|LIG1|DNA ligase 1
AT1G08135	0	0	0	0	0	0	0	0.0362048	0.0361068	0	0	0.0241038	#DIV/0!	#DIV/0!	gene	CHX6B	Cation/H(+) antiporter 6B	AT1G08135|CHX6B|Cation/H(+) antiporter 6B
AT1G08140	0	0	0	0	0.0353633	0	0	0	0	0	0.0117878	0	#DIV/0!	#DIV/0!	gene	CHX6A	Cation/H(+) antiporter 6A	AT1G08140|CHX6A|Cation/H(+) antiporter 6A
AT1G08150	0	0	0	0	0	0	0	0	0	0	0	0	#DIV/0!	#DIV/0!	gene	CHX5	Cation/H(+) antiporter 5	AT1G08150|CHX5|Cation/H(+) antiporter 5
AT1G08160	5.87654	5.0474	4.56583	5.57064	6.93122	7.5419	5.2347	5.50312	5.92151	5.16326	6.68125	5.55311	1.294	1.07551	gene		Uncharacterized protein At1g08160	AT1G08160|Uncharacterized protein At1g08160
AT1G08165	0.171464	0.425044	0.403609	0.102214	0.388997	0.342814	0.395646	0.253433	0.649922	0.333372	0.278008	0.433	0.833927	1.29885	gene		unknown protein; FUNCTIONS IN: molecular_function unknown; INVOLVED IN: biological_process unknown; LOCATED IN: cellular_component unknown; Ha.	AT1G08165|unknown protein; FUNCTIONS IN: molecular_function unknown; INVOLVED IN: biological_process unknown; LOCATED IN: cellular_component unknown; Ha.
AT1G08170	0.0311753	0	0.0252256	0	0.0707267	0	0.0304343	0	0.0722135	0.0188003	0.0235756	0.0342159	1.254	1.81997	gene		Histone H2B.2	AT1G08170|Histone H2B.2
AT1G08180	2.26021	2.28461	2.77481	2.2487	2.5108	2.05688	2.37388	1.5568	1.84144	2.43988	2.27213	1.92404	0.931246	0.788582	gene	SMR2	Cyclin-dependent protein kinase inhibitor SMR2	AT1G08180|SMR2|Cyclin-dependent protein kinase inhibitor SMR2
AT1G08190	128.24	175.596	148.604	153.985	90.9192	122.527	103.264	122.879	114.133	150.813	122.477	113.425	0.812111	0.752092	gene	VPS41	Vacuolar protein sorting-associated protein 41 homolog	AT1G08190|VPS41|Vacuolar protein sorting-associated protein 41 homolog
AT1G08200	69.1468	65.6693	58.2458	70.374	74.1216	66.0488	66.5599	69.2597	69.3611	64.354	70.1815	68.3936	1.09055	1.06277	gene	AXS2	UDP-D-apiose/UDP-D-xylose synthase 2	AT1G08200|AXS2|UDP-D-apiose/UDP-D-xylose synthase 2
AT1G08210	8.13675	7.65079	6.98748	6.69498	8.8762	7.34193	6.90859	6.8789	6.9325	7.59167	7.6377	6.90666	1.00606	0.909768	gene		Eukaryotic aspartyl protease family protein	AT1G08210|Eukaryotic aspartyl protease family protein
AT1G08220	0.639094	0.690696	0.529737	0.817708	0.671904	0.399949	1.09564	0.68789	0.758242	0.619842	0.629854	0.847256	1.01615	1.36689	gene		ATPase complex subunit	AT1G08220|ATPase complex subunit
AT1G08230	2.83695	3.61287	3.5568	3.32194	2.68761	3.11389	3.25647	3.29463	2.78022	3.33554	3.04115	3.11044	0.91174	0.932514	gene	GAT1	GABA transporter 1	AT1G08230|GAT1|GABA transporter 1
AT1G08250	2.02639	2.49713	2.24507	1.99316	1.98035	1.5998	2.00867	1.84644	2.41915	2.2562	1.85777	2.09142	0.823406	0.926966	gene	ADT6	Arogenate dehydratase	AT1G08250|ADT6|Arogenate dehydratase
AT1G08260	10.8958	10.0948	11.2001	10.9368	13.5442	11.5128	12.2955	11.3321	10.9042	10.7302	11.9979	11.5106	1.11814	1.07273	gene	POL2A	DNA polymerase epsilon catalytic subunit A	AT1G08260|POL2A|DNA polymerase epsilon catalytic subunit A
AT1G08270	3.14871	2.60339	3.00184	3.0153	4.10215	3.71382	4.10863	2.89638	3.24961	2.91798	3.61042	3.41821	1.2373	1.17143	gene		CONTAINS InterPro DOMAIN/s: MIT (InterPro:IPR007330); BEST Arabidopsis thaliana protein match is: AAA-type ATPase family protein (TAIR:AT2G27600.1); Ha.	AT1G08270|CONTAINS InterPro DOMAIN/s: MIT (InterPro:IPR007330); BEST Arabidopsis thaliana protein match is: AAA-type ATPase family protein (TAIR:AT2G27600.1); Ha.
AT1G08280	4.73865	4.3567	4.38925	4.13965	4.73869	4.57085	4.23037	4.598	4.2606	4.49486	4.48306	4.36299	0.997374	0.970661	gene	GALT29A	Beta-1,6-galactosyltransferase GALT29A	AT1G08280|GALT29A|Beta-1,6-galactosyltransferase GALT29A
AT1G08290	0.389691	0.478174	0.781992	0.357747	0.707267	0.571356	0.760858	0.868914	0.794349	0.549953	0.545457	0.80804	0.991825	1.46929	gene	WIP3	Zinc finger protein WIP3	AT1G08290|WIP3|Zinc finger protein WIP3
AT1G08300	1.60553	1.11574	1.36218	1.73763	1.80353	1.31412	1.09564	1.81024	1.29984	1.36115	1.61843	1.40191	1.18901	1.02994	gene	NVL	No vein-like protein	AT1G08300|NVL|No vein-like protein
AT1G08310	0.748207	0.425044	0.781992	0.664388	0.247543	0.771331	0.69999	0.724095	0.577708	0.651748	0.561087	0.667264	0.860897	1.02381	gene		Alpha/beta-Hydrolases superfamily protein	AT1G08310|Alpha/beta-Hydrolases superfamily protein
AT1G08315	9.80463	12.9107	11.3767	9.55696	10.1139	10.5415	9.95203	8.94258	8.81005	11.364	10.0708	9.23488	0.8862	0.812642	gene		ARM repeat superfamily protein	AT1G08315|ARM repeat superfamily protein
AT1G08320	2.55637	2.60339	1.71534	2.55534	1.59135	1.97118	2.25214	2.09988	1.76923	2.2917	2.03929	2.04042	0.889858	0.890349	gene	TGA9	Transcription factor TGA9	AT1G08320|TGA9|Transcription factor TGA9
AT1G08340	9.52405	10.3073	8.9803	12.9811	5.90568	9.48452	7.33467	7.67541	8.0157	9.60389	9.4571	7.67526	0.984716	0.799183	gene	ROPGAP5	Rho GTPase-activating protein 5	AT1G08340|ROPGAP5|Rho GTPase-activating protein 5
AT1G08350	4.52042	3.71913	4.86853	4.80403	5.65814	5.28505	5.56948	5.79276	4.54945	4.36936	5.24907	5.3039	1.20134	1.21388	gene	TMN5	Transmembrane 9 superfamily member	AT1G08350|TMN5|Transmembrane 9 superfamily member
AT1G08360	98.0775	106.58	82.6642	81.5153	108.601	90.1029	114.585	106.116	112.436	95.7738	93.4063	111.046	0.975281	1.15946	gene	RPL10AA	60S ribosomal protein L10a-1	AT1G08360|RPL10AA|60S ribosomal protein L10a-1
AT1G08370	18.9546	21.0928	15.8164	20.6982	19.1316	19.7118	18.778	19.7316	22.2057	18.6213	19.8472	20.2384	1.06583	1.08684	gene	DCP1	mRNA-decapping enzyme-like protein	AT1G08370|DCP1|mRNA-decapping enzyme-like protein
AT1G08380	624.254	625.399	607.255	471.766	715.825	537.846	571.222	577.683	638.151	618.969	575.146	595.685	0.929199	0.962383	gene	PSAO	PSAO	AT1G08380|PSAO|PSAO
AT1G08390	2.24462	1.00948	1.81624	2.19759	1.80353	2.28543	1.70432	1.59301	1.44427	1.69011	2.09552	1.58053	1.23987	0.935164	gene		RecQ-mediated instability-like protein	AT1G08390|RecQ-mediated instability-like protein
AT1G08400	1.93287	2.65652	2.69913	3.0153	1.83889	2.3997	2.06953	1.84644	1.73312	2.42951	2.41796	1.88303	0.995248	0.775068	gene	MAG2L	RINT1-like protein MAG2L	AT1G08400|MAG2L|RINT1-like protein MAG2L
AT1G08410	7.84059	9.82914	8.62714	8.17708	7.56776	7.14196	8.97813	9.55806	9.35165	8.76562	7.62893	9.29594	0.870324	1.0605	gene	LSG1-2	GTPase LSG1-2	AT1G08410|LSG1-2|GTPase LSG1-2
AT1G08420	39.2341	40.7511	43.5898	46.456	39.8191	41.509	35.4864	42.5044	35.0597	41.1917	42.5947	37.6835	1.03406	0.914833	gene	BSL2	Serine/threonine-protein phosphatase BSL2	AT1G08420|BSL2|Serine/threonine-protein phosphatase BSL2
AT1G08430	3.24223	2.01896	5.17124	1.94206	1.76817	1.94261	2.73909	2.46192	1.87755	3.47748	1.88428	2.35952	0.541852	0.678515	gene	ALMT1	Aluminum-activated malate transporter 1	AT1G08430|ALMT1|Aluminum-activated malate transporter 1
AT1G08440	0	0	0.100902	0.0511068	0.10609	0	0	0	0.0361068	0.0336341	0.0523989	0.0120356	1.55791	0.357839	gene	ALMT2	Aluminum-activated malate transporter 2	AT1G08440|ALMT2|Aluminum-activated malate transporter 2
AT1G08450	53.1539	65.8818	64.0729	53.6621	47.2808	49.4795	50.8253	53.4744	50.0079	61.0362	50.1408	51.4359	0.821492	0.842711	gene	CRT3	Calreticulin-3	AT1G08450|CRT3|Calreticulin-3
AT1G08460	4.22425	5.0474	4.94421	3.32194	3.81924	4.48515	4.0782	4.16355	4.87441	4.73862	3.87544	4.37205	0.817842	0.922643	gene	HDA8	Histone deacetylase 8	AT1G08460|HDA8|Histone deacetylase 8
AT1G08465	7.29502	6.21627	6.15504	5.3151	7.63848	7.79901	5.81296	6.22722	6.89639	6.55544	6.91753	6.31219	1.05524	0.962893	gene	YAB2	Putative axial regulator YABBY 2	AT1G08465|YAB2|Putative axial regulator YABBY 2
AT1G08470	13.686	13.0701	13.7227	12.0612	12.6954	12.427	13.2998	11.3683	12.9984	13.4929	12.3945	12.5555	0.918596	0.930526	gene	SSL3	SSL3	AT1G08470|SSL3|SSL3
AT1G08480	9.44612	8.81966	9.38391	8.79036	7.85066	9.99874	10.7433	11.2235	10.5793	9.21656	8.87992	10.8487	0.963474	1.17709	gene	SDH6	Succinate dehydrogenase subunit 6, mitochondrial	AT1G08480|SDH6|Succinate dehydrogenase subunit 6, mitochondrial
AT1G08490	7.01444	6.64131	6.53342	6.54166	8.06284	8.1704	6.51295	7.13234	7.94349	6.72972	7.59163	7.19626	1.12808	1.06932	gene	NFS2	SUFS	AT1G08490|NFS2|SUFS
AT1G08500	0.420867	0.531305	0.706316	0.766601	0.353633	0.685628	0.882595	0.68789	0.397174	0.552829	0.601954	0.655887	1.08886	1.18642	gene	ENODL18	Early nodulin-like protein 18	AT1G08500|ENODL18|Early nodulin-like protein 18
AT1G08510	78.5306	79.5363	71.9433	69.8629	68.9585	73.6193	72.1598	69.658	83.3705	76.6701	70.8136	75.0628	0.923614	0.979036	gene	FATB	Palmitoyl-acyl carrier protein thioesterase, chloroplastic	AT1G08510|FATB|Palmitoyl-acyl carrier protein thioesterase, chloroplastic
AT1G08520	125.668	118.215	113.364	116.779	129.465	111.215	112.15	115.819	122.944	119.082	119.153	116.971	1.00059	0.982271	gene	CHLD	Mg-protoporphyrin IX chelatase	AT1G08520|CHLD|Mg-protoporphyrin IX chelatase
AT1G08530	4.53601	3.40035	4.4397	5.46842	5.16305	4.51372	3.89559	3.8015	3.32182	4.12535	5.0484	3.67297	1.22375	0.890341	gene		Chitinase-like protein	AT1G08530|Chitinase-like protein
AT1G08540	116.268	115.984	112.506	100.629	113.269	112.557	105.911	112.633	120.452	114.919	108.818	112.999	0.946911	0.983288	gene	SIGB	RNA polymerase sigma factor sigB	AT1G08540|SIGB|RNA polymerase sigma factor sigB
AT1G08550	71.2667	60.0906	63.6945	62.9124	56.6167	59.3354	50.7036	55.8639	63.7645	65.0173	59.6215	56.7774	0.91701	0.873266	gene	VDE1	NPQ1	AT1G08550|VDE1|NPQ1
AT1G08560	47.2773	40.4854	39.0239	43.7474	49.6148	43.3088	38.2864	47.8265	54.774	42.2622	45.557	46.9623	1.07796	1.11121	gene	KN	SYP111	AT1G08560|KN|SYP111
AT1G08570	12.3766	11.9544	13.42	13.4411	14.7465	13.9411	15.3389	14.8802	15.5981	12.5837	14.0429	15.2724	1.11596	1.21367	gene	ACHT4	Thioredoxin-like 1-1, chloroplastic	AT1G08570|ACHT4|Thioredoxin-like 1-1, chloroplastic
AT1G08580	28.2916	20.0302	26.9661	33.015	28.1139	33.2529	33.8734	33.2722	35.2402	25.096	31.4606	34.1286	1.25361	1.35992	gene		At1g08580	AT1G08580|At1g08580
AT1G08590	6.51564	8.81966	7.49199	6.7972	5.65814	6.39919	6.96946	5.50312	7.69074	7.6091	6.28484	6.72111	0.825964	0.883299	gene	PXL1	Leucine-rich repeat receptor-like protein kinase PXL1	AT1G08590|PXL1|Leucine-rich repeat receptor-like protein kinase PXL1
AT1G08600	28.5254	30.2313	28.3031	34.1904	27.1944	30.4819	28.1518	33.236	29.8242	29.0199	30.6222	30.404	1.05521	1.04769	gene	ATRX	CHR20	AT1G08600|ATRX|CHR20
AT1G08610	5.12834	6.58818	4.38925	6.49056	5.37523	7.31336	7.2738	6.48065	5.99372	5.36859	6.39305	6.58273	1.19083	1.22616	gene		Pentatricopeptide repeat-containing protein At1g08610	AT1G08610|Pentatricopeptide repeat-containing protein At1g08610
AT1G08620	13.078	14.5578	14.5299	15.3831	13.1905	13.3412	11.6259	14.7715	13.7206	14.0552	13.9716	13.3727	0.99405	0.951437	gene	PKDM7D	Transcription factor jumonji (jmj) family protein / zinc finger (C5HC2 type) family protein	AT1G08620|PKDM7D|Transcription factor jumonji (jmj) family protein / zinc finger (C5HC2 type) family protein
AT1G08630	3.39811	11.1043	5.6253	11.2435	8.34575	15.3695	9.00856	4.23596	6.17426	6.70923	11.6529	6.47292	1.73685	0.96478	gene	THA1	Probable low-specificity L-threonine aldolase 1	AT1G08630|THA1|Probable low-specificity L-threonine aldolase 1
AT1G08640	18.1752	15.886	17.4309	15.2809	19.5559	19.0833	17.6519	17.8127	18.6672	17.164	17.9734	18.0439	1.04715	1.05127	gene	CJD1	Chloroplast J-like domain 1	AT1G08640|CJD1|Chloroplast J-like domain 1
AT1G08645	2.2758	2.65652	2.90094	2.2487	2.22789	2.5711	3.95646	3.51186	2.49137	2.61109	2.34923	3.3199	0.899714	1.27146	gene			AT1G08645
AT1G08650	7.31061	7.96957	10.0902	7.35937	8.13357	8.3418	14.0911	10.3908	9.20722	8.4568	7.94492	11.2297	0.93947	1.32789	gene	PPCK1	Phosphoenolpyruvate carboxylase kinase 1	AT1G08650|PPCK1|Phosphoenolpyruvate carboxylase kinase 1
AT1G08660	14.138	12.5388	14.1515	11.499	12.554	13.7697	15.4302	12.8889	12.4568	13.6094	12.6076	13.592	0.926384	0.998717	gene	SIA1	Sialyltransferase-like protein 1	AT1G08660|SIA1|Sialyltransferase-like protein 1
AT1G08670	0.52998	0.478174	0.403609	0.562174	0.21218	0.428517	0.730424	0.470662	0.324961	0.470588	0.400957	0.508682	0.852035	1.08095	gene		ENTH/VHS family protein	AT1G08670|ENTH/VHS family protein
AT1G08680	9.5864	9.08531	11.5029	9.40364	10.3615	9.9416	10.1042	9.34083	9.92936	10.0582	9.90223	9.79146	0.984495	0.973481	gene	ZIGA4	ARF GAP-like zinc finger-containing protein ZIGA4	AT1G08680|ZIGA4|ARF GAP-like zinc finger-containing protein ZIGA4
AT1G08695	0.0467629	0	0	0	0	0	0	0	0	0.0155876	0	0	0	0	gene	SCRL3	Putative defensin-like protein 228	AT1G08695|SCRL3|Putative defensin-like protein 228
AT1G08700	21.9318	21.7304	21.139	21.0049	16.9037	20.3403	19.7519	21.8315	21.3752	21.6004	19.4163	20.9862	0.898885	0.971564	gene	PS1	Presenilin	AT1G08700|PS1|Presenilin
AT1G08710	5.19069	4.99427	4.99466	5.36621	5.62277	6.4849	4.44341	5.2859	6.3909	5.05987	5.82463	5.3734	1.15114	1.06196	gene	SKIP24	F-box protein SKIP24	AT1G08710|SKIP24|F-box protein SKIP24
AT1G08720	6.51564	6.21627	6.05413	7.15495	5.55205	7.02768	6.1173	5.72035	6.17426	6.26201	6.57822	6.00397	1.0505	0.958792	gene	EDR1	Serine/threonine-protein kinase EDR1	AT1G08720|EDR1|Serine/threonine-protein kinase EDR1
AT1G08730	0.218227	0.318783	0.378383	0.562174	0.21218	0.285678	0.182606	0.362048	0.722135	0.305131	0.353344	0.422263	1.15801	1.38387	gene	XI-C	Myosin-9	AT1G08730|XI-C|Myosin-9
AT1G08750	6.90533	7.33201	7.61812	6.0817	6.18859	6.34206	5.66078	5.57553	5.84929	7.28515	6.20412	5.6952	0.851611	0.781755	gene		Peptidase C13 family	AT1G08750|Peptidase C13 family
AT1G08760	16.6164	16.5236	16.3209	18.1429	15.277	15.798	14.365	16.9438	16.6091	16.487	16.406	15.9726	0.995085	0.968803	gene		At1g08760	AT1G08760|At1g08760
AT1G08770	1.43406	1.64705	2.11895	2.04427	1.80353	1.51409	1.82606	1.84644	1.5887	1.73335	1.7873	1.75373	1.03112	1.01176	gene	PRA1E	PRA1 family protein	AT1G08770|PRA1E|PRA1 family protein
AT1G08780	25.5793	26.9372	23.6616	30.8685	21.0058	22.7686	24.1953	23.1348	23.9749	25.3927	24.881	23.7683	0.979847	0.936031	gene	AIP3	Probable prefoldin subunit 4	AT1G08780|AIP3|Probable prefoldin subunit 4
AT1G08790	0	0	0	0	0	0	0	0	0	0	0	0	#DIV/0!	#DIV/0!	gene		1-phosphatidylinositol-4,5-bisphosphate phosphodiesterase epsilon-1, putative (DUF1685)	AT1G08790|1-phosphatidylinositol-4,5-bisphosphate phosphodiesterase epsilon-1, putative (DUF1685)
AT1G08800	8.61997	9.24471	10.3929	9.96582	9.30056	10.0844	8.52161	8.25469	8.5212	9.4192	9.78361	8.4325	1.03869	0.895245	gene	MYOB1	Myosin-binding protein 1	AT1G08800|MYOB1|Myosin-binding protein 1
AT1G08810	5.4245	5.36618	5.7262	5.51953	4.03142	5.08507	5.29557	5.57553	5.37991	5.50563	4.87867	5.417	0.886125	0.983903	gene	MYB60	MYB60	AT1G08810|MYB60|MYB60
AT1G08820	26.234	26.459	23.4598	27.0866	23.3398	25.3397	21.8214	20.6729	25.708	25.3843	25.2553	22.7341	0.994922	0.895599	gene	PVA22	VAP27-2	AT1G08820|PVA22|VAP27-2
AT1G08830	9.86698	13.3358	11.7803	13.4411	11.387	10.1987	11.9303	10.2459	10.1099	11.661	11.6756	10.762	1.00125	0.922906	gene	CSD1	Superoxide dismutase [Cu-Zn] 1	AT1G08830|CSD1|Superoxide dismutase [Cu-Zn] 1
AT1G08840	4.97246	5.36618	7.03793	7.5638	5.23377	4.8851	6.26947	5.3583	4.87441	5.79219	5.89422	5.50073	1.01762	0.94968	gene	emb2411	DNA replication helicase, putative	AT1G08840|emb2411|DNA replication helicase, putative
AT1G08845	2.68108	2.23148	2.49733	3.73079	1.55599	2.54254	1.91736	2.02747	1.40816	2.46996	2.60977	1.78433	1.0566	0.722412	gene		Ribosomal L18p/L5e family protein	AT1G08845|Ribosomal L18p/L5e family protein
AT1G08860	0	0.0531305	0	0.0511068	0.10609	0	0.0608687	0.0724095	0.0722135	0.0177102	0.0523989	0.0684972	2.95869	3.86768	gene	BON3	Protein BONZAI 3	AT1G08860|BON3|Protein BONZAI 3
AT1G08880	34.0278	33.0472	36.0221	25.0934	36.8486	35.5955	39.0777	35.1186	32.7849	34.3657	32.5125	35.6604	0.946074	1.03767	gene	HTA5	Histone H2A	AT1G08880|HTA5|Histone H2A
AT1G08890	1.87052	1.96583	2.4721	1.94206	2.22789	1.99975	1.91736	1.99126	1.22763	2.10282	2.05656	1.71208	0.978005	0.814186	gene	SUGTL4	Sugar transporter ERD6-like 1	AT1G08890|SUGTL4|Sugar transporter ERD6-like 1
AT1G08900	2.19786	2.49713	2.49733	3.21973	2.93516	1.74264	2.58692	2.09988	2.31083	2.39744	2.63251	2.33254	1.09805	0.97293	gene	SUGTL3	Sugar transporter ERD6-like 2	AT1G08900|SUGTL3|Sugar transporter ERD6-like 2
AT1G08910	8.0744	9.4041	7.76947	7.10384	7.85066	7.71331	8.70422	9.84769	9.82104	8.41599	7.55594	9.45765	0.897807	1.12377	gene		zinc ion binding;zinc ion binding	AT1G08910|zinc ion binding;zinc ion binding
AT1G08920	7.80941	5.68496	8.02173	8.17708	6.57758	7.34193	9.09986	7.89264	6.57143	7.17203	7.36553	7.85464	1.02698	1.09518	gene	ESL1	ERD (early response to dehydration) six-like 1	AT1G08920|ESL1|ERD (early response to dehydration) six-like 1
AT1G08930	33.3887	35.4912	38.6203	34.2926	32.8525	37.8809	33.5082	31.6068	29.2826	35.8334	35.0087	31.4658	0.976985	0.878115	gene	ERD6	ERD6	AT1G08930|ERD6|ERD6
AT1G08940	7.15473	6.37566	6.9118	8.58593	5.76423	6.42776	7.03033	6.8427	6.57143	6.81406	6.92597	6.81482	1.01642	1.00011	gene		Phosphoglycerate mutase-like protein AT74H	AT1G08940|Phosphoglycerate mutase-like protein AT74H
AT1G08960	5.4245	4.78174	5.65053	4.65071	5.76423	5.31361	4.99123	5.57553	5.27159	5.28559	5.24285	5.27945	0.991914	0.998838	gene	CCX5	CCX5	AT1G08960|CCX5|CCX5
AT1G08970	12.7039	12.7513	14.5047	14.0544	14.6404	13.1412	14.3954	15.6767	15.1648	13.32	13.9453	15.079	1.04695	1.13206	gene	NFYC9	Nuclear transcription factor Y subunit C-9	AT1G08970|NFYC9|Nuclear transcription factor Y subunit C-9
AT1G08980	6.87415	8.0227	7.84515	7.66601	9.51274	6.74201	7.82162	6.44445	6.02983	7.58067	7.97359	6.7653	1.05183	0.892441	gene	AMI1	Amidase 1	AT1G08980|AMI1|Amidase 1
AT1G08985	0	0	0	0	0	0	0	0	0	0	0	0	#DIV/0!	#DIV/0!	gene		B3 domain-containing protein At1g08985	AT1G08985|B3 domain-containing protein At1g08985
AT1G08990	6.51564	6.42879	6.63432	7.15495	3.46561	5.88497	5.93469	5.82897	4.51334	6.52625	5.50184	5.42567	0.843033	0.831361	gene	GUX5	Putative UDP-glucuronate:xylan alpha-glucuronosyltransferase 5	AT1G08990|GUX5|Putative UDP-glucuronate:xylan alpha-glucuronosyltransferase 5
AT1G09000	4.22425	4.09105	4.4397	3.88411	3.5717	4.19947	4.41298	3.7653	4.62167	4.25167	3.88509	4.26665	0.913781	1.00352	gene	ANP1	Mitogen-activated protein kinase kinase kinase ANP1	AT1G09000|ANP1|Mitogen-activated protein kinase kinase kinase ANP1
AT1G09010	26.0314	24.9713	28.9842	25.1956	27.7249	25.3111	22.7344	26.2122	25.4914	26.6623	26.0772	24.8127	0.978055	0.930628	gene	EBM	Mannosylglycoprotein endo-beta-mannosidase	AT1G09010|EBM|Mannosylglycoprotein endo-beta-mannosidase
AT1G09020	11.0205	12.6451	12.3605	11.499	12.165	10.6558	13.7868	13.1061	13.9011	12.0087	11.4399	13.598	0.952639	1.13235	gene	SNF4	Sucrose nonfermenting 4-like protein	AT1G09020|SNF4|Sucrose nonfermenting 4-like protein
AT1G09030	0.0623506	0	0.0756767	0.0511068	0	0.0285678	0	0	0.0361068	0.0460091	0.0265582	0.0120356	0.577238	0.261591	gene	NFYB4	Nuclear transcription factor Y subunit B-4	AT1G09030|NFYB4|Nuclear transcription factor Y subunit B-4
AT1G09040	1.74582	1.00948	1.69011	1.68652	1.4499	1.08558	1.64345	1.4844	1.40816	1.4818	1.40733	1.512	0.949743	1.02038	gene		unknown protein; FUNCTIONS IN: molecular_function unknown; INVOLVED IN: biological_process unknown; LOCATED IN: membrane; EXPRESSED IN: leaf; BEST Arabidopsis thaliana protein match is: unknown protein (TAIR:AT1G09050.1); Ha.	AT1G09040|unknown protein; FUNCTIONS IN: molecular_function unknown; INVOLVED IN: biological_process unknown; LOCATED IN: membrane; EXPRESSED IN: leaf; BEST Arabidopsis thaliana protein match is: unknown protein (TAIR:AT1G09050.1); Ha.
AT1G09050	2.19786	1.48765	2.39643	1.73763	2.01571	1.88548	2.46518	1.37578	1.80534	2.02731	1.87961	1.8821	0.927141	0.928371	gene		Arginine-glutamic acid dipeptide repeat protein	AT1G09050|Arginine-glutamic acid dipeptide repeat protein
AT1G09060	35.2593	40.8573	34.7104	45.3828	36.2121	35.5955	31.5604	36.3858	30.763	36.9423	39.0635	32.903	1.05742	0.89066	gene		JmjC domain protein JMJ24	AT1G09060|JmjC domain protein JMJ24
AT1G09070	31.7676	38.8384	32.8437	38.0234	41.3397	35.367	44.2211	43.8078	37.6593	34.4832	38.2434	41.8961	1.10904	1.21497	gene	SRC2	Protein SRC2 homolog	AT1G09070|SRC2|Protein SRC2 homolog
AT1G09080	0.576743	0.478174	0.403609	0.613281	0.813357	0.399949	0.821727	0.7603	0.758242	0.486175	0.608862	0.78009	1.25235	1.60454	gene	MED37B	Probable mediator of RNA polymerase II transcription subunit 37b	AT1G09080|MED37B|Probable mediator of RNA polymerase II transcription subunit 37b
AT1G09090	1.46524	0.850088	1.61444	1.37988	0.884084	1.99975	1.43041	1.23096	1.19152	1.30992	1.42124	1.2843	1.08498	0.98044	gene	RBOHB	Respiratory burst oxidase homolog protein B	AT1G09090|RBOHB|Respiratory burst oxidase homolog protein B
AT1G09100	14.3718	15.3547	13.5966	18.194	14.2868	14.5696	12.1433	15.2422	17.5118	14.441	15.6835	14.9658	1.08603	1.03634	gene	RPT5B	26S proteasome regulatory subunit 6A homolog B	AT1G09100|RPT5B|26S proteasome regulatory subunit 6A homolog B
AT1G09130	40.3564	38.9978	36.2491	39.0456	45.6894	38.6523	38.0429	41.4182	40.0785	38.5344	41.1291	39.8466	1.06733	1.03405	gene		ATP-dependent Clp protease proteolytic subunit	AT1G09130|ATP-dependent Clp protease proteolytic subunit
AT1G09140	9.2123	8.44775	9.25778	9.19922	11.3516	10.6844	9.28247	9.41324	10.4349	8.97261	10.4117	9.71019	1.16039	1.0822	gene	SR30	Serine/arginine-rich splicing factor SR30	AT1G09140|SR30|Serine/arginine-rich splicing factor SR30
AT1G09150	11.909	11.7418	11.629	10.3747	14.2161	11.1986	13.452	13.1785	11.7708	11.7599	11.9298	12.8004	1.01444	1.08848	gene		Pseudouridine synthase and archaeosine transglycosylase (PUA) domain-containing protein	AT1G09150|Pseudouridine synthase and archaeosine transglycosylase (PUA) domain-containing protein
AT1G09155	0.545568	0.531305	0.378383	0.408854	0.495087	0.742763	0.547818	0.289638	0.649922	0.485085	0.548901	0.495793	1.13156	1.02207	gene	PP2B15	F-box protein PP2-B15	AT1G09155|PP2B15|F-box protein PP2-B15
AT1G09157	0.0155876	0.0531305	0.0252256	0	0.0707267	0.0857035	0.0304343	0.144819	0.0361068	0.0313146	0.0521434	0.0704534	1.66515	2.24986	gene	DMP8	Protein DMP8	AT1G09157|DMP8|Protein DMP8
AT1G09160	38.408	41.0699	36.6023	31.5329	32.1453	35.9955	35.6386	40.6217	36.5761	38.6934	33.2245	37.6122	0.858662	0.972057	gene		Probable protein phosphatase 2C 5	AT1G09160|Probable protein phosphatase 2C 5
AT1G09170	2.32256	1.75331	2.39643	1.94206	1.59135	1.97118	2.06953	2.38951	2.23862	2.15743	1.83486	2.23256	0.850485	1.03482	gene		P-loop nucleoside triphosphate hydrolases superfamily protein with CH (Calponin Homology) domain	AT1G09170|P-loop nucleoside triphosphate hydrolases superfamily protein with CH (Calponin Homology) domain
AT1G09176	0.124701	0.0531305	0	0.306641	0.0707267	0.171407	0	0.0724095	0	0.0592772	0.182925	0.0241365	3.08592	0.40718	gene		T12M4.13 protein	AT1G09176|T12M4.13 protein
AT1G09180	0.26499	0.106261	0.277481	0	0.141453	0.228543	0.243475	0.325843	0.10832	0.216244	0.123332	0.225879	0.570337	1.04456	gene	ATSAR1	Putative GTP-binding protein, SAR1B	AT1G09180|ATSAR1|Putative GTP-binding protein, SAR1B
AT1G09190	2.07316	1.59391	1.69011	2.04427	1.66208	1.91404	2.00867	1.5568	1.98587	1.78573	1.87346	1.85045	1.04913	1.03624	gene	PCMP-E70	Pentatricopeptide repeat-containing protein At1g09190	AT1G09190|PCMP-E70|Pentatricopeptide repeat-containing protein At1g09190
AT1G09195	5.76743	5.0474	6.02891	5.62174	5.19841	5.17078	4.59558	5.3583	6.24647	5.61458	5.33031	5.40012	0.94937	0.961803	gene		FUNCTIONS IN: molecular_function unknown; INVOLVED IN: biological_process unknown; LOCATED IN: mitochondrion; CONTAINS InterPro DOMAIN/s: Metal-dependent phosphohydrolase, HD subdomain (InterPro:IPR006674), Ppx/GppA phosphatase (InterPro:IPR003695).	AT1G09195|FUNCTIONS IN: molecular_function unknown; INVOLVED IN: biological_process unknown; LOCATED IN: mitochondrion; CONTAINS InterPro DOMAIN/s: Metal-dependent phosphohydrolase, HD subdomain (InterPro:IPR006674), Ppx/GppA phosphatase (InterPro:IPR003695).
AT1G09200	44.5807	38.8384	42.1015	44.2584	59.3751	48.1653	48.4514	46.4869	47.9498	41.8402	50.5996	47.6294	1.20935	1.13836	gene	HTR2	Histone H3	AT1G09200|HTR2|Histone H3
AT1G09210	120.103	113.327	119.039	140.799	133.249	141.239	134.672	138.194	144.319	117.49	138.429	139.061	1.17822	1.1836	gene	CRT2	Calreticulin-2	AT1G09210|CRT2|Calreticulin-2
AT1G09220	0.748207	1.11574	1.10992	0.715495	1.02554	0.65706	0.456515	0.506867	0.794349	0.991291	0.799364	0.58591	0.806387	0.591058	gene	PCMP-E25	Pentatricopeptide repeat-containing protein At1g09220, mitochondrial	AT1G09220|PCMP-E25|Pentatricopeptide repeat-containing protein At1g09220, mitochondrial
AT1G09230	4.30219	3.77227	3.48113	4.34407	4.56187	3.77095	4.53471	3.8015	4.18838	3.85186	4.22563	4.17487	1.09704	1.08386	gene	SNRNP65	U11/U12 small nuclear ribonucleoprotein 65 kDa protein	AT1G09230|SNRNP65|U11/U12 small nuclear ribonucleoprotein 65 kDa protein
AT1G09240	0.904084	0.956349	1.0847	1.22656	2.1218	1.05701	1.12607	1.08614	1.44427	0.981711	1.46846	1.21883	1.49582	1.24153	gene	NAS3	Nicotianamine synthase 3	AT1G09240|NAS3|Nicotianamine synthase 3
AT1G09245	0	0	0	0	0	0	0	0	0	0	0	0	#DIV/0!	#DIV/0!	gene	SPH14	S-protein homolog 14	AT1G09245|SPH14|S-protein homolog 14
AT1G09250	6.8118	5.15366	6.98748	4.70182	5.58741	5.685	5.38688	4.05493	5.16327	6.31765	5.32474	4.86836	0.842836	0.770597	gene	BHLH149	Transcription factor bHLH149	AT1G09250|BHLH149|Transcription factor bHLH149
AT1G09260	0.0155876	0	0	0	0.0353633	0.0857035	0	0	0	0.00519588	0.0403556	0	7.76684	0	gene		Chaperone DnaJ-domain superfamily protein	AT1G09260|Chaperone DnaJ-domain superfamily protein
AT1G09270	30.9882	33.9504	33.3482	28.6709	26.6286	29.9391	31.9256	29.1448	29.2465	32.7623	28.4129	30.1056	0.867243	0.918912	gene	IMPA4	Importin subunit alpha-4	AT1G09270|IMPA4|Importin subunit alpha-4
AT1G09280	6.20388	6.96009	6.71	5.36621	7.8153	6.45633	5.96513	5.46692	6.02983	6.62466	6.54595	5.82063	0.988118	0.87863	gene	STR6	Rhodanese-like domain-containing protein 6	AT1G09280|STR6|Rhodanese-like domain-containing protein 6
AT1G09290	11.2855	13.8671	12.3353	10.7324	9.05302	11.6271	13.0259	11.1873	9.6405	12.4959	10.4708	11.2846	0.83794	0.903058	gene		Uncharacterized protein At1g09290 (Fragment)	AT1G09290|Uncharacterized protein At1g09290 (Fragment)
AT1G09300	12.1895	14.3452	13.6218	11.8057	9.01765	12.0556	13.2998	12.1648	11.157	13.3855	10.9596	12.2072	0.818768	0.91197	gene	ICP55	Intermediate cleaving peptidase 55, mitochondrial	AT1G09300|ICP55|Intermediate cleaving peptidase 55, mitochondrial
AT1G09310	353.918	285.204	320.945	313.08	327.358	302.962	260.153	326.35	372.838	320.022	314.467	319.78	0.98264	0.999244	gene		T31J12.3 protein	AT1G09310|T31J12.3 protein
AT1G09320	6.6871	6.8007	7.92083	7.71712	6.71904	7.14196	6.33034	7.56679	6.9325	7.13621	7.1927	6.94321	1.00792	0.972955	gene		Agenet domain-containing protein	AT1G09320|Agenet domain-containing protein
AT1G09330	7.43531	7.11949	8.65237	7.5638	8.80547	8.28467	9.25204	7.71161	10.0738	7.73572	8.21798	9.01248	1.06234	1.16505	gene	ECH	Golgi apparatus membrane protein-like protein ECHIDNA	AT1G09330|ECH|Golgi apparatus membrane protein-like protein ECHIDNA
AT1G09340	268.778	248.332	233.891	208.72	272.828	213.23	197.884	238.372	234.513	250.334	231.593	223.59	0.925136	0.893167	gene	CRB	chloroplast RNA binding	AT1G09340|CRB|chloroplast RNA binding
AT1G09350	0.358516	0.584435	0.832443	0.306641	0.63654	0.599924	0.821727	0.724095	0.252747	0.591798	0.514368	0.599523	0.869162	1.01305	gene	GOLS3	Hexosyltransferase (Fragment)	AT1G09350|GOLS3|Hexosyltransferase (Fragment)
AT1G09360	0	0	0	0	0	0	0	0	0	0	0	0	#DIV/0!	#DIV/0!	gene		F14J9.2 protein	AT1G09360|F14J9.2 protein
AT1G09370	0.0467629	0	0.0252256	0.102214	0	0	0	0	0.0361068	0.0239962	0.0340712	0.0120356	1.41986	0.501563	gene		Plant invertase/pectin methylesterase inhibitor superfamily protein	AT1G09370|Plant invertase/pectin methylesterase inhibitor superfamily protein
AT1G09380	0.420867	0.478174	0.706316	0.511068	0.247543	0.199975	0.852161	0.543071	0.649922	0.535119	0.319529	0.681718	0.597117	1.27396	gene		WAT1-related protein At1g09380	AT1G09380|WAT1-related protein At1g09380
AT1G09390	4.62953	5.79122	3.60726	4.49739	3.21806	4.94223	3.07387	3.58427	3.79121	4.676	4.21923	3.48312	0.902316	0.744892	gene		GDSL esterase/lipase At1g09390	AT1G09390|GDSL esterase/lipase At1g09390
AT1G09400	0.514392	1.32826	0.857669	0.971028	0.74263	0.65706	0.517384	1.01373	0.361068	0.900108	0.790239	0.630728	0.877939	0.700725	gene		Putative 12-oxophytodienoate reductase-like protein 1	AT1G09400|Putative 12-oxophytodienoate reductase-like protein 1
AT1G09410	0.748207	0.637566	1.10992	0.511068	0.813357	0.65706	0.69999	1.30337	0.902669	0.831899	0.660495	0.968677	0.79396	1.16442	gene	PCMP-H18	Pentatricopeptide repeat-containing protein At1g09410, mitochondrial	AT1G09410|PCMP-H18|Pentatricopeptide repeat-containing protein At1g09410, mitochondrial
AT1G09415	38.2833	38.7321	29.8166	39.5055	23.5166	32.853	19.5388	26.1036	25.4914	35.6107	31.9584	23.7113	0.897438	0.665848	gene	NIMIN-3	Protein NIM1-INTERACTING 3	AT1G09415|NIMIN-3|Protein NIM1-INTERACTING 3
AT1G09420	3.74104	3.08157	3.38022	3.42415	3.67779	3.59955	3.9869	4.23596	3.28572	3.40094	3.56716	3.83619	1.04887	1.12798	gene	G6PD4	Glucose-6-phosphate 1-dehydrogenase	AT1G09420|G6PD4|Glucose-6-phosphate 1-dehydrogenase
AT1G09430	27.4031	30.9751	29.6905	28.2109	29.4223	27.5108	29.4909	26.1398	27.3328	29.3562	28.3813	27.6545	0.966792	0.942032	gene	ACLA-3	ATP-citrate synthase alpha chain protein 3	AT1G09430|ACLA-3|ATP-citrate synthase alpha chain protein 3
AT1G09440	11.0516	10.0948	10.0902	10.528	9.86637	9.54165	8.79552	11.4769	10.2182	10.4122	9.97867	10.1635	0.958362	0.976117	gene		Protein kinase superfamily protein	AT1G09440|Protein kinase superfamily protein
AT1G09450	1.37171	1.43452	1.43786	0.971028	1.4499	1.57123	1.46085	2.17229	1.91366	1.4147	1.33072	1.84893	0.940638	1.30694	gene	HASPIN	Serine/threonine-protein kinase haspin homolog	AT1G09450|HASPIN|Serine/threonine-protein kinase haspin homolog
AT1G09460	27.1225	46.1704	31.4815	45.485	18.9901	34.11	18.1997	24.3658	22.4223	34.9248	32.8617	21.6626	0.940927	0.620264	gene		Carbohydrate-binding X8 domain superfamily protein	AT1G09460|Carbohydrate-binding X8 domain superfamily protein
AT1G09470	8.26145	5.79122	7.16406	7.76823	8.59329	7.3705	7.42598	8.3995	7.43799	7.07225	7.91067	7.75449	1.11855	1.09647	gene	NEAP3	Nuclear envelope-associated protein 3	AT1G09470|NEAP3|Nuclear envelope-associated protein 3
AT1G09480	0.296165	0.425044	0.201804	0.15332	0.63654	0.571356	0.547818	0.543071	0.216641	0.307671	0.453739	0.435843	1.47475	1.41659	gene		NAD(P)-binding Rossmann-fold superfamily protein	AT1G09480|NAD(P)-binding Rossmann-fold superfamily protein
AT1G09483	0.202639	0	0.277481	0.102214	0.0707267	0.0285678	0.304343	0.325843	0.144427	0.16004	0.0671693	0.258204	0.419703	1.61337	gene	NEAP4	unknown protein; BEST Arabidopsis thaliana protein match is: unknown protein (TAIR:AT1G09470.1); Ha.	AT1G09483|NEAP4|unknown protein; BEST Arabidopsis thaliana protein match is: unknown protein (TAIR:AT1G09470.1); Ha.
AT1G09490	5.75184	4.94114	5.24692	6.18392	7.00194	5.02794	7.1825	6.40824	5.48823	5.3133	6.07127	6.35966	1.14265	1.19693	gene		At1g09490/F14J9_15	AT1G09490|At1g09490/F14J9_15
AT1G09500	0.623506	0.371913	0.353158	0.306641	0.601177	0.25711	0.273909	0.470662	0.613815	0.449526	0.388309	0.452795	0.86382	1.00727	gene		At1g09500/F14J9_16	AT1G09500|At1g09500/F14J9_16
AT1G09510	0	0	0	0	0	0	0	0	0.0361068	0	0	0.0120356	#DIV/0!	#DIV/0!	gene		At1g09510	AT1G09510|At1g09510
AT1G09520	1.3873	1.75331	1.66489	1.32878	2.61689	1.45696	1.49128	1.91885	1.94976	1.60183	1.80087	1.78663	1.12426	1.11537	gene		At1g09520/F14J9_18	AT1G09520|At1g09520/F14J9_18
AT1G09530	3.80339	5.36618	4.76763	4.34407	5.26914	5.17078	5.08253	4.63421	3.79121	4.64573	4.928	4.50265	1.06076	0.969201	gene	PIF3	Transcription factor PIF3	AT1G09530|PIF3|Transcription factor PIF3
AT1G09540	0.405279	0.212522	0.529737	0.562174	0.176817	0.25711	0.365212	0.506867	0.288854	0.382513	0.332034	0.386978	0.868034	1.01167	gene	MYB61	MYB61	AT1G09540|MYB61|MYB61
AT1G09550	0.0311753	0.106261	0.100902	0.0511068	0.0353633	0.228543	0.121737	0.0362048	0	0.0794462	0.105004	0.0526474	1.3217	0.66268	gene	PAE1	Pectin acetylesterase 1	AT1G09550|PAE1|Pectin acetylesterase 1
AT1G09560	88.3508	93.7222	85.7669	92.0433	55.6619	80.7612	64.7642	65.4582	76.3658	89.28	76.1555	68.8628	0.852996	0.771312	gene	GLP4	Germin-like protein subfamily 2 member 1	AT1G09560|GLP4|Germin-like protein subfamily 2 member 1
AT1G09570	73.9166	75.4453	77.947	72.1116	82.043	77.1045	63.6686	67.0874	69.5055	75.7696	77.0864	66.7538	1.01738	0.881011	gene	PHYA	phytochrome A	AT1G09570|PHYA|phytochrome A
AT1G09575	11.0361	12.3794	10.3425	13.39	9.47738	12.627	8.58248	9.63047	10.146	11.2526	11.8314	9.45298	1.05144	0.840067	gene		Calcium uniporter protein 6, mitochondrial	AT1G09575|Calcium uniporter protein 6, mitochondrial
AT1G09580	4.25543	3.71913	4.71718	4.39518	4.17287	4.39944	3.56082	4.81523	4.8022	4.23058	4.3225	4.39275	1.02173	1.03833	gene		Transmembrane emp24 domain-containing protein p24delta3	AT1G09580|Transmembrane emp24 domain-containing protein p24delta3
AT1G09590	155.331	176.765	119.468	216.488	116.169	127.727	116.077	140.547	133.848	150.521	153.461	130.157	1.01953	0.864708	gene	RPL21A	60S ribosomal protein L21-1	AT1G09590|RPL21A|60S ribosomal protein L21-1
AT1G09600	1.52759	2.17835	1.2865	2.2998	1.80353	1.99975	1.70432	1.33958	1.5887	1.66415	2.03436	1.5442	1.22246	0.927922	gene		Probable serine/threonine-protein kinase At1g09600	AT1G09600|Probable serine/threonine-protein kinase At1g09600
AT1G09610	0.841733	0.690696	0.756767	0.511068	1.13163	1.22842	0.760858	0.832709	0.758242	0.763065	0.957037	0.783937	1.2542	1.02735	gene	GXM1	GXM3	AT1G09610|GXM1|GXM3
AT1G09620	38.4236	42.9294	45.9105	38.9945	49.438	43.4802	52.0427	47.7179	47.9859	42.4212	43.9709	49.2488	1.03653	1.16095	gene		Leucine--tRNA ligase, cytoplasmic	AT1G09620|Leucine--tRNA ligase, cytoplasmic
AT1G09625	0	0	0	0	0	0	0	0	0	0	0	0	#DIV/0!	#DIV/0!	gene		Transmembrane protein	AT1G09625|Transmembrane protein
AT1G09630	3.22664	3.87853	3.70816	4.59961	3.96069	4.02806	3.56082	3.43945	3.64678	3.60444	4.19612	3.54902	1.16415	0.984623	gene	RABA2A	Ras-related protein RABA2a	AT1G09630|RABA2A|Ras-related protein RABA2a
AT1G09640	89.7381	102.329	82.6137	100.527	91.4142	95.9022	91.9421	88.412	84.3454	91.5604	95.9478	88.2332	1.04792	0.963661	gene		Probable elongation factor 1-gamma 1	AT1G09640|Probable elongation factor 1-gamma 1
AT1G09645	3.50722	5.10053	4.18744	4.49739	4.03142	4.25661	4.13907	3.11361	3.68289	4.26506	4.26181	3.64519	0.999236	0.854662	gene		At1g09645	AT1G09645|At1g09645
AT1G09650	0.109114	0.106261	0.176579	0.204427	0.282907	0.142839	0.091303	0.362048	0.180534	0.130651	0.210058	0.211295	1.60777	1.61724	gene		F-box/LRR-repeat/kelch-repeat protein At1g09650	AT1G09650|F-box/LRR-repeat/kelch-repeat protein At1g09650
AT1G09660	7.87176	9.51036	7.03793	8.02376	9.44201	7.11339	10.2564	9.26842	10.1099	8.14002	8.19305	9.87823	1.00652	1.21354	gene		KH domain-containing protein At1g09660/At1g09670	AT1G09660|KH domain-containing protein At1g09660/At1g09670
AT1G09665	0	0	0	0	0	0	0	0	0	0	0	0	#DIV/0!	#DIV/0!	gene		Toll-Interleukin-Resistance (TIR) domain family protein	AT1G09665|Toll-Interleukin-Resistance (TIR) domain family protein
AT1G09680	0.872908	0.743827	0.958571	0.766601	1.13163	1.19985	1.09564	1.15855	1.01099	0.858436	1.03269	1.08839	1.20299	1.26788	gene		Putative pentatricopeptide repeat-containing protein At1g09680	AT1G09680|Putative pentatricopeptide repeat-containing protein At1g09680
AT1G09690	656.583	446.137	378.661	804.114	438.93	605.209	310.217	476.346	575.722	493.794	616.084	454.095	1.24766	0.919605	gene	RPL21A	60S ribosomal protein L21-1	AT1G09690|RPL21A|60S ribosomal protein L21-1
AT1G09700	4.73865	4.56922	4.79286	4.59961	4.95087	5.17078	5.02166	4.38078	6.64364	4.70024	4.90708	5.34869	1.04401	1.13796	gene	DRB1	Double-stranded RNA-binding protein 1	AT1G09700|DRB1|Double-stranded RNA-binding protein 1
AT1G09710	2.43167	1.80644	2.39643	1.58431	2.36934	2.77108	2.09997	2.20849	1.98587	2.21151	2.24158	2.09811	1.01359	0.948722	gene		Homeodomain-like superfamily protein	AT1G09710|Homeodomain-like superfamily protein
AT1G09720	0.0155876	0.0531305	0.0504511	0	0.0353633	0	0	0.0362048	0.0722135	0.0397231	0.0117878	0.0361394	0.296749	0.909784	gene	NET2B	Protein NETWORKED 2B	AT1G09720|NET2B|Protein NETWORKED 2B
AT1G09730	13.7951	15.8329	15.8669	13.1344	13.7917	13.884	14.578	13.613	14.6232	15.1649	13.6034	14.2714	0.897027	0.94108	gene		Cysteine proteinases superfamily protein	AT1G09730|Cysteine proteinases superfamily protein
AT1G09740	6.88974	7.27888	7.71902	6.18392	6.40077	6.02781	7.39554	5.90138	5.99372	7.29588	6.20416	6.43021	0.850365	0.881349	gene		Adenine nucleotide alpha hydrolases-like superfamily protein	AT1G09740|Adenine nucleotide alpha hydrolases-like superfamily protein
AT1G09750	190.964	233.88	146.409	218.941	132.117	187.776	112.79	154.522	178.331	190.418	179.612	148.548	0.94325	0.780113	gene	AED3	Aspartyl protease AED3	AT1G09750|AED3|Aspartyl protease AED3
AT1G09760	4.81658	6.32253	4.89376	5.00846	7.17876	6.91341	6.26947	5.24969	4.2967	5.34429	6.36688	5.27196	1.19134	0.986465	gene	U2A'	U2 small nuclear ribonucleoprotein A'	AT1G09760|U2A'|U2 small nuclear ribonucleoprotein A'
AT1G09770	190.154	197.752	191.916	209.027	165.43	193.633	154.119	172.552	186.383	193.274	189.363	171.018	0.979765	0.884849	gene	CDC5	Cell division cycle 5-like protein	AT1G09770|CDC5|Cell division cycle 5-like protein
AT1G09780	52.1563	49.0394	50.8547	54.1221	52.656	46.7941	59.4078	55.3571	54.0518	50.6835	51.1907	56.2722	1.01001	1.11027	gene	PGM1	IPGAM1	AT1G09780|PGM1|IPGAM1
AT1G09790	0	0	0	0	0.0707267	0	0.0304343	0	0	0	0.0235756	0.0101448	#DIV/0!	#DIV/0!	gene	COBL6	COBRA-like protein 6	AT1G09790|COBL6|COBRA-like protein 6
AT1G09794	1.21584	1.70018	1.43786	1.02214	1.0609	1.19985	1.88693	0.796505	1.19152	1.45129	1.09429	1.29165	0.754015	0.890003	gene		Cox19 family protein (CHCH motif)	AT1G09794|Cox19 family protein (CHCH motif)
AT1G09795	15.8838	14.6109	15.0092	12.93	19.5206	14.9981	15.7954	16.5818	15.9231	15.168	15.8162	16.1001	1.04274	1.06145	gene	HISN1B	ATP phosphoribosyltransferase 2, chloroplastic	AT1G09795|HISN1B|ATP phosphoribosyltransferase 2, chloroplastic
AT1G09800	2.63431	2.49713	2.21985	2.40202	3.43024	2.71394	2.58692	2.71536	1.84144	2.45043	2.84873	2.38124	1.16254	0.971763	gene		tRNA pseudouridine synthase	AT1G09800|tRNA pseudouridine synthase
AT1G09810	3.33576	3.8254	3.58203	4.34407	3.04125	3.17103	3.16517	3.94632	3.719	3.58106	3.51878	3.61016	0.982609	1.00813	gene	ECT11	Evolutionarily conserved C-terminal region 11	AT1G09810|ECT11|Evolutionarily conserved C-terminal region 11
AT1G09812	0.498805	0.425044	0.252256	0.357747	0.353633	0.25711	0.426081	0.470662	0.433281	0.392035	0.32283	0.443341	0.823474	1.13087	gene		Multidrug resistance protein	AT1G09812|Multidrug resistance protein
AT1G09815	4.83217	3.40035	4.84331	5.11068	4.88014	4.94223	4.47385	5.50312	5.3438	4.35861	4.97768	5.10692	1.14203	1.17169	gene	POLD4	POLD4	AT1G09815|POLD4|POLD4
AT1G09820	3.36693	3.02844	3.90996	3.06641	3.07661	3.31387	3.1956	3.91011	4.08006	3.43511	3.15229	3.72859	0.917669	1.08544	gene		Pentatricopeptide repeat-containing protein At1g09820	AT1G09820|Pentatricopeptide repeat-containing protein At1g09820
AT1G09830	12.9533	13.0701	11.5029	11.959	12.3772	11.57	12.965	13.0699	14.8038	12.5088	11.9687	13.6129	0.956826	1.08827	gene	PUR2	Phosphoribosylamine--glycine ligase, chloroplastic	AT1G09830|PUR2|Phosphoribosylamine--glycine ligase, chloroplastic
AT1G09840	14.668	12.6982	16.22	15.1276	14.3222	13.0841	14.9433	15.568	13.7928	14.5287	14.1779	14.768	0.975855	1.01647	gene	ASK10	Shaggy-related protein kinase kappa	AT1G09840|ASK10|Shaggy-related protein kinase kappa
AT1G09850	7.52883	6.96009	8.62714	8.3304	7.85066	8.37037	8.61291	7.53059	8.26845	7.70536	8.18381	8.13732	1.06209	1.05606	gene	XBCP3	At1g09850	AT1G09850|XBCP3|At1g09850
AT1G09860	0.452042	0.478174	0.403609	0.255534	0.21218	0.428517	0.517384	0.325843	0.0722135	0.444608	0.298744	0.305147	0.671925	0.686327	gene	PUP16	Probable purine permease 16	AT1G09860|PUP16|Probable purine permease 16
AT1G09870	5.01922	4.40983	5.49917	5.46842	5.33986	5.08507	5.17384	5.57553	4.47724	4.97608	5.29779	5.07554	1.06465	1.01999	gene		At1g09870/F21M12_26	AT1G09870|At1g09870/F21M12_26
AT1G09880	0.732619	0.318783	0.756767	0.357747	0.74263	0.571356	0.395646	0.651686	0.288854	0.602723	0.557245	0.445395	0.924545	0.738972	gene		Rhamnogalacturonate lyase family protein	AT1G09880|Rhamnogalacturonate lyase family protein
AT1G09890	1.65229	1.54078	2.11895	1.4821	1.0609	1.85691	1.1565	1.70162	0.902669	1.77067	1.46663	1.2536	0.828292	0.707978	gene		Rhamnogalacturonate lyase family protein	AT1G09890|Rhamnogalacturonate lyase family protein
AT1G09900	15.5876	17.4799	16.7245	14.4632	16.7269	18.2263	18.1389	19.1161	17.1868	16.5974	16.4721	18.1473	0.992453	1.09338	gene		Pentatricopeptide repeat-containing protein At1g09900	AT1G09900|Pentatricopeptide repeat-containing protein At1g09900
AT1G09910	3.16429	2.60339	2.54778	1.83984	3.39488	2.4854	2.52605	2.60674	2.6719	2.77182	2.57337	2.60156	0.928405	0.938575	gene		Rhamnogalacturonate lyase family protein	AT1G09910|Rhamnogalacturonate lyase family protein
AT1G09920	13.343	12.5919	15.3119	15.1787	13.1552	14.4553	14.6085	16.3646	13.1068	13.749	14.2631	14.6933	1.03739	1.06868	gene		Expressed protein	AT1G09920|Expressed protein
AT1G09930	0.0623506	0	0	0	0.0353633	0	0.152172	0	0	0.0207835	0.0117878	0.0507239	0.567169	2.44058	gene	OPT2	Oligopeptide transporter 2	AT1G09930|OPT2|Oligopeptide transporter 2
AT1G09932	0.576743	0.425044	0.630639	0.562174	1.02554	0.685628	0.547818	0.543071	0.433281	0.544142	0.75778	0.508057	1.39261	0.933684	gene		Phosphoglycerate mutase family protein	AT1G09932|Phosphoglycerate mutase family protein
AT1G09935	0	0	0	0	0	0	0	0	0	0	0	0	#DIV/0!	#DIV/0!	gene		Phosphoglycerate mutase family protein	AT1G09935|Phosphoglycerate mutase family protein
AT1G09940	10.397	10.4136	10.4686	11.4479	11.8467	10.8558	10.9868	10.7528	11.3736	10.4264	11.3835	11.0377	1.09179	1.05864	gene	HEMA2	Glutamyl-tRNA reductase 2, chloroplastic	AT1G09940|HEMA2|Glutamyl-tRNA reductase 2, chloroplastic
AT1G09950	0.124701	0.159391	0.0504511	0.306641	0.141453	0.485653	0.182606	0.181024	0.288854	0.111515	0.311249	0.217495	2.79111	1.95037	gene	RAS1	At1g09950	AT1G09950|RAS1|At1g09950
AT1G09960	2.24462	2.33774	2.24507	1.27767	1.90962	1.51409	1.64345	2.71536	2.23862	2.27581	1.56713	2.19914	0.688601	0.966311	gene	SUC4	Sucrose transport protein SUC4	AT1G09960|SUC4|Sucrose transport protein SUC4
AT1G09970	100.587	120.341	111.144	116.728	79.7443	104.273	95.2594	93.9151	93.8776	110.69	100.248	94.3507	0.905663	0.852383	gene	LRR XI-23	Receptor-like protein kinase 7	AT1G09970|LRR XI-23|Receptor-like protein kinase 7
AT1G09980	9.91374	11.3699	12.5623	13.5944	10.4675	9.57022	9.49551	10.7166	8.48509	11.282	11.2107	9.56574	0.993682	0.847876	gene		Putative serine esterase family protein	AT1G09980|Putative serine esterase family protein
AT1G09995	0.545568	0.743827	0.504511	0.459961	0.42436	0.314246	0.486949	0.362048	0.252747	0.597969	0.399522	0.367248	0.668133	0.614159	gene		At1g09995	AT1G09995|At1g09995
AT1G10000	0.654681	0.265652	0.302707	0.255534	0.459723	0.228543	0.365212	0.398252	0.252747	0.40768	0.3146	0.338737	0.771683	0.83089	gene		Ribonuclease H-like superfamily protein	AT1G10000|Ribonuclease H-like superfamily protein
AT1G10010	0	0	0.0504511	0	0	0	0.0304343	0	0	0.016817	0	0.0101448	0	0.603244	gene	AAP8	amino acid permease 8	AT1G10010|AAP8|amino acid permease 8
AT1G10020	16.5853	18.1706	15.0092	15.8942	16.6561	12.6841	15.6737	15.8577	20.3281	16.5884	15.0781	17.2865	0.908959	1.04209	gene		At1g10020	AT1G10020|At1g10020
AT1G10030	4.62953	4.25044	4.3388	5.57064	4.27896	4.91367	4.56515	4.96005	4.2967	4.40626	4.92109	4.6073	1.11684	1.04563	gene	ERG28	Ergosterol biosynthetic protein 28	AT1G10030|ERG28|Ergosterol biosynthetic protein 28
AT1G10040	1.60553	1.70018	1.96759	2.50423	1.4499	1.6855	1.79563	1.62921	1.91366	1.75777	1.87988	1.7795	1.06947	1.01236	gene		Alpha/beta-Hydrolases superfamily protein	AT1G10040|Alpha/beta-Hydrolases superfamily protein
AT1G10050	6.92092	6.85383	7.46677	7.87044	5.37523	7.77045	7.63902	7.20475	7.14914	7.08051	7.00537	7.33097	0.989389	1.03537	gene		glycosyl hydrolase family 10 protein / carbohydrate-binding domain-containing protein	AT1G10050|glycosyl hydrolase family 10 protein / carbohydrate-binding domain-containing protein
AT1G10060	6.60916	6.74757	8.90462	5.36621	7.03731	7.22766	5.32601	5.93758	7.18525	7.42045	6.54372	6.14961	0.88185	0.828738	gene	ATBCAT-1	branched-chain amino acid transaminase 1	AT1G10060|ATBCAT-1|branched-chain amino acid transaminase 1
AT1G10070	4.55159	19.9239	9.73707	20.4938	15.8074	24.7969	12.2042	7.49439	9.49608	11.4042	20.366	9.73154	1.78584	0.85333	gene	BCAT2	Branched-chain-amino-acid aminotransferase 2, chloroplastic	AT1G10070|BCAT2|Branched-chain-amino-acid aminotransferase 2, chloroplastic
AT1G10090	8.27704	7.54453	8.02173	10.6813	9.58347	8.42751	7.88249	8.76155	7.90738	7.94777	9.56409	8.18381	1.20337	1.0297	gene		Hyperosmolality-gated Ca2+ permeable channel 2.2	AT1G10090|Hyperosmolality-gated Ca2+ permeable channel 2.2
AT1G10095	1.66788	2.12522	1.96759	2.75976	1.76817	2.45683	1.43041	1.15855	1.6248	1.92023	2.32825	1.40459	1.21249	0.731469	gene		Protein prenylyltransferase superfamily protein	AT1G10095|Protein prenylyltransferase superfamily protein
AT1G10100	0	0	0	0	0	0.0285678	0	0	0	0	0.00952261	0	#DIV/0!	#DIV/0!	gene		unknown protein; Ha.	AT1G10100|unknown protein; Ha.
AT1G10110	0.124701	0	0.100902	0.0511068	0.0353633	0.0857035	0.121737	0	0.10832	0.0752011	0.0573912	0.0766859	0.763169	1.01974	gene		F-box protein At1g10110	AT1G10110|F-box protein At1g10110
AT1G10120	9.22789	7.75705	9.23255	8.43261	10.7151	10.7986	10.439	9.70288	10.5793	8.73916	9.98211	10.2404	1.14223	1.17178	gene	BHLH74	Transcription factor bHLH74	AT1G10120|BHLH74|Transcription factor bHLH74
AT1G10130	11.0984	9.66975	12.5876	10.7835	11.7053	11.3986	12.5389	12.1648	9.6044	11.1186	11.2958	11.436	1.01594	1.02855	gene	ECA3	Calcium-transporting ATPase 3, endoplasmic reticulum-type	AT1G10130|ECA3|Calcium-transporting ATPase 3, endoplasmic reticulum-type
AT1G10140	4.55159	6.11001	5.49917	4.75293	4.56187	4.05663	6.1173	3.33084	4.04396	5.38692	4.45714	4.49736	0.8274	0.834867	gene		At1g10140	AT1G10140|At1g10140
AT1G10150	16.445	17.8518	17.5822	17.3763	19.1669	17.6549	20.7562	17.4507	19.1005	17.293	18.066	19.1025	1.0447	1.10463	gene	PP2A10	Protein PHLOEM PROTEIN 2-LIKE A10	AT1G10150|PP2A10|Protein PHLOEM PROTEIN 2-LIKE A10
AT1G10155	14.6368	16.0985	15.4885	14.7699	17.6463	14.5125	18.7475	15.387	16.248	15.4079	15.6429	16.7942	1.01525	1.08997	gene	ATPP2-A10	Phloem protein 2-A10	AT1G10155|ATPP2-A10|Phloem protein 2-A10
AT1G10170	16.5073	20.5615	17.6831	18.1429	20.2632	17.055	20.2388	18.3196	20.1476	18.2506	18.487	19.5687	1.01295	1.07222	gene	ATNFXL1	NF-X-like 1	AT1G10170|ATNFXL1|NF-X-like 1
AT1G10180	7.62236	8.55401	9.66139	8.68815	9.83101	8.45607	10.6824	10.7166	8.66562	8.61259	8.99174	10.0216	1.04402	1.16359	gene	EXO84C	Exocyst complex component EXO84C	AT1G10180|EXO84C|Exocyst complex component EXO84C
AT1G10190	0	0	0	0	0	0	0	0	0	0	0	0	#DIV/0!	#DIV/0!	gene		NEP-interacting protein, putative (DUF239)	AT1G10190|NEP-interacting protein, putative (DUF239)
AT1G10200	15.8682	14.6109	16.548	15.2809	15.0648	15.6266	13.9389	14.9526	13.3234	15.6757	15.3241	14.0716	0.977571	0.897672	gene	WLIM1	WLIM1	AT1G10200|WLIM1|WLIM1
AT1G10210	1.73023	1.80644	1.81624	1.5332	1.30844	2.11402	1.67389	1.73783	1.51648	1.7843	1.65189	1.64273	0.92579	0.920659	gene	MPK1	MPK1	AT1G10210|MPK1|MPK1
AT1G10220	0.623506	0.425044	0.529737	0.562174	0.31827	0.599924	0.486949	0.289638	0.397174	0.526096	0.493456	0.391254	0.937959	0.743694	gene		BEST Arabidopsis thaliana protein match is: ZCF37 (TAIR:AT1G59590.1); Ha.	AT1G10220|BEST Arabidopsis thaliana protein match is: ZCF37 (TAIR:AT1G59590.1); Ha.
AT1G10225	0	0	0.0252256	0	0.0707267	0.0285678	0.091303	0	0	0.00840852	0.0330982	0.0304343	3.93627	3.61946	gene		Transmembrane protein	AT1G10225|Transmembrane protein
AT1G10230	3.46046	4.09105	3.355	4.95736	4.06678	3.02819	4.1695	3.8015	2.56358	3.6355	4.01744	3.51153	1.10506	0.965899	gene	ASK18	SKP1-like protein 18	AT1G10230|ASK18|SKP1-like protein 18
AT1G10240	3.10194	2.55026	2.29553	3.0153	3.46561	2.88535	2.79996	3.22222	3.2135	2.64924	3.12209	3.07856	1.17848	1.16205	gene	FRS11	Protein FAR1-RELATED SEQUENCE 11	AT1G10240|FRS11|Protein FAR1-RELATED SEQUENCE 11
AT1G10250	0	0	0	0	0	0	0	0	0	0	0	0	#DIV/0!	#DIV/0!	gene		F14N23.13	AT1G10250|F14N23.13
AT1G10270	11.0516	11.1574	12.0074	17.734	10.0786	13.8268	13.1172	16.1835	13.8289	11.4055	13.8798	14.3765	1.21694	1.26049	gene	GRP23	Pentatricopeptide repeat-containing protein At1g10270	AT1G10270|GRP23|Pentatricopeptide repeat-containing protein At1g10270
AT1G10280	1.18466	0.743827	1.38741	1.43099	1.27308	1.11414	0.973898	1.15855	1.0832	1.1053	1.27274	1.07188	1.15149	0.96977	gene		At1g10280	AT1G10280|At1g10280
AT1G10290	28.2136	28.6373	28.7319	31.584	33.1355	30.7675	32.1082	32.5119	36.7567	28.5276	31.829	33.7923	1.11572	1.18454	gene	DRP2A	DRP2A	AT1G10290|DRP2A|DRP2A
AT1G10300	2.19786	1.80644	1.84147	1.68652	1.98035	1.94261	2.46518	2.38951	2.05809	1.94859	1.86983	2.30426	0.959581	1.18253	gene		Nucleolar GTP-binding protein 1	AT1G10300|Nucleolar GTP-binding protein 1
AT1G10310	5.59597	5.10053	5.29737	5.41732	6.89585	5.88497	6.66512	6.19101	5.37991	5.33129	6.06605	6.07868	1.13782	1.14019	gene		NADPH-dependent pterin aldehyde reductase	AT1G10310|NADPH-dependent pterin aldehyde reductase
AT1G10320	24.4258	27.0966	25.6039	25.1445	16.6208	22.6543	21.1519	21.9401	25.9608	25.7088	21.4732	23.0176	0.835247	0.895319	gene		Zinc finger CCCH domain-containing protein 5	AT1G10320|Zinc finger CCCH domain-containing protein 5
AT1G10330	0.561155	0.796957	0.580188	0.459961	0.495087	0.65706	0.69999	0.470662	0.866562	0.6461	0.537369	0.679071	0.831712	1.05103	gene	PCMP-E71	Putative pentatricopeptide repeat-containing protein At1g10330	AT1G10330|PCMP-E71|Putative pentatricopeptide repeat-containing protein At1g10330
AT1G10340	2.1511	4.30357	2.82526	5.3151	2.65225	3.71382	4.04777	3.005	2.41915	3.09331	3.89372	3.1573	1.25876	1.02069	gene		Ankyrin repeat family protein	AT1G10340|Ankyrin repeat family protein
AT1G10350	11.2231	13.6014	12.638	11.1413	10.609	10.8272	12.6302	11.7303	10.9042	12.4875	10.8592	11.7549	0.869602	0.941336	gene		DNAJ heat shock family protein	AT1G10350|DNAJ heat shock family protein
AT1G10360	4.76982	5.36618	4.28835	4.13965	4.80941	4.79939	4.41298	4.19975	4.72999	4.80812	4.58282	4.44757	0.953142	0.925014	gene	GSTU18	Glutathione S-transferase U18	AT1G10360|GSTU18|Glutathione S-transferase U18
AT1G10370	19.5469	16.8955	16.5732	16.5586	23.941	16.2265	25.4431	21.9763	21.2669	17.6719	18.9087	22.8954	1.06999	1.29559	gene	GSTU17	Glutathione S-transferase U17	AT1G10370|GSTU17|Glutathione S-transferase U17
AT1G10380	8.65115	8.1821	7.01271	10.5791	5.62277	8.68462	6.69555	7.82023	8.41287	7.94865	8.2955	7.64289	1.04364	0.961533	gene		At1g10380/F14N23_32	AT1G10380|At1g10380/F14N23_32
AT1G10385	0.140289	0.106261	0.0756767	0.204427	0	0.0571356	0.152172	0.108614	0.252747	0.107409	0.0871876	0.171178	0.811735	1.5937	gene	EXO84A	Exocyst complex component EXO84A	AT1G10385|EXO84A|Exocyst complex component EXO84A
AT1G10390	39.4835	44.4702	43.6402	41.4987	42.7896	42.5089	44.008	43.5181	43.2559	42.5313	42.2657	43.594	0.993756	1.02499	gene	NUP98A	Nuclear pore complex protein NUP98A	AT1G10390|NUP98A|Nuclear pore complex protein NUP98A
AT1G10395	0.327341	0.371913	0.529737	0.459961	0.31827	0.485653	0.243475	0.543071	0.649922	0.409664	0.421295	0.478823	1.02839	1.16882	gene			AT1G10395
AT1G10400	3.89691	4.40983	3.88474	5.67285	1.55599	3.39957	3.9869	4.5618	3.46625	4.06383	3.5428	4.00498	0.87179	0.98552	gene	UGT90A2	Glycosyltransferase (Fragment)	AT1G10400|UGT90A2|Glycosyltransferase (Fragment)
AT1G10410	16.2891	20.349	19.3732	20.3405	16.5147	20.0546	19.6606	19.2609	19.1005	18.6704	18.9699	19.3407	1.01604	1.0359	gene		At1g10410/F14N23_31	AT1G10410|At1g10410/F14N23_31
AT1G10417	0.467629	0.318783	0.327932	0.664388	0.459723	0.799899	0.486949	0.434457	0.722135	0.371448	0.641337	0.547847	1.72658	1.4749	gene		Encodes protein with unknown function whose expression is repressed by inoculation with Agrobacterium tumerifaciens.	AT1G10417|Encodes protein with unknown function whose expression is repressed by inoculation with Agrobacterium tumerifaciens.
AT1G10430	11.2543	13.017	12.5371	12.1634	12.0943	12.6555	11.8998	11.2597	10.146	12.2695	12.3044	11.1018	1.00285	0.904835	gene	PP2A2	Serine/threonine-protein phosphatase PP2A-2 catalytic subunit	AT1G10430|PP2A2|Serine/threonine-protein phosphatase PP2A-2 catalytic subunit
AT1G10450	6.6871	6.85383	7.74425	5.3151	8.38111	7.65618	8.0651	8.18228	7.11303	7.09506	7.11746	7.7868	1.00316	1.0975	gene	SNL6	Paired amphipathic helix protein Sin3-like 6	AT1G10450|SNL6|Paired amphipathic helix protein Sin3-like 6
AT1G10455	0.0467629	0	0	0	0	0	0	0.0362048	0	0.0155876	0	0.0120683	0	0.774219	gene		B3 domain-containing protein At1g10455	AT1G10455|B3 domain-containing protein At1g10455
AT1G10460	1.66788	1.27513	2.14417	1.22656	1.48526	1.39982	0.91303	1.19476	1.40816	1.69573	1.37055	1.17198	0.808236	0.691139	gene	GLP7	Germin-like protein subfamily 1 member 1	AT1G10460|GLP7|Germin-like protein subfamily 1 member 1
AT1G10470	8.21469	8.0227	8.40011	7.81933	8.02748	7.39907	8.67378	6.0462	7.14914	8.2125	7.74863	7.28971	0.943516	0.887635	gene	ARR4	Two-component response regulator ARR4	AT1G10470|ARR4|Two-component response regulator ARR4
AT1G10480	0.763795	0.478174	0.504511	0.766601	0.63654	0.457085	0.791293	0.144819	0.433281	0.58216	0.620076	0.456464	1.06513	0.784087	gene	ZFP5	Zinc finger protein 5	AT1G10480|ZFP5|Zinc finger protein 5
AT1G10490	9.30583	10.3604	8.90462	12.0101	9.40665	9.22741	10.6216	9.08739	9.0628	9.52363	10.2147	9.59059	1.07257	1.00703	gene		RNA cytidine acetyltransferase 1	AT1G10490|RNA cytidine acetyltransferase 1
AT1G10500	6.87415	7.06636	6.58387	6.7972	8.13357	7.02768	7.45641	6.0462	6.67975	6.84146	7.31948	6.72745	1.06987	0.983336	gene	ISCA	AT1G10500 protein	AT1G10500|ISCA|AT1G10500 protein
AT1G10510	12.8286	12.4857	11.3515	10.7835	14.2514	10.1987	12.8129	13.7216	14.8038	12.2219	11.7446	13.7794	0.960941	1.12743	gene	emb2004	RNI-like superfamily protein	AT1G10510|emb2004|RNI-like superfamily protein
AT1G10520	0.685857	0.637566	0.90812	0.613281	0.42436	0.828467	0.730424	0.941324	0.613815	0.743848	0.622036	0.761854	0.836241	1.02421	gene	POLL	DNA polymerase lambda	AT1G10520|POLL|DNA polymerase lambda
AT1G10522	10.8334	11.8481	9.73707	9.65918	12.5186	10.8843	12.4172	11.1511	11.6625	10.8062	11.0207	11.7436	1.01985	1.08675	gene	PRIN2	Protein PLASTID REDOX INSENSITIVE 2, chloroplastic	AT1G10522|PRIN2|Protein PLASTID REDOX INSENSITIVE 2, chloroplastic
AT1G10530	1.79258	1.43452	1.56398	1.78874	0.990174	1.62837	1.70432	1.19476	1.66091	1.59703	1.46909	1.52	0.91989	0.951765	gene		At1g10530	AT1G10530|At1g10530
AT1G10540	0.140289	0.0531305	0.201804	0.102214	0.10609	0.0857035	0.21304	0.181024	0.0361068	0.131741	0.0980023	0.14339	0.7439	1.08842	gene	NAT8	Nucleobase-ascorbate transporter 8	AT1G10540|NAT8|Nucleobase-ascorbate transporter 8
AT1G10550	9.49288	10.1479	13.7479	7.20605	4.2436	5.17078	5.2347	5.10487	4.72999	11.1296	5.54014	5.02319	0.497786	0.451337	gene	XTH33	Probable xyloglucan endotransglucosylase/hydrolase protein 33	AT1G10550|XTH33|Probable xyloglucan endotransglucosylase/hydrolase protein 33
AT1G10560	1.02878	1.32826	1.84147	1.5332	1.0609	1.08558	1.27824	1.4844	1.69702	1.3995	1.22656	1.48655	0.876425	1.0622	gene	PUB18	U-box domain-containing protein 18	AT1G10560|PUB18|U-box domain-containing protein 18
AT1G10570	4.39572	3.77227	4.6415	4.85514	5.55205	4.14233	4.53471	3.51186	3.7551	4.26983	4.84984	3.93389	1.13584	0.921324	gene	ULP1C	Ubiquitin-like-specific protease 1C	AT1G10570|ULP1C|Ubiquitin-like-specific protease 1C
AT1G10580	62.8026	64.9255	59.2296	73.9004	51.4537	60.3352	50.9775	55.8639	57.7708	62.3192	61.8964	54.8708	0.993215	0.880479	gene		At1g10580	AT1G10580|At1g10580
AT1G10585	0.155876	0.159391	0.0504511	0.15332	0.10609	0.114271	0.21304	0.108614	0.216641	0.121906	0.124561	0.179432	1.02177	1.47188	gene	BHLH167	Transcription factor bHLH167	AT1G10585|BHLH167|Transcription factor bHLH167
AT1G10586	0	0	0	0	0	0	0	0	0	0	0	0	#DIV/0!	#DIV/0!	gene	BHLH168	Transcription factor bHLH168	AT1G10586|BHLH168|Transcription factor bHLH168
AT1G10588	0	0	0	0	0.0353633	0	0	0	0	0	0.0117878	0	#DIV/0!	#DIV/0!	gene		Gibberellin-regulated family protein	AT1G10588|Gibberellin-regulated family protein
AT1G10590	18.8143	21.2522	20.2813	17.9896	21.3241	20.3117	23.8909	23.0262	20.4725	20.1159	19.8751	22.4632	0.988029	1.11669	gene		Nucleic acid-binding, OB-fold-like protein	AT1G10590|Nucleic acid-binding, OB-fold-like protein
AT1G10600	4.22425	5.10053	4.06132	3.88411	4.84478	4.34231	3.04343	3.72909	3.24961	4.46203	4.35707	3.34071	0.976476	0.748697	gene	AMSH2	AMSH2	AT1G10600|AMSH2|AMSH2
AT1G10610	3.00842	2.55026	3.02707	2.35091	2.97052	2.4854	2.40431	2.2447	2.31083	2.86192	2.60228	2.31995	0.909278	0.810627	gene	BHLH90	Transcription factor bHLH90	AT1G10610|BHLH90|Transcription factor bHLH90
AT1G10620	0.0311753	0	0.0252256	0	0	0	0.0608687	0	0	0.0188003	0	0.0202896	0	1.07922	gene	PERK11	PERK11	AT1G10620|PERK11|PERK11
AT1G10630	10.9581	11.9012	10.4938	12.1123	12.4833	11.2557	12.3563	10.608	12.529	11.1177	11.9504	11.8311	1.0749	1.06417	gene	ATARFA1F	ADP-ribosylation factor A1F	AT1G10630|ATARFA1F|ADP-ribosylation factor A1F
AT1G10640	2.85254	2.97531	2.72436	3.27083	4.03142	3.05676	4.71732	3.8377	4.04396	2.85074	3.453	4.19966	1.21127	1.47318	gene		Pectin lyase-like superfamily protein	AT1G10640|Pectin lyase-like superfamily protein
AT1G10650	5.81419	6.11001	5.75143	5.72396	5.76423	7.48477	7.39554	7.34957	8.44898	5.89188	6.32432	7.73136	1.0734	1.31221	gene		Putative S-ribonuclease binding protein SBP1	AT1G10650|Putative S-ribonuclease binding protein SBP1
AT1G10657	2.93048	2.60339	2.0685	3.21973	2.54616	2.99962	3.04343	4.12734	2.59969	2.53412	2.92184	3.25682	1.153	1.28519	gene		Transmembrane protein	AT1G10657|Transmembrane protein
AT1G10660	15.2291	15.4078	13.8993	15.2809	16.3732	15.0552	13.9085	14.4457	14.2622	14.8454	15.5698	14.2055	1.04879	0.956891	gene		AT1G10660 protein	AT1G10660|AT1G10660 protein
AT1G10670	94.1026	96.0599	119.443	88.7724	105.171	99.5017	121.159	106.116	105.54	103.202	97.8149	110.938	0.947802	1.07497	gene	ACLA-1	ATP-citrate lyase A-1	AT1G10670|ACLA-1|ATP-citrate lyase A-1
AT1G10680	0.140289	0.0531305	0.0756767	0	0.0353633	0.0857035	0.152172	0.181024	0	0.0896987	0.0403556	0.111065	0.449902	1.2382	gene	ABCB10	ABC transporter B family member 10	AT1G10680|ABCB10|ABC transporter B family member 10
AT1G10690	0.639094	0.690696	0.479286	1.22656	0.777994	1.05701	0.760858	0.977529	0.866562	0.603025	1.02052	0.868316	1.69234	1.43993	gene	SMR8	Cyclin-dependent protein kinase inhibitor SMR8	AT1G10690|SMR8|Cyclin-dependent protein kinase inhibitor SMR8
AT1G10700	7.49766	8.7134	7.03793	8.99479	7.60312	6.19922	7.73032	6.00999	7.97959	7.74966	7.59904	7.23997	0.980564	0.93423	gene	PRS3	Ribose-phosphate pyrophosphokinase 3, chloroplastic	AT1G10700|PRS3|Ribose-phosphate pyrophosphokinase 3, chloroplastic
AT1G10710	0.0779382	0	0.0756767	0.102214	0.0707267	0.0857035	0.0304343	0.108614	0.0722135	0.051205	0.0862146	0.0704207	1.68371	1.37527	gene	PHS1	Protein POOR HOMOLOGOUS SYNAPSIS 1	AT1G10710|PHS1|Protein POOR HOMOLOGOUS SYNAPSIS 1
AT1G10715	0	0	0	0	0	0	0	0	0	0	0	0	#DIV/0!	#DIV/0!	gene	ESFL2	EMBRYO SURROUNDING FACTOR 1-like protein 2	AT1G10715|ESFL2|EMBRYO SURROUNDING FACTOR 1-like protein 2
AT1G10717	0	0	0	0	0	0	0	0	0	0	0	0	#DIV/0!	#DIV/0!	gene	ESF1.3	EMBRYO SURROUNDING FACTOR 1.3	AT1G10717|ESF1.3|EMBRYO SURROUNDING FACTOR 1.3
AT1G10720	21.8227	22.7399	24.5192	22.9469	18.4243	21.0831	19.8736	21.7953	20.8336	23.0273	20.8181	20.8342	0.904063	0.90476	gene		BSD domain-containing protein	AT1G10720|BSD domain-containing protein
AT1G10730	3.39811	3.98479	3.80906	3.11751	3.60706	3.22816	3.86516	3.29463	2.96075	3.73065	3.31758	3.37352	0.889276	0.90427	gene	AP1M1	AP-1 complex subunit mu-1	AT1G10730|AP1M1|AP-1 complex subunit mu-1
AT1G10740	14.3095	17.3205	15.7155	14.7699	16.6208	17.2264	15.0954	14.844	16.0314	15.7818	16.2057	15.3236	1.02686	0.970964	gene		Alpha/beta-Hydrolases superfamily protein	AT1G10740|Alpha/beta-Hydrolases superfamily protein
AT1G10745	0	0	0	0	0	0	0	0	0	0	0	0	#DIV/0!	#DIV/0!	gene	ESF1.2	EMBRYO SURROUNDING FACTOR 1.2	AT1G10745|ESF1.2|EMBRYO SURROUNDING FACTOR 1.2
AT1G10747	0.0155876	0	0.126128	0.0511068	0.0353633	0.0285678	0.0304343	0.181024	0.180534	0.0472385	0.038346	0.130664	0.811753	2.76605	gene	ESF1.1	EMBRYO SURROUNDING FACTOR 1.1	AT1G10747|ESF1.1|EMBRYO SURROUNDING FACTOR 1.1
AT1G10750	1.73023	1.64705	1.76579	1.17546	1.52062	1.85691	1.67389	1.33958	2.1303	1.71435	1.51766	1.71459	0.885268	1.00014	gene		Carboxyl-terminal peptidase, putative (DUF239)	AT1G10750|Carboxyl-terminal peptidase, putative (DUF239)
AT1G10760	46.6227	46.7548	52.8728	49.0114	55.1668	48.451	44.5559	49.2385	53.7269	48.7501	50.8764	49.1737	1.04362	1.00869	gene	GWD1	Alpha-glucan water dikinase 1, chloroplastic	AT1G10760|GWD1|Alpha-glucan water dikinase 1, chloroplastic
AT1G10770	0.140289	0.212522	0.0252256	0.0511068	0.0707267	0.0571356	0.0304343	0.0362048	0	0.126012	0.0596564	0.022213	0.473418	0.176277	gene		At1g10770	AT1G10770|At1g10770
AT1G10780	2.26021	2.07209	1.76579	1.89095	2.93516	2.11402	2.37388	2.46192	2.20251	2.0327	2.31338	2.3461	1.13808	1.15418	gene		F-box/RNI-like superfamily protein	AT1G10780|F-box/RNI-like superfamily protein
AT1G10790	0.109114	0.159391	0.0756767	0.102214	0.176817	0.199975	0.091303	0.217229	0.180534	0.114727	0.159668	0.163022	1.39172	1.42095	gene		F20B24.21	AT1G10790|F20B24.21
AT1G10800	0.514392	0.265652	0.45406	0.306641	0.388997	0.885602	0.21304	0.362048	0.577708	0.411368	0.52708	0.384265	1.28128	0.934115	gene		F20B24.22	AT1G10800|F20B24.22
AT1G10810	0.576743	0.425044	0.45406	0.15332	0.247543	0.485653	0.395646	0.506867	0.433281	0.485282	0.295506	0.445265	0.608935	0.917537	gene		Probable aldo-keto reductase 1	AT1G10810|Probable aldo-keto reductase 1
AT1G10820	6.20388	6.85383	5.87756	5.05957	5.44595	6.6563	5.2347	4.5256	5.16327	6.31176	5.72061	4.97452	0.906342	0.788136	gene		Protein of unknown function (DUF3755)	AT1G10820|Protein of unknown function (DUF3755)
AT1G10830	18.8922	14.7703	19.8525	17.3252	21.0412	18.969	20.0258	18.1024	19.3893	17.8383	19.1118	19.1725	1.07139	1.07479	gene	Z-ISO	15-cis-zeta-carotene isomerase, chloroplastic	AT1G10830|Z-ISO|15-cis-zeta-carotene isomerase, chloroplastic
AT1G10840	14.59	14.4515	14.6813	12.8789	15.9842	14.1125	16.8302	14.7715	13.1429	14.5743	14.3252	14.9149	0.982911	1.02337	gene	TIF3H1	Eukaryotic translation initiation factor 3 subunit H	AT1G10840|TIF3H1|Eukaryotic translation initiation factor 3 subunit H
AT1G10850	14.0601	16.7361	14.202	15.6898	15.1001	15.3981	16.2215	17.4507	14.2983	14.9994	15.396	15.9902	1.02644	1.06605	gene		Leucine-rich repeat protein kinase family protein	AT1G10850|Leucine-rich repeat protein kinase family protein
AT1G10865	5.61155	7.54453	6.20549	7.46159	5.90568	6.08495	6.45208	5.97379	5.84929	6.45386	6.48407	6.09172	1.00468	0.943888	gene		Cytochrome C oxidase assembly factor	AT1G10865|Cytochrome C oxidase assembly factor
AT1G10870	7.825	7.33201	8.04695	10.2725	9.01765	7.99899	9.86072	9.8839	9.13501	7.73465	9.09637	9.62654	1.17605	1.2446	gene	AGD4	ARF-GAP domain 4	AT1G10870|AGD4|ARF-GAP domain 4
AT1G10875	0	0	0	0	0	0.0285678	0	0.0362048	0	0	0.00952261	0.0120683	#DIV/0!	#DIV/0!	gene		Core-2/I-branching beta-1,6-N-acetylglucosaminyltransferase family protein	AT1G10875|Core-2/I-branching beta-1,6-N-acetylglucosaminyltransferase family protein
AT1G10880	0	0	0	0	0	0	0.0304343	0	0	0	0	0.0101448	#DIV/0!	#DIV/0!	gene		Core-2/I-branching beta-1,6-n-acetylglucosaminyltransferase family protein	AT1G10880|Core-2/I-branching beta-1,6-n-acetylglucosaminyltransferase family protein
AT1G10890	58.4069	58.9217	55.0674	56.9329	41.7995	54.136	46.5341	45.2197	49.8995	57.4653	50.9561	47.2178	0.886728	0.821674	gene		unknown protein; FUNCTIONS IN: molecular_function unknown; INVOLVED IN: biological_process unknown; LOCATED IN: chloroplast; EXPRESSED IN: petal, flower, leaf; EXPRESSED DURING: LP.04 four leaves visible, 4 anthesis, petal differentiation and expans /.../age; BEST Arabidopsis thaliana protein match is: unknown protein (TAIR:AT5G13340.1); Ha.	AT1G10890|unknown protein; FUNCTIONS IN: molecular_function unknown; INVOLVED IN: biological_process unknown; LOCATED IN: chloroplast; EXPRESSED IN: petal, flower, leaf; EXPRESSED DURING: LP.04 four leaves visible, 4 anthesis, petal differentiation and expans /.../age; BEST Arabidopsis thaliana protein match is: unknown protein (TAIR:AT5G13340.1); Ha.
AT1G10900	17.1932	17.2143	15.1606	20.8516	20.4046	15.8266	19.4171	19.8402	18.6672	16.5227	19.0276	19.3082	1.15161	1.16859	gene	PIP5K7	Phosphatidylinositol 4-phosphate 5-kinase 7	AT1G10900|PIP5K7|Phosphatidylinositol 4-phosphate 5-kinase 7
AT1G10910	10.584	9.56349	11.6542	9.76139	10.3261	10.9986	9.89116	9.59426	10.1821	10.6006	10.362	9.88917	0.977498	0.932891	gene		Pentatricopeptide repeat-containing protein At1g10910, chloroplastic	AT1G10910|Pentatricopeptide repeat-containing protein At1g10910, chloroplastic
AT1G10920	3.58516	2.76279	4.03609	3.67969	3.71315	3.34243	2.52605	3.51186	3.57457	3.46134	3.57842	3.20416	1.03382	0.925698	gene	LOV1	Putative inactive disease susceptibility protein LOV1	AT1G10920|LOV1|Putative inactive disease susceptibility protein LOV1
AT1G10930	5.39333	5.63183	5.60007	5.264	7.46167	6.14208	7.69988	8.58053	7.51021	5.54174	6.28925	7.93021	1.13489	1.43099	gene	RECQL4A	ATP-dependent DNA helicase Q-like 4A	AT1G10930|RECQL4A|ATP-dependent DNA helicase Q-like 4A
AT1G10940	50.6131	53.1305	51.334	48.3981	47.6698	48.2796	53.0166	51.5556	49.2857	51.6925	48.1158	51.286	0.930808	0.992135	gene	ASK1	Protein kinase superfamily protein	AT1G10940|ASK1|Protein kinase superfamily protein
AT1G10950	42.9284	45.0015	44.2709	42.9808	47.9881	48.1939	49.8514	45.9076	44.7002	44.0669	46.3876	46.8197	1.05266	1.06247	gene	TMN1	Transmembrane 9 superfamily member 1	AT1G10950|TMN1|Transmembrane 9 superfamily member 1
AT1G10960	372.14	439.283	307.525	391.478	346.631	394.722	356.873	426.528	442.055	372.982	377.61	408.485	1.01241	1.09519	gene	FD1	Ferredoxin-1, chloroplastic	AT1G10960|FD1|Ferredoxin-1, chloroplastic
AT1G10970	0.982022	1.00948	0.983797	1.07324	1.16699	0.799899	1.0652	1.26717	1.01099	0.991766	1.01338	1.11445	1.02179	1.12371	gene	ZIP4	Zinc transporter 4, chloroplastic	AT1G10970|ZIP4|Zinc transporter 4, chloroplastic
AT1G10980	0.202639	0.265652	0.327932	0.0511068	0.176817	0.25711	0.21304	0.108614	0.10832	0.265408	0.161678	0.143325	0.609167	0.540017	gene		Expressed protein	AT1G10980|Expressed protein
AT1G10990	0.623506	1.11574	1.53876	1.07324	0.84872	0.714196	0.852161	0.651686	0.613815	1.09267	0.878719	0.705887	0.804196	0.646021	gene		unknown protein; Ha.	AT1G10990|unknown protein; Ha.
AT1G11000	3.74104	3.8254	3.93519	3.83301	3.92533	3.34243	4.19994	4.81523	3.719	3.83387	3.70026	4.24472	0.965149	1.10716	gene	MLO4	MLO-like protein 4	AT1G11000|MLO4|MLO-like protein 4
AT1G11020	9.86698	10.0948	9.03075	12.0101	9.2652	9.99874	8.46074	8.07366	9.02669	9.66418	10.4247	8.52036	1.07869	0.881644	gene		RING/FYVE/PHD zinc finger superfamily protein	AT1G11020|RING/FYVE/PHD zinc finger superfamily protein
AT1G11040	0	0	0	0	0	0	0	0	0	0	0	0	#DIV/0!	#DIV/0!	gene		DNAJ chaperone C-terminal domain-containing protein	AT1G11040|DNAJ chaperone C-terminal domain-containing protein
AT1G11050	6.40652	5.84435	5.47395	7.51269	6.18859	6.74201	6.05643	6.48065	8.26845	5.90827	6.81443	6.93518	1.15337	1.17381	gene		Probable receptor-like protein kinase At1g11050	AT1G11050|Probable receptor-like protein kinase At1g11050
AT1G11060	4.19308	4.14418	3.58203	3.57747	5.55205	3.68525	5.81296	4.5618	4.40502	3.9731	4.27159	4.92659	1.07513	1.23999	gene		WAPL (Wings apart-like protein regulation of heterochromatin) protein	AT1G11060|WAPL (Wings apart-like protein regulation of heterochromatin) protein
AT1G11070	1.52759	0.796957	1.03425	1.12435	1.23772	0.857035	1.88693	1.04994	1.94976	1.1196	1.07303	1.62888	0.958409	1.45488	gene		BEST Arabidopsis thaliana protein match is: Hydroxyproline-rich glycoprotein family protein (TAIR:AT1G61080.1); Ha.	AT1G11070|BEST Arabidopsis thaliana protein match is: Hydroxyproline-rich glycoprotein family protein (TAIR:AT1G61080.1); Ha.
AT1G11080	8.18352	6.32253	8.55146	4.59961	6.96658	5.48502	4.68689	4.45319	4.62167	7.68584	5.68374	4.58725	0.739508	0.596844	gene	scpl31	Carboxypeptidase	AT1G11080|scpl31|Carboxypeptidase
AT1G11090	2.97724	2.60339	3.17842	3.0153	3.43024	3.22816	3.13474	3.69289	3.03297	2.91969	3.22457	3.28686	1.10442	1.12576	gene		Alpha/beta-Hydrolases superfamily protein	AT1G11090|Alpha/beta-Hydrolases superfamily protein
AT1G11100	1.2626	1.9127	1.31173	1.27767	1.41453	1.25698	1.39998	1.04994	0.830455	1.49568	1.3164	1.09346	0.880134	0.731079	gene		SNF2 domain-containing protein / helicase domain-containing protein / zinc finger protein-like protein (Fragment)	AT1G11100|SNF2 domain-containing protein / helicase domain-containing protein / zinc finger protein-like protein (Fragment)
AT1G11110	0	0	0	0	0	0	0	0	0	0	0	0	#DIV/0!	#DIV/0!	gene		LisH and RanBPM domains containing protein	AT1G11110|LisH and RanBPM domains containing protein
AT1G11112	0.233815	0.159391	0.302707	0.0511068	0.247543	0.399949	0.517384	0.506867	0.288854	0.231971	0.232867	0.437701	1.00386	1.88688	gene		Putative uncharacterized protein	AT1G11112|Putative uncharacterized protein
AT1G11120	1.18466	1.27513	1.43786	1.22656	0.707267	0.999874	0.547818	1.33958	1.15542	1.29922	0.977901	1.01427	0.752685	0.780678	gene		unknown protein; BEST Arabidopsis thaliana protein match is: unknown protein (TAIR:AT1G09812.1); Ha.	AT1G11120|unknown protein; BEST Arabidopsis thaliana protein match is: unknown protein (TAIR:AT1G09812.1); Ha.
AT1G11125	0.389691	0.478174	0.277481	0.255534	0.31827	0.428517	0.273909	0.181024	0.361068	0.381782	0.334107	0.272	0.875125	0.712448	gene		unknown protein; BEST Arabidopsis thaliana protein match is: unknown protein (TAIR:AT1G61170.1).	AT1G11125|unknown protein; BEST Arabidopsis thaliana protein match is: unknown protein (TAIR:AT1G61170.1).
AT1G11130	3.33576	4.30357	3.30455	3.47526	3.11197	4.0852	3.62168	4.598	3.97174	3.64796	3.55748	4.06381	0.975197	1.114	gene	SUB	Leucine-rich repeat receptor-like protein kinase (Fragment)	AT1G11130|SUB|Leucine-rich repeat receptor-like protein kinase (Fragment)
AT1G11145	0	0	0	0	0	0	0	0	0	0	0	0	#DIV/0!	#DIV/0!	gene		Protein of unknown function (DUF674)	AT1G11145|Protein of unknown function (DUF674)
AT1G11160	2.16668	2.17835	2.32075	2.65755	1.7328	1.6855	2.16084	2.02747	2.1303	2.22193	2.02529	2.1062	0.911499	0.947916	gene		Katanin p80 WD40 repeat-containing subunit B1 homolog	AT1G11160|Katanin p80 WD40 repeat-containing subunit B1 homolog
AT1G11170	2.60314	3.40035	3.50635	3.52637	1.98035	3.34243	2.67822	3.22222	3.03297	3.16995	2.94972	2.9778	0.930525	0.939386	gene		At1g11170/T28P6_16	AT1G11170|At1g11170/T28P6_16
AT1G11180	5.65832	4.62235	5.47395	4.5485	6.01177	5.28505	5.26514	6.37204	5.45212	5.25154	5.28177	5.69643	1.00576	1.08472	gene		Secretory carrier membrane protein (SCAMP) family protein	AT1G11180|Secretory carrier membrane protein (SCAMP) family protein
AT1G11190	2.22903	1.48765	2.62346	2.35091	1.7328	2.02832	2.09997	1.73783	1.44427	2.11338	2.03734	1.76069	0.96402	0.833115	gene	ENDO1	ENDO1	AT1G11190|ENDO1|ENDO1
AT1G11200	4.69188	4.46296	4.91898	4.03743	3.96069	3.65668	3.80429	4.45319	3.97174	4.69128	3.88494	4.07641	0.828119	0.868933	gene		Protein of unknown function (DUF300)	AT1G11200|Protein of unknown function (DUF300)
AT1G11210	1.10672	1.38139	1.41263	1.27767	0.990174	1.11414	1.46085	0.724095	0.866562	1.30025	1.12733	1.01717	0.86701	0.782287	gene		At1g11210/T28P6_5	AT1G11210|At1g11210/T28P6_5
AT1G11220	3.69427	3.45348	2.92616	3.7819	3.35952	3.59955	3.77386	3.65668	3.28572	3.35797	3.58032	3.57208	1.06621	1.06376	gene		Cotton fiber, putative (DUF761)	AT1G11220|Cotton fiber, putative (DUF761)
AT1G11230	0	0	0	0	0	0	0	0	0	0	0	0	#DIV/0!	#DIV/0!	gene		T28P6.11 protein	AT1G11230|T28P6.11 protein
AT1G11240	75.0701	75.7641	65.0063	86.5237	61.1786	77.5616	61.9339	68.9701	83.0817	71.9468	75.088	71.3285	1.04366	0.991406	gene		Ribosomal RNA-processing protein	AT1G11240|Ribosomal RNA-processing protein
AT1G11250	0.171464	0	0.0756767	0	0.0353633	0.0285678	0.0608687	0.0362048	0.0361068	0.0823803	0.0213104	0.0443934	0.258683	0.538884	gene	SYP125	Syntaxin-125	AT1G11250|SYP125|Syntaxin-125
AT1G11260	221.002	295.937	249.96	273.626	239.905	287.592	191.615	177.874	196.096	255.633	267.041	188.528	1.04463	0.737496	gene	STP1	STP1	AT1G11260|STP1|STP1
AT1G11270	1.1379	1.54078	1.03425	0.562174	0.990174	1.94261	1.1565	1.33958	0.974882	1.23764	1.16499	1.15699	0.941294	0.934831	gene		F-box protein At1g11270	AT1G11270|F-box protein At1g11270
AT1G11280	7.88735	8.23523	8.75327	7.97265	9.40665	8.45607	9.58681	10.0287	9.13501	8.29195	8.61179	9.58351	1.03857	1.15576	gene		S-locus lectin protein kinase family protein	AT1G11280|S-locus lectin protein kinase family protein
AT1G11290	2.60314	1.9127	2.04327	1.83984	2.86443	2.79965	3.46951	2.38951	3.28572	2.18637	2.50131	3.04825	1.14405	1.39421	gene	PCMP-H40	CRR22	AT1G11290|PCMP-H40|CRR22
AT1G11300	4.70747	3.8254	4.79286	5.97949	3.43024	3.65668	3.89559	4.67041	4.2967	4.44191	4.35547	4.28757	0.980541	0.965254	gene		G-type lectin S-receptor-like serine/threonine-protein kinase At1g11300	AT1G11300|G-type lectin S-receptor-like serine/threonine-protein kinase At1g11300
AT1G11303	5.92331	4.3567	5.27214	4.29297	4.9155	4.28517	3.86516	4.38078	4.47724	5.18405	4.49788	4.24106	0.867639	0.818097	gene		G-type lectin S-receptor-like serine/threonine-protein kinase At1g11303	AT1G11303|G-type lectin S-receptor-like serine/threonine-protein kinase At1g11303
AT1G11310	73.4646	80.4396	77.4425	77.9889	63.2297	75.4476	57.46	65.06	61.9953	77.1155	72.2221	61.5051	0.936544	0.797571	gene	MLO2	MLO-like protein 2	AT1G11310|MLO2|MLO-like protein 2
AT1G11320	0.841733	0.690696	1.0847	1.32878	1.16699	1.34269	1.52172	1.26717	1.55259	0.872376	1.27948	1.44716	1.46667	1.65887	gene		GDSL esterase/lipase	AT1G11320|GDSL esterase/lipase
AT1G11330	5.72067	5.15366	6.35684	4.19075	5.72886	6.05638	4.71732	6.19101	5.81319	5.74372	5.32533	5.57384	0.927157	0.970423	gene		G-type lectin S-receptor-like serine/threonine-protein kinase At1g11330	AT1G11330|G-type lectin S-receptor-like serine/threonine-protein kinase At1g11330
AT1G11340	1.49641	2.17835	1.94237	1.27767	1.66208	1.34269	1.61302	1.88265	2.1303	1.87238	1.42748	1.87532	0.762388	1.00157	gene	RKS1	G-type lectin S-receptor-like serine/threonine-protein kinase RKS1	AT1G11340|RKS1|G-type lectin S-receptor-like serine/threonine-protein kinase RKS1
AT1G11350	9.10319	8.12897	9.66139	7.81933	11.1041	8.68462	7.88249	7.67541	10.1099	8.96451	9.20268	8.55593	1.02657	0.954422	gene	SD113	G-type lectin S-receptor-like serine/threonine-protein kinase SD1-13	AT1G11350|SD113|G-type lectin S-receptor-like serine/threonine-protein kinase SD1-13
AT1G11360	25.0649	27.2559	26.8904	25.5023	25.0372	27.7679	22.7649	24.2572	23.9388	26.4038	26.1025	23.6536	0.988589	0.895842	gene		AT1G11360 protein	AT1G11360|AT1G11360 protein
AT1G11362	0.0155876	0.106261	0.0252256	0	0	0	0	0	0	0.0490247	0	0	0	0	gene		Plant invertase/pectin methylesterase inhibitor superfamily protein	AT1G11362|Plant invertase/pectin methylesterase inhibitor superfamily protein
AT1G11370	0	0	0.0252256	0	0	0	0	0.0362048	0.0361068	0.00840852	0	0.0241038	0	2.8666	gene	PME56	Probable pectinesterase 56	AT1G11370|PME56|Probable pectinesterase 56
AT1G11380	13.1716	13.017	10.9731	13.0322	14.11	13.2269	12.265	12.7803	12.2402	12.3872	13.4564	12.4285	1.08631	1.00333	gene		At1g11380	AT1G11380|At1g11380
AT1G11390	4.70747	4.03792	5.17124	4.75293	4.98623	4.85653	5.2347	5.72035	5.70487	4.63888	4.86523	5.55331	1.0488	1.19712	gene		Protein kinase superfamily protein	AT1G11390|Protein kinase superfamily protein
AT1G11400	15.6656	16.4173	18.011	16.6608	18.7072	14.9124	15.0346	15.4956	14.9121	16.698	16.7601	15.1474	1.00372	0.907141	gene	PYM	PYM	AT1G11400|PYM|PYM
AT1G11410	6.40652	5.25992	5.7262	5.05957	6.64831	6.31349	6.42164	7.42198	7.00471	5.79755	6.00712	6.94944	1.03615	1.19869	gene		S-locus lectin protein kinase family protein	AT1G11410|S-locus lectin protein kinase family protein
AT1G11420	1.93287	1.222	2.34598	1.73763	1.59135	1.79977	1.67389	1.59301	1.40816	1.83362	1.70958	1.55835	0.932357	0.84988	gene	DUF2	DUF724 domain-containing protein 2	AT1G11420|DUF2|DUF724 domain-containing protein 2
AT1G11430	57.4717	56.584	43.5141	45.6383	62.8053	54.5931	56.547	61.005	62.5008	52.5232	54.3456	60.0176	1.0347	1.14269	gene	MORF9	Multiple organellar RNA editing factor 9, chloroplastic	AT1G11430|MORF9|Multiple organellar RNA editing factor 9, chloroplastic
AT1G11440	10.4749	8.34149	10.065	7.87044	7.35558	9.19884	8.64335	8.68914	8.48509	9.62713	8.14162	8.60586	0.845695	0.893918	gene		At1g11440	AT1G11440|At1g11440
AT1G11450	3.10194	3.29409	4.74241	4.85514	3.1827	3.54241	3.43908	3.51186	2.74411	3.71281	3.86008	3.23168	1.03967	0.870414	gene		WAT1-related protein	AT1G11450|WAT1-related protein
AT1G11460	0.202639	0.212522	0.22703	0.255534	0.21218	0.228543	0.273909	0.144819	0.469388	0.214064	0.232085	0.296039	1.08419	1.38295	gene		WAT1-related protein At1g11460	AT1G11460|WAT1-related protein At1g11460
AT1G11470	0	0	0	0	0	0	0	0	0	0	0	0	#DIV/0!	#DIV/0!	gene		Pentatricopeptide repeat (PPR) superfamily protein	AT1G11470|Pentatricopeptide repeat (PPR) superfamily protein
AT1G11475	2.05757	1.70018	1.89192	1.68652	1.59135	1.99975	2.09997	1.99126	2.38305	1.88322	1.75921	2.15809	0.934148	1.14596	gene	NRPB10	NRPE10	AT1G11475|NRPB10|NRPE10
AT1G11480	30.0218	33.1534	32.213	29.9997	32.0038	32.4245	32.0473	32.8739	37.551	31.7961	31.476	34.1574	0.989933	1.07427	gene		At1g11480/T23J18_15	AT1G11480|At1g11480/T23J18_15
AT1G11490	0.187052	0.0531305	0.100902	0.255534	0.0707267	0.142839	0.0608687	0.108614	0	0.113695	0.156367	0.0564943	1.37532	0.496894	gene		Zinc finger (C2H2 type) family protein (Fragment)	AT1G11490|Zinc finger (C2H2 type) family protein (Fragment)
AT1G11500	0.0779382	0.106261	0.100902	0	0.141453	0.199975	0.0304343	0.0724095	0.0722135	0.0950338	0.113809	0.0583525	1.19757	0.614018	gene		Protein of unknown function (DUF1218)	AT1G11500|Protein of unknown function (DUF1218)
AT1G11510	0	0	0	0	0	0	0	0	0.0361068	0	0	0.0120356	#DIV/0!	#DIV/0!	gene		Probable transcription factor At1g11510	AT1G11510|Probable transcription factor At1g11510
AT1G11520	0.0779382	0.212522	0.0756767	0	0.0353633	0	0.0608687	0.0362048	0	0.122046	0.0117878	0.0323578	0.096585	0.265129	gene		Pliceosome associated protein-like protein	AT1G11520|Pliceosome associated protein-like protein
AT1G11530	4.62953	4.62235	4.28835	3.67969	4.56187	4.68512	4.41298	4.19975	3.64678	4.51341	4.30889	4.0865	0.954687	0.905414	gene	CXXS1	Thioredoxin-like protein CXXS1	AT1G11530|CXXS1|Thioredoxin-like protein CXXS1
AT1G11540	1.37171	1.38139	1.41263	1.12435	0.777994	1.14271	1.09564	1.66542	0.902669	1.38858	1.01502	1.22124	0.730976	0.87949	gene		Sulfite exporter TauE/SafE family protein	AT1G11540|Sulfite exporter TauE/SafE family protein
AT1G11545	4.66071	4.09105	4.94421	4.19075	3.8546	3.51384	4.77819	4.05493	3.82732	4.56532	3.85307	4.22015	0.843986	0.924392	gene	XTH8	Xyloglucan endotransglucosylase/hydrolase	AT1G11545|XTH8|Xyloglucan endotransglucosylase/hydrolase
AT1G11560	0.0467629	0.0531305	0.0252256	0.15332	0.0707267	0.114271	0.0304343	0.0362048	0	0.0417063	0.112773	0.022213	2.70397	0.532606	gene	OST3A	Probable dolichyl-diphosphooligosaccharide--protein glycosyltransferase subunit 3A	AT1G11560|OST3A|Probable dolichyl-diphosphooligosaccharide--protein glycosyltransferase subunit 3A
AT1G11570	0.249402	0.0531305	0.176579	0.102214	0.0353633	0.228543	0.121737	0.289638	0.180534	0.159704	0.12204	0.197303	0.764163	1.23543	gene	NTL	NTF2-like	AT1G11570|NTL|NTF2-like
AT1G11572	0.0467629	0.212522	0.0756767	0	0	0.0285678	0.0304343	0	0	0.111654	0.00952261	0.0101448	0.0852869	0.0908592	gene		Plant thionin family protein	AT1G11572|Plant thionin family protein
AT1G11580	41.1982	51.6428	47.8781	38.1256	37.4498	41.0805	50.3688	45.6542	33.3265	46.9064	38.8853	43.1165	0.828999	0.919204	gene	ATPMEPCRA	methylesterase PCR A	AT1G11580|ATPMEPCRA|methylesterase PCR A
AT1G11590	0	0	0	0	0	0	0.0304343	0	0	0	0	0.0101448	#DIV/0!	#DIV/0!	gene	PME19	Probable pectinesterase/pectinesterase inhibitor 19	AT1G11590|PME19|Probable pectinesterase/pectinesterase inhibitor 19
AT1G11591	1.1379	0.584435	0.807218	1.22656	1.20235	1.34269	0.669555	0.615481	1.22763	0.843184	1.2572	0.837555	1.49102	0.993325	gene			AT1G11591
AT1G11593	0	0	0	0	0	0	0	0	0	0	0	0	#DIV/0!	#DIV/0!	gene		Plant invertase/pectin methylesterase inhibitor superfamily protein	AT1G11593|Plant invertase/pectin methylesterase inhibitor superfamily protein
AT1G11600	6.90533	4.03792	5.95323	4.03743	7.46167	4.34231	5.96513	6.48065	6.21036	5.63216	5.28047	6.21871	0.937557	1.10414	gene	CYP77B1	Cytochrome P450 like protein	AT1G11600|CYP77B1|Cytochrome P450 like protein
AT1G11608	0	0	0	0	0	0	0	0	0	0	0	0	#DIV/0!	#DIV/0!	gene		F-box associated ubiquitination effector family protein	AT1G11608|F-box associated ubiquitination effector family protein
AT1G11610	0.0311753	0	0.0504511	0	0	0	0	0.0724095	0	0.0272088	0	0.0241365	0	0.887084	gene	CYP71A18	Cytochrome P450, family 71, subfamily A, polypeptide 18	AT1G11610|CYP71A18|Cytochrome P450, family 71, subfamily A, polypeptide 18
AT1G11620	0	0	0	0	0	0	0	0	0	0	0	0	#DIV/0!	#DIV/0!	gene		Putative F-box/LRR-repeat/kelch-repeat protein At1g11620	AT1G11620|Putative F-box/LRR-repeat/kelch-repeat protein At1g11620
AT1G11630	4.34895	2.97531	4.61628	3.93522	4.06678	3.42814	4.04777	2.67915	4.94663	3.98018	3.81005	3.89118	0.957255	0.97764	gene		Pentatricopeptide repeat-containing protein At1g11630, mitochondrial	AT1G11630|Pentatricopeptide repeat-containing protein At1g11630, mitochondrial
AT1G11650	75.8339	76.3485	72.2208	67.9209	77.2689	75.3048	75.6597	73.6043	76.113	74.8011	73.4982	75.1257	0.982582	1.00434	gene	RBP45B	RBP45B	AT1G11650|RBP45B|RBP45B
AT1G11655	0.109114	0.0531305	0.100902	0.0511068	0.0353633	0.0571356	0.0304343	0.0724095	0.144427	0.0877154	0.0478686	0.0824236	0.545726	0.939671	gene		At1g11655	AT1G11655|At1g11655
AT1G11660	12.9066	12.1138	15.8417	15.8942	15.6306	15.3124	14.4867	16.1473	15.0926	13.6207	15.6124	15.2422	1.14623	1.11905	gene	HSP70-16	Heat shock 70 kDa protein 16	AT1G11660|HSP70-16|Heat shock 70 kDa protein 16
AT1G11670	13.9977	13.3358	16.0182	14.821	10.9626	14.6839	15.3389	13.2509	14.19	14.4506	13.4892	14.2599	0.933469	0.986808	gene	DTX36	Protein DETOXIFICATION 36	AT1G11670|DTX36|Protein DETOXIFICATION 36
AT1G11680	25.9846	26.2465	25.0238	26.4222	28.5029	25.9967	26.2648	25.3795	27.6217	25.7516	26.9739	26.422	1.04747	1.02603	gene	CYP51G1	Sterol 14-demethylase	AT1G11680|CYP51G1|Sterol 14-demethylase
AT1G11684	0.0155876	0	0	0	0	0	0.0304343	0	0	0.00519588	0	0.0101448	0	1.95246	gene		unknown protein; Ha.	AT1G11684|unknown protein; Ha.
AT1G11690	0.0467629	0	0	0.15332	0	0.0857035	0.0608687	0	0	0.0155876	0.0796746	0.0202896	5.11139	1.30164	gene		BRANCHLESS TRICHOME-like protein	AT1G11690|BRANCHLESS TRICHOME-like protein
AT1G11700	6.12595	6.90696	7.61812	6.13281	5.09232	6.42776	8.46074	8.3995	8.0157	6.88368	5.8843	8.29198	0.854819	1.20459	gene		At1g11700	AT1G11700|At1g11700
AT1G11710	1.46524	1.00948	1.74056	1.73763	1.66208	1.54266	1.67389	1.04994	1.6248	1.40509	1.64746	1.44954	1.17249	1.03163	gene		Pentatricopeptide repeat-containing protein At1g11710, mitochondrial	AT1G11710|Pentatricopeptide repeat-containing protein At1g11710, mitochondrial
AT1G11720	33.3576	28.2123	32.0869	30.5618	32.6404	33.9671	29.0952	34.4669	36.2512	31.2189	32.3898	33.2711	1.0375	1.06574	gene	ATSS3	SS3	AT1G11720|ATSS3|SS3
AT1G11730	0.483217	0.265652	0.706316	0.817708	0.565814	0.571356	1.12607	0.398252	0.469388	0.485062	0.651626	0.66457	1.34339	1.37007	gene	B3GALT1	Hexosyltransferase (Fragment)	AT1G11730|B3GALT1|Hexosyltransferase (Fragment)
AT1G11740	3.92809	4.78174	5.44872	2.55534	3.21806	3.02819	3.13474	2.49813	3.43014	4.71952	2.93386	3.021	0.621645	0.640108	gene		Ankyrin repeat family protein	AT1G11740|Ankyrin repeat family protein
AT1G11750	36.5842	32.994	34.4581	35.7236	44.0627	33.7957	30.0691	33.6342	34.6625	34.6788	37.8607	32.7886	1.09175	0.945495	gene	CLPP6	ATP-dependent Clp protease proteolytic subunit	AT1G11750|CLPP6|ATP-dependent Clp protease proteolytic subunit
AT1G11755	2.38491	2.444	3.38022	3.57747	2.7937	3.22816	2.1304	2.89638	2.70801	2.73638	3.19978	2.57826	1.16935	0.942217	gene	LEW1	Undecaprenyl pyrophosphate synthetase family protein	AT1G11755|LEW1|Undecaprenyl pyrophosphate synthetase family protein
AT1G11760	1.54318	1.9127	1.10992	1.12435	1.66208	1.42839	1.67389	1.33958	1.44427	1.52193	1.40494	1.48591	0.923128	0.976332	gene	MED32	MED32	AT1G11760|MED32|MED32
AT1G11765	0	0	0	0	0	0	0	0	0	0	0	0	#DIV/0!	#DIV/0!	gene		At1g11763	AT1G11765|At1g11763
AT1G11770	0	0	0.100902	0	0	0	0.0608687	0.0362048	0.0361068	0.0336341	0	0.0443934	0	1.31989	gene		Berberine bridge enzyme-like 2	AT1G11770|Berberine bridge enzyme-like 2
AT1G11780	1.90169	1.70018	1.69011	1.83984	2.29862	1.79977	1.33911	1.66542	1.44427	1.76399	1.97941	1.48293	1.12212	0.840668	gene		Alpha-ketoglutarate-dependent dioxygenase alkB	AT1G11780|Alpha-ketoglutarate-dependent dioxygenase alkB
AT1G11785	0.296165	0.318783	0.68109	0.357747	0.176817	0.171407	0.121737	0.362048	0.216641	0.432013	0.235324	0.233475	0.544715	0.540436	gene		Putative uncharacterized protein	AT1G11785|Putative uncharacterized protein
AT1G11790	5.06599	5.10053	3.90996	5.05957	5.05696	4.45658	5.0521	5.82897	5.23548	4.69216	4.8577	5.37218	1.03528	1.14493	gene	ADT1	Arogenate dehydratase	AT1G11790|ADT1|Arogenate dehydratase
AT1G11800	3.33576	3.666	3.73338	3.88411	3.99606	2.97105	4.04777	3.40325	2.81633	3.57838	3.61707	3.42245	1.01081	0.956423	gene		At1g11800/F25C20_3	AT1G11800|At1g11800/F25C20_3
AT1G11810	0.155876	0.106261	0.353158	0.0511068	0.353633	0.25711	0.334778	0.362048	0.216641	0.205098	0.220617	0.304489	1.07566	1.4846	gene		F-box protein At1g11810	AT1G11810|F-box protein At1g11810
AT1G11820	21.2771	19.2332	17.8849	19.2672	21.1473	19.3404	20.0562	20.2747	22.0973	19.4651	19.9183	20.8094	1.02328	1.06906	gene		Glucan endo-1,3-beta-glucosidase 1	AT1G11820|Glucan endo-1,3-beta-glucosidase 1
AT1G11840	104.578	98.0258	101.533	91.3278	102.165	90.3029	104.116	102.459	99.9074	101.379	94.5985	102.161	0.933119	1.00772	gene	ATGLX1		AT1G11840|ATGLX1
AT1G11850	6.313	4.46296	5.77665	6.43945	7.67385	6.59917	7.60858	7.92884	6.60754	5.51754	6.90415	7.38165	1.25131	1.33785	gene		F12F1.31 protein	AT1G11850|F12F1.31 protein
AT1G11860	521.204	440.08	452.294	435.736	572.391	436.945	465.28	516.244	548.281	471.193	481.691	509.935	1.02228	1.08222	gene		Glycine cleavage T-protein family	AT1G11860|Glycine cleavage T-protein family
AT1G11870	7.54442	7.75705	7.51722	7.97265	8.91156	7.71331	8.09553	7.16854	6.9325	7.60623	8.19918	7.39886	1.07796	0.972736	gene	OVA7	Serine--tRNA ligase, chloroplastic/mitochondrial	AT1G11870|OVA7|Serine--tRNA ligase, chloroplastic/mitochondrial
AT1G11880	0.810558	1.54078	0.554962	0.919922	0.495087	0.742763	0.669555	0.7603	0.686028	0.968768	0.719257	0.705295	0.742445	0.728032	gene		GPI mannosyltransferase 2	AT1G11880|GPI mannosyltransferase 2
AT1G11890	5.1751	6.42879	5.01989	6.95052	7.17876	4.54228	5.1434	5.2859	5.05495	5.54126	6.22385	5.16141	1.12318	0.931452	gene	SEC22	SEC22	AT1G11890|SEC22|SEC22
AT1G11900	1.41848	0.690696	1.05947	0.459961	0.63654	0.742763	1.64345	0.977529	1.33595	1.05622	0.613088	1.31898	0.580458	1.24878	gene		Pentatricopeptide repeat-containing protein At1g11900	AT1G11900|Pentatricopeptide repeat-containing protein At1g11900
AT1G11905	11.6596	12.0606	12.2596	10.988	8.59329	11.4843	11.4737	10.3184	8.66562	11.9933	10.3552	10.1526	0.863415	0.846523	gene		B-cell receptor-associated protein 31-like protein	AT1G11905|B-cell receptor-associated protein 31-like protein
AT1G11910	130.484	137.927	131.551	128.636	136.326	129.212	137.533	133.451	127.746	133.321	131.391	132.91	0.985527	0.996917	gene	APA1	aspartic proteinase A1	AT1G11910|APA1|aspartic proteinase A1
AT1G11915	0.374104	0.637566	0.45406	0.459961	0.388997	0.285678	0.426081	0.398252	0.577708	0.488577	0.378212	0.467347	0.77411	0.956548	gene		F12F1.23 protein	AT1G11915|F12F1.23 protein
AT1G11920	0.0779382	0.212522	0.100902	0.204427	0.0707267	0.199975	0.091303	0.108614	0.0361068	0.130454	0.158376	0.0786747	1.21404	0.603083	gene		Putative pectate lyase 2	AT1G11920|Putative pectate lyase 2
AT1G11925	0	0.0531305	0	0	0	0	0	0	0	0.0177102	0	0	0	0	gene		F12F1.21 protein	AT1G11925|F12F1.21 protein
AT1G11930	41.0579	37.032	41.9753	35.6214	39.713	37.4524	35.4864	40.3683	43.5086	40.0217	37.5956	39.7878	0.93938	0.994155	gene		Pyridoxal phosphate homeostasis protein	AT1G11930|Pyridoxal phosphate homeostasis protein
AT1G11940	0.779382	1.38139	1.05947	0.715495	1.4499	1.05701	1.39998	0.977529	1.11931	1.07342	1.07413	1.16561	1.00067	1.08588	gene		Core-2/I-branching beta-1,6-N-acetylglucosaminyltransferase family protein	AT1G11940|Core-2/I-branching beta-1,6-N-acetylglucosaminyltransferase family protein
AT1G11950	2.66549	4.30357	2.72436	3.21973	4.34969	2.88535	2.67822	3.14981	2.99686	3.23114	3.48492	2.94163	1.07854	0.910401	gene		Transcription factor jumonji (JmjC) domain-containing protein (Fragment)	AT1G11950|Transcription factor jumonji (JmjC) domain-containing protein (Fragment)
AT1G11960	5.20627	6.64131	5.37304	8.27929	3.99606	5.42789	4.44341	4.05493	4.69388	5.74021	5.90108	4.39741	1.02802	0.766071	gene		Hyperosmolality-gated Ca2+ permeable channel 1.3	AT1G11960|Hyperosmolality-gated Ca2+ permeable channel 1.3
AT1G11970	0	0	0	0	0	0	0	0	0	0	0	0	#DIV/0!	#DIV/0!	gene		F12F1.16 protein	AT1G11970|F12F1.16 protein
AT1G11980	0	0	0	0	0	0	0	0	0	0	0	0	#DIV/0!	#DIV/0!	gene	RUB3	NEDD8-like protein RUB3	AT1G11980|RUB3|NEDD8-like protein RUB3
AT1G11990	0.140289	0.212522	0.22703	0.102214	0.21218	0.114271	0.152172	0.0362048	0	0.19328	0.142888	0.0627921	0.73928	0.324876	gene		O-fucosyltransferase family protein	AT1G11990|O-fucosyltransferase family protein
AT1G12000	50.0364	53.7681	49.6691	58.1595	51.3476	52.6219	54.934	53.8365	54.8823	51.1578	54.043	54.5509	1.0564	1.06633	gene	PFP-BETA1	Pyrophosphate--fructose 6-phosphate 1-phosphotransferase subunit beta 1	AT1G12000|PFP-BETA1|Pyrophosphate--fructose 6-phosphate 1-phosphotransferase subunit beta 1
AT1G12010	3.9125	5.68496	6.18026	3.42415	4.34969	3.11389	3.89559	2.75156	1.80534	5.25924	3.62925	2.8175	0.69007	0.535723	gene		1-aminocyclopropane-1-carboxylate oxidase 3	AT1G12010|1-aminocyclopropane-1-carboxylate oxidase 3
AT1G12020	5.79861	4.46296	5.12079	3.42415	5.05696	4.94223	5.96513	4.96005	4.65777	5.12745	4.47445	5.19432	0.872646	1.01304	gene		F12F1.11	AT1G12020|F12F1.11
AT1G12030	0.670269	0.318783	0.731541	0.357747	0.63654	0.428517	0.669555	0.398252	0.758242	0.573531	0.474268	0.608683	0.826927	1.06129	gene		At1g12030	AT1G12030|At1g12030
AT1G12040	23.0541	21.2522	13.5209	33.4238	8.52257	21.1688	15.765	20.0574	25.0942	19.2757	21.0384	20.3055	1.09144	1.05342	gene	LRX1	Leucine-rich repeat extensin-like protein 1	AT1G12040|LRX1|Leucine-rich repeat extensin-like protein 1
AT1G12050	10.4281	11.0511	10.9731	10.7324	11.8467	9.91303	11.4433	11.7303	11.4458	10.8175	10.8307	11.5398	1.00123	1.06678	gene	FAH	Fumarylacetoacetase	AT1G12050|FAH|Fumarylacetoacetase
AT1G12060	2.58755	3.40035	2.85049	2.04427	1.98035	2.85678	3.22604	2.06367	2.6719	2.94613	2.2938	2.65387	0.778581	0.900799	gene	BAG5	BAG5	AT1G12060|BAG5|BAG5
AT1G12064	0.0779382	0	0	0	0.0353633	0	0	0.0724095	0.0361068	0.0259794	0.0117878	0.0361721	0.453735	1.39234	gene		Transmembrane protein	AT1G12064|Transmembrane protein
AT1G12070	0.420867	0.956349	0.554962	0.562174	0.919447	0.628492	0.578252	0.506867	0.577708	0.644059	0.703371	0.554276	1.09209	0.860597	gene		At1g12070	AT1G12070|At1g12070
AT1G12080	143.515	178.731	163.31	192.519	72.318	154.695	124.75	124.038	127.818	161.852	139.844	125.535	0.864022	0.775616	gene		At1g12080	AT1G12080|At1g12080
AT1G12090	172.664	206.04	177.386	144.172	161.646	167.036	200.958	178.308	171.182	185.364	157.618	183.483	0.850318	0.989854	gene	ELP	ELP	AT1G12090|ELP|ELP
AT1G12100	0.389691	0.584435	0.403609	0.715495	0.565814	0.285678	0.426081	0.434457	0.433281	0.459245	0.522329	0.431273	1.13736	0.939091	gene		Bifunctional inhibitor/lipid-transfer protein/seed storage 2S albumin superfamily protein	AT1G12100|Bifunctional inhibitor/lipid-transfer protein/seed storage 2S albumin superfamily protein
AT1G12110	40.8396	41.1761	41.4204	38.7389	35.4341	35.1099	36.7038	36.4582	35.7818	41.1454	36.4276	36.3146	0.885339	0.882592	gene	NPF6.3	NRT1.1	AT1G12110|NPF6.3|NRT1.1
AT1G12120	17.0061	15.6204	17.0525	13.8499	17.7524	17.4835	16.8606	16.6542	18.0173	16.5597	16.3619	17.1774	0.988061	1.0373	gene		T28K15.14 protein	AT1G12120|T28K15.14 protein
AT1G12130	0.0623506	0	0.0504511	0	0	0	0.091303	0	0.0722135	0.0376006	0	0.0545055	0	1.44959	gene		Flavin-containing monooxygenase FMO GS-OX-like 6	AT1G12130|Flavin-containing monooxygenase FMO GS-OX-like 6
AT1G12140	7.31061	7.75705	7.49199	7.66601	7.88603	8.45607	8.1564	7.34957	7.61853	7.51988	8.0027	7.70816	1.06421	1.02504	gene	FMOGS-OX5	Flavin-containing monooxygenase FMO GS-OX5	AT1G12140|FMOGS-OX5|Flavin-containing monooxygenase FMO GS-OX5
AT1G12150	0.982022	1.06261	1.63966	1.07324	0.813357	1.11414	1.76519	1.44819	1.44427	1.2281	1.00025	1.55255	0.814469	1.26419	gene		WEB family protein At1g12150	AT1G12150|WEB family protein At1g12150
AT1G12160	2.24462	1.9127	2.59823	2.50423	1.87426	2.14259	2.43475	1.73783	2.02198	2.25185	2.17369	2.06485	0.965291	0.916957	gene		Flavin-containing monooxygenase FMO GS-OX-like 1	AT1G12160|Flavin-containing monooxygenase FMO GS-OX-like 1
AT1G12170	0	0	0.0504511	0	0	0.0285678	0	0	0	0.016817	0.00952261	0	0.566248	0	gene		Putative F-box/kelch-repeat protein At1g12170	AT1G12170|Putative F-box/kelch-repeat protein At1g12170
AT1G12180	0	0	0.0252256	0	0	0	0	0	0	0.00840852	0	0	0	0	gene		BEST Arabidopsis thaliana protein match is: HSP20-like chaperones superfamily protein (TAIR:AT5G47600.1); Ha.	AT1G12180|BEST Arabidopsis thaliana protein match is: HSP20-like chaperones superfamily protein (TAIR:AT5G47600.1); Ha.
AT1G12190	0	0	0.0252256	0	0	0.0285678	0	0	0	0.00840852	0.00952261	0	1.1325	0	gene		Putative F-box protein At1g12190	AT1G12190|Putative F-box protein At1g12190
AT1G12200	3.72545	3.666	3.53158	4.08854	4.42042	3.97093	4.01733	3.87391	3.89953	3.64101	4.15996	3.93026	1.14253	1.07944	gene		Flavin-containing monooxygenase	AT1G12200|Flavin-containing monooxygenase
AT1G12210	1.41848	1.16887	1.66489	1.27767	1.20235	1.19985	1.00433	1.5568	1.40816	1.41741	1.22662	1.3231	0.865397	0.933463	gene	RFL1	Disease resistance protein RFL1	AT1G12210|RFL1|Disease resistance protein RFL1
AT1G12211	1.18466	1.06261	1.31173	1.02214	0.990174	0.828467	0.791293	1.30337	1.22763	1.18633	0.946925	1.10743	0.798195	0.933491	gene		unknown protein; Ha.	AT1G12211|unknown protein; Ha.
AT1G12220	2.50961	2.76279	3.07752	1.89095	3.67779	3.371	3.1956	2.67915	3.2135	2.78331	2.97991	3.02942	1.07064	1.08843	gene	RPS5	Disease resistance protein	AT1G12220|RPS5|Disease resistance protein
AT1G12230	31.6585	36.3944	29.4887	32.7594	31.5441	30.3676	26.8735	29.5793	25.4553	32.5139	31.557	27.3027	0.970572	0.839725	gene		Aldolase superfamily protein	AT1G12230|Aldolase superfamily protein
AT1G12240	34.9475	42.0794	34.8617	44.7184	47.6698	48.1082	44.5254	43.844	44.7363	37.2962	46.8321	44.3686	1.25568	1.18963	gene	BFRUCT4	Acid beta-fructofuranosidase 4, vacuolar	AT1G12240|BFRUCT4|Acid beta-fructofuranosidase 4, vacuolar
AT1G12244	5.03481	4.30357	4.08654	4.19075	5.16305	3.62811	4.71732	4.92385	4.91052	4.47497	4.32731	4.85056	0.967001	1.08393	gene		Polynucleotidyl transferase, ribonuclease H-like superfamily protein	AT1G12244|Polynucleotidyl transferase, ribonuclease H-like superfamily protein
AT1G12250	15.1356	11.9544	11.8812	13.1855	14.7819	13.3126	10.8042	10.8976	10.0377	12.9904	13.76	10.5798	1.05924	0.814435	gene	TL20.3	Thylakoid lumenal protein TL20.3, chloroplastic	AT1G12250|TL20.3|Thylakoid lumenal protein TL20.3, chloroplastic
AT1G12260	1.52759	1.75331	1.76579	2.04427	1.90962	1.5998	1.36954	1.84644	1.55259	1.68223	1.85123	1.58953	1.10046	0.944893	gene	NAC007	NAC domain-containing protein 7	AT1G12260|NAC007|NAC domain-containing protein 7
AT1G12270	43.6454	44.5234	42.1519	47.6826	40.8447	45.3086	39.6255	43.6991	48.5275	43.4402	44.6119	43.9507	1.02697	1.01175	gene	HOP1	Hop1	AT1G12270|HOP1|Hop1
AT1G12280	4.00603	2.60339	4.6415	3.93522	3.25343	3.54241	3.59125	4.5256	3.43014	3.75031	3.57702	3.849	0.953794	1.02631	gene	SUMM2	Disease resistance protein SUMM2	AT1G12280|SUMM2|Disease resistance protein SUMM2
AT1G12290	1.40289	1.38139	1.61444	1.68652	1.41453	1.5998	1.46085	1.59301	1.11931	1.46624	1.56695	1.39106	1.06869	0.948724	gene		Probable disease resistance protein At1g12290	AT1G12290|Probable disease resistance protein At1g12290
AT1G12300	2.35373	1.96583	1.48831	1.63542	2.54616	1.6855	1.67389	1.84644	2.05809	1.93596	1.95569	1.85947	1.01019	0.960492	gene		Pentatricopeptide repeat-containing protein At1g12300, mitochondrial	AT1G12300|Pentatricopeptide repeat-containing protein At1g12300, mitochondrial
AT1G12310	11.2855	12.0075	12.1839	10.3236	13.5088	11.5414	14.3041	12.0562	12.9984	11.8256	11.7913	13.1196	0.997093	1.10942	gene	CML13	Probable calcium-binding protein CML13	AT1G12310|CML13|Probable calcium-binding protein CML13
AT1G12320	12.6728	14.1327	14.3029	11.0391	15.1709	14.1125	15.8563	14.1923	15.7787	13.7028	13.4408	15.2757	0.980882	1.11479	gene		Ankyrin repeat/KH domain protein (DUF1442)	AT1G12320|Ankyrin repeat/KH domain protein (DUF1442)
AT1G12330	18.7208	18.2238	18.5156	18.654	13.4381	17.9406	12.4476	16.437	17.3312	18.4867	16.6775	15.4053	0.902138	0.833317	gene		Cyclin-dependent kinase-like protein	AT1G12330|Cyclin-dependent kinase-like protein
AT1G12340	0.420867	0.690696	0.781992	0.255534	0.495087	0.342814	0.91303	0.470662	0.577708	0.631185	0.364478	0.6538	0.57745	1.03583	gene		Probable protein cornichon homolog 2	AT1G12340|Probable protein cornichon homolog 2
AT1G12350	3.00842	2.60339	2.72436	2.35091	2.86443	2.99962	2.98256	3.14981	2.45526	2.77872	2.73832	2.86255	0.98546	1.03017	gene	PPCS1	Phosphopantothenate--cysteine ligase 1	AT1G12350|PPCS1|Phosphopantothenate--cysteine ligase 1
AT1G12360	10.4281	10.3073	10.5947	11.6523	12.0235	11.1414	8.94769	8.97878	10.4349	10.4434	11.6058	9.45378	1.1113	0.90524	gene	KEU	SNARE-interacting protein KEULE	AT1G12360|KEU|SNARE-interacting protein KEULE
AT1G12370	5.01922	4.83487	3.90996	4.5485	4.49114	5.37075	5.1434	5.14108	4.62167	4.58802	4.80347	4.96871	1.04696	1.08298	gene	PHR1	Deoxyribodipyrimidine photo-lyase	AT1G12370|PHR1|Deoxyribodipyrimidine photo-lyase
AT1G12380	4.75423	3.77227	3.80906	3.21973	5.6935	4.8851	5.17384	4.63421	5.3438	4.11185	4.59944	5.05062	1.11858	1.22831	gene		unknown protein; BEST Arabidopsis thaliana protein match is: unknown protein (TAIR:AT1G62870.1); Ha.	AT1G12380|unknown protein; BEST Arabidopsis thaliana protein match is: unknown protein (TAIR:AT1G62870.1); Ha.
AT1G12390	6.29741	5.36618	5.5244	4.08854	5.55205	6.39919	5.41731	4.09114	5.52433	5.72933	5.34659	5.01093	0.933197	0.87461	gene		Protein cornichon homolog 4	AT1G12390|Protein cornichon homolog 4
AT1G12400	1.74582	2.07209	1.71534	2.19759	2.1218	1.74264	2.09997	2.2447	1.87755	1.84441	2.02068	2.07407	1.09556	1.12451	gene		Nucleotide excision repair, TFIIH, subunit TTDA	AT1G12400|Nucleotide excision repair, TFIIH, subunit TTDA
AT1G12410	34.7605	33.791	33.4995	30.3574	43.5676	33.5958	38.1342	34.0687	35.9623	34.017	35.8403	36.0551	1.0536	1.05991	gene	CLPR2	ATP-dependent Clp protease proteolytic subunit-related protein 2, chloroplastic	AT1G12410|CLPR2|ATP-dependent Clp protease proteolytic subunit-related protein 2, chloroplastic
AT1G12411	0	0	0	0	0	0	0	0	0	0	0	0	#DIV/0!	#DIV/0!	gene		unknown protein; Ha.	AT1G12411|unknown protein; Ha.
AT1G12420	8.10558	7.65079	8.42534	8.68815	7.21412	9.08457	7.45641	8.3995	9.0628	8.06057	8.32895	8.30624	1.0333	1.03048	gene	ACR8	ACT domain-containing protein ACR8	AT1G12420|ACR8|ACT domain-containing protein ACR8
AT1G12430	15.1824	11.9544	13.0668	15.1276	14.6758	13.3412	12.752	13.3596	14.4066	13.4012	14.3815	13.506	1.07315	1.00782	gene	ARK3	Kinesin-like protein	AT1G12430|ARK3|Kinesin-like protein
AT1G12440	14.4186	15.461	13.8488	15.0765	17.2573	15.0267	14.6389	14.2285	13.2151	14.5761	15.7868	14.0275	1.08306	0.96236	gene	SAP1	Zinc finger A20 and AN1 domain-containing stress-associated protein 1	AT1G12440|SAP1|Zinc finger A20 and AN1 domain-containing stress-associated protein 1
AT1G12450	5.81419	6.37566	5.80188	6.84831	7.17876	5.48502	6.54338	6.8065	6.49922	5.99724	6.50403	6.61636	1.0845	1.10323	gene		At1g12450	AT1G12450|At1g12450
AT1G12460	4.87893	3.40035	4.03609	3.67969	5.26914	4.19947	3.59125	3.94632	4.33281	4.10513	4.38276	3.95679	1.06763	0.963867	gene		Probable LRR receptor-like serine/threonine-protein kinase At1g12460	AT1G12460|Probable LRR receptor-like serine/threonine-protein kinase At1g12460
AT1G12470	15.65	18.0644	19.2976	17.5296	17.1512	18.3691	17.7736	18.7541	16.1036	17.6706	17.6833	17.5438	1.00072	0.992821	gene	VPS18	Vacuolar sorting protein 18	AT1G12470|VPS18|Vacuolar sorting protein 18
AT1G12480	1.54318	1.32826	1.31173	0.511068	0.884084	0.942738	0.69999	0.7603	0.686028	1.39439	0.779296	0.715439	0.55888	0.513084	gene	SLAC1	SLAC1	AT1G12480|SLAC1|SLAC1
AT1G12490	0	0	0	0.102214	0	0.0857035	0.0304343	0.0362048	0.0361068	0	0.062639	0.0342486	#DIV/0!	#DIV/0!	gene		F-box associated ubiquitination effector family protein	AT1G12490|F-box associated ubiquitination effector family protein
AT1G12500	40.4811	35.5443	40.3861	40.681	35.6816	43.2517	43.0037	39.3908	44.7363	38.8038	39.8714	42.3769	1.02751	1.09208	gene		Probable sugar phosphate/phosphate translocator At1g12500	AT1G12500|Probable sugar phosphate/phosphate translocator At1g12500
AT1G12520	10.054	10.0417	9.9641	9.30143	11.1041	10.3701	11.1998	9.59426	8.88226	10.0199	10.2585	9.89212	1.02381	0.987244	gene	CCS	Copper chaperone for superoxide dismutase, chloroplastic/cytosolic	AT1G12520|CCS|Copper chaperone for superoxide dismutase, chloroplastic/cytosolic
AT1G12530	14.933	13.1232	13.2686	13.2878	12.9076	14.0839	12.3563	14.4457	15.9953	13.7749	13.4264	14.2658	0.9747	1.03563	gene		Putative uncharacterized protein	AT1G12530|Putative uncharacterized protein
AT1G12540	0	0	0	0	0	0	0	0	0	0	0	0	#DIV/0!	#DIV/0!	gene	BHLH55	Transcription factor bHLH55	AT1G12540|BHLH55|Transcription factor bHLH55
AT1G12550	1.35613	1.80644	1.84147	1.12435	2.26325	1.37126	1.36954	1.77403	1.55259	1.66801	1.58629	1.56539	0.951005	0.938478	gene	HPR3	Glyoxylate/hydroxypyruvate reductase HPR3	AT1G12550|HPR3|Glyoxylate/hydroxypyruvate reductase HPR3
AT1G12560	1.90169	1.85957	2.21985	2.91309	1.13163	3.48527	2.28257	1.81024	2.05809	1.9937	2.51	2.0503	1.25896	1.02839	gene	EXPA7	Expansin	AT1G12560|EXPA7|Expansin
AT1G12570	0.841733	0.425044	0.781992	0.817708	0.919447	0.685628	0.69999	0.543071	0.649922	0.682923	0.807594	0.630994	1.18256	0.923961	gene		At1g12570	AT1G12570|At1g12570
AT1G12580	25.8755	28.0529	24.1913	24.6335	27.2298	23.9113	24.3475	24.3658	26.6829	26.0399	25.2582	25.1321	0.969979	0.965136	gene	PEPKR1	PEPKR1	AT1G12580|PEPKR1|PEPKR1
AT1G12600	0.0155876	0.159391	0.0756767	0.15332	0.0353633	0.114271	0.091303	0.144819	0.252747	0.0835519	0.100985	0.162956	1.20865	1.95036	gene	UTR4	UDP-galactose/UDP-glucose transporter 4	AT1G12600|UTR4|UDP-galactose/UDP-glucose transporter 4
AT1G12610	0.0779382	0	0.0504511	0	0.0707267	0.0571356	0.0304343	0	0.10832	0.0427965	0.0426208	0.0462515	0.995895	1.08073	gene	DREB1F	Dehydration-responsive element-binding protein 1F	AT1G12610|DREB1F|Dehydration-responsive element-binding protein 1F
AT1G12615	0	0	0	0	0	0	0	0	0	0	0	0	#DIV/0!	#DIV/0!	gene		Pentatricopeptide (PPR) repeat protein	AT1G12615|Pentatricopeptide (PPR) repeat protein
AT1G12620	3.4137	3.02844	3.60726	3.06641	3.25343	3.14246	2.98256	3.65668	3.2135	3.3498	3.1541	3.28425	0.941579	0.980432	gene		Pentatricopeptide repeat-containing protein At1g12620	AT1G12620|Pentatricopeptide repeat-containing protein At1g12620
AT1G12630	0.155876	0.478174	0.378383	0.15332	0.388997	0.25711	0.304343	0.253433	0.216641	0.337478	0.266476	0.258139	0.789609	0.764906	gene	ERF027	Ethylene-responsive transcription factor ERF027	AT1G12630|ERF027|Ethylene-responsive transcription factor ERF027
AT1G12640	7.9497	8.81966	9.0812	8.58593	8.55793	7.91329	8.61291	9.95631	8.5573	8.61685	8.35238	9.04218	0.969308	1.04936	gene	LPLAT1	Lysophospholipid acyltransferase 1	AT1G12640|LPLAT1|Lysophospholipid acyltransferase 1
AT1G12650	8.9629	7.59766	8.45056	10.988	9.76028	10.513	9.49551	8.97878	8.91837	8.33704	10.4204	9.13089	1.24989	1.09522	gene		At1g12650/T12C24_1	AT1G12650|At1g12650/T12C24_1
AT1G12660	0	0	0	0	0	0	0.0304343	0	0	0	0	0.0101448	#DIV/0!	#DIV/0!	gene		Predicted to encode a PR (pathogenesis-related) protein. Belongs to the plant thionin (PR-13) family with the following members: At1g66100, At5g36910, At1g72260, At2g15010, At1g12663, At1g12660.	AT1G12660|Predicted to encode a PR (pathogenesis-related) protein. Belongs to the plant thionin (PR-13) family with the following members: At1g66100, At5g36910, At1g72260, At2g15010, At1g12663, At1g12660.
AT1G12663	0	0	0	0	0	0	0	0	0	0	0	0	#DIV/0!	#DIV/0!	gene		Thionin-like protein 2	AT1G12663|Thionin-like protein 2
AT1G12665	0	0	0	0	0	0	0	0	0	0	0	0	#DIV/0!	#DIV/0!	gene		Thionin-like protein	AT1G12665|Thionin-like protein
AT1G12672	0.0311753	0	0.0252256	0	0.0353633	0	0.0304343	0.0724095	0.0361068	0.0188003	0.0117878	0.0463169	0.627	2.46363	gene		unknown protein; LOCATED IN: endomembrane system; BEST Arabidopsis thaliana protein match is: unknown protein (TAIR:AT1G12663.1); Ha.	AT1G12672|unknown protein; LOCATED IN: endomembrane system; BEST Arabidopsis thaliana protein match is: unknown protein (TAIR:AT1G12663.1); Ha.
AT1G12680	10.584	10.1479	13.4704	12.5723	10.8212	12.7984	12.2042	11.3683	11.7347	11.4008	12.0639	11.7691	1.05817	1.0323	gene	PEPKR2	Serine/threonine-protein kinase PEPKR2	AT1G12680|PEPKR2|Serine/threonine-protein kinase PEPKR2
AT1G12700	3.60075	3.50661	3.96041	3.73079	3.39488	3.68525	3.13474	3.62048	3.43014	3.68926	3.60364	3.39512	0.976793	0.920271	gene		ATP binding;nucleic acid binding;helicases	AT1G12700|ATP binding;nucleic acid binding;helicases
AT1G12710	0.639094	0.531305	0.706316	1.07324	1.02554	0.999874	0.730424	0.905119	0.866562	0.625571	1.03288	0.834035	1.65111	1.33324	gene	AtPP2-A12	phloem protein 2-A12	AT1G12710|AtPP2-A12|phloem protein 2-A12
AT1G12730	1.07555	1.06261	1.74056	1.43099	1.34381	1.05701	1.36954	1.08614	0.830455	1.29291	1.27727	1.09538	0.987904	0.847223	gene		GPI transamidase subunit PIG-U	AT1G12730|GPI transamidase subunit PIG-U
AT1G12740	0.888496	1.00948	1.84147	1.58431	0.990174	0.971306	2.00867	1.62921	1.55259	1.24648	1.18193	1.73016	0.948214	1.38803	gene	CYP87A2	Cytochrome P450, family 87, subfamily A, polypeptide 2	AT1G12740|CYP87A2|Cytochrome P450, family 87, subfamily A, polypeptide 2
AT1G12750	6.42211	4.99427	6.76045	6.38834	6.3654	6.05638	6.08687	6.00999	5.01884	6.05894	6.27004	5.70523	1.03484	0.941622	gene	RBL6	RHOMBOID-like protein 6, mitochondrial	AT1G12750|RBL6|RHOMBOID-like protein 6, mitochondrial
AT1G12760	25.5949	24.0681	25.3517	27.3421	24.8604	25.2825	23.7692	24.8727	25.8524	25.0049	25.8284	24.8314	1.03293	0.993063	gene		E3 ubiquitin-protein ligase At1g12760	AT1G12760|E3 ubiquitin-protein ligase At1g12760
AT1G12770	53.3721	54.1931	48.8619	45.485	47.1747	48.0511	52.0731	55.2847	54.3768	52.1424	46.9036	53.9115	0.899529	1.03393	gene	RH47	DEAD-box ATP-dependent RNA helicase 47, mitochondrial	AT1G12770|RH47|DEAD-box ATP-dependent RNA helicase 47, mitochondrial
AT1G12775	1.27819	1.54078	2.04327	1.37988	1.90962	1.5998	1.79563	1.44819	1.40816	1.62075	1.62977	1.55066	1.00557	0.956756	gene		Pentatricopeptide repeat-containing protein At1g12775, mitochondrial	AT1G12775|Pentatricopeptide repeat-containing protein At1g12775, mitochondrial
AT1G12780	38.7041	47.5518	42.8078	48.9603	48.9782	61.3351	37.1603	39.9701	40.0063	43.0212	53.0912	39.0456	1.23407	0.907588	gene	UGE1	Bifunctional UDP-glucose 4-epimerase and UDP-xylose 4-epimerase 1	AT1G12780|UGE1|Bifunctional UDP-glucose 4-epimerase and UDP-xylose 4-epimerase 1
AT1G12790	1.10672	1.80644	1.84147	1.73763	2.08644	1.28555	1.1565	1.19476	1.37206	1.58488	1.70321	1.24111	1.07466	0.783094	gene	PTD	Protein PARTING DANCERS	AT1G12790|PTD|Protein PARTING DANCERS
AT1G12800	67.0737	62.694	65.5108	64.1901	84.0587	66.9344	70.3642	71.5768	77.0157	65.0928	71.7277	72.9856	1.10193	1.12125	gene		Nucleic acid-binding, OB-fold-like protein	AT1G12800|Nucleic acid-binding, OB-fold-like protein
AT1G12805	0.389691	0.531305	0.252256	0.511068	0.813357	1.91404	0.456515	0.905119	0.397174	0.391084	1.07949	0.586269	2.76025	1.49909	gene		Nucleotide binding protein	AT1G12805|Nucleotide binding protein
AT1G12810	5.86096	5.84435	4.91898	6.23502	5.12768	5.14221	5.78252	4.96005	5.95762	5.54143	5.50164	5.56673	0.992819	1.00457	gene		Proline-rich family protein	AT1G12810|Proline-rich family protein
AT1G12820	18.1908	14.8765	14.3029	18.9095	18.1414	15.8551	17.5606	16.7628	16.7535	15.7901	17.6353	17.0256	1.11686	1.07825	gene	AFB3	Protein AUXIN SIGNALING F-BOX 3	AT1G12820|AFB3|Protein AUXIN SIGNALING F-BOX 3
AT1G12830	27.9487	32.0908	22.3751	34.446	19.3791	27.6536	26.1127	25.6692	29.427	27.4715	27.1596	27.0696	0.988645	0.98537	gene		F13K23.8 protein	AT1G12830|F13K23.8 protein
AT1G12840	54.2606	60.9407	49.6439	57.8017	49.6501	54.7645	57.1861	51.8452	55.5322	54.9484	54.0721	54.8545	0.984053	0.998291	gene	VHA-C	V-type proton ATPase subunit C	AT1G12840|VHA-C|V-type proton ATPase subunit C
AT1G12845	1.43406	1.64705	1.66489	1.02214	0.990174	1.19985	1.09564	1.15855	1.37206	1.582	1.07072	1.20875	0.676814	0.764064	gene		At1g12845	AT1G12845|At1g12845
AT1G12850	9.99168	12.4857	10.5947	11.6012	11.6699	9.1417	12.6607	10.5718	11.0848	11.024	10.8043	11.4391	0.980066	1.03765	gene		At1g12850/F13K23_8	AT1G12850|At1g12850/F13K23_8
AT1G12855	0.124701	0.212522	0.201804	0	0.282907	0.0857035	0.21304	0.144819	0.180534	0.179676	0.12287	0.179464	0.683843	0.998823	gene		Putative F-box protein At1g12855	AT1G12855|Putative F-box protein At1g12855
AT1G12860	26.8419	24.8651	22.703	26.9333	28.1846	25.2254	20.2997	29	27.2967	24.8033	26.7811	25.5321	1.07974	1.02938	gene	SCRM2	Transcription factor SCREAM2	AT1G12860|SCRM2|Transcription factor SCREAM2
AT1G12870	0.0155876	0.0531305	0.0252256	0	0	0	0	0	0	0.0313146	0	0	0	0	gene		Putative F-box/kelch-repeat protein At1g12870	AT1G12870|Putative F-box/kelch-repeat protein At1g12870
AT1G12880	5.75184	6.8007	8.42534	6.64388	6.25931	6.31349	5.75209	5.64794	7.04082	6.99263	6.40556	6.14695	0.916045	0.879061	gene	NUDT12	NUDT12	AT1G12880|NUDT12|NUDT12
AT1G12890	0	0	0.0504511	0	0	0	0.0608687	0	0.0361068	0.016817	0	0.0323251	0	1.92217	gene	ERF088	Ethylene-responsive transcription factor ERF088	AT1G12890|ERF088|Ethylene-responsive transcription factor ERF088
AT1G12900	357.518	322.661	272.739	272.092	388.148	282.364	297.526	320.738	334.529	317.64	314.202	317.598	0.989177	0.999868	gene	GAPA-2	glyceraldehyde 3-phosphate dehydrogenase A subunit 2	AT1G12900|GAPA-2|glyceraldehyde 3-phosphate dehydrogenase A subunit 2
AT1G12910	7.27943	7.33201	6.15504	7.81933	7.53239	7.4562	6.48251	8.25469	8.81005	6.92216	7.60264	7.84908	1.09831	1.13391	gene	LWD1	WD repeat-containing protein LWD1	AT1G12910|LWD1|WD repeat-containing protein LWD1
AT1G12920	81.2116	81.1303	87.1291	73.8493	79.9565	86.9033	89.203	83.7416	88.3893	83.157	80.2364	87.1113	0.964878	1.04755	gene	ERF1-2	Eukaryotic peptide chain release factor subunit 1-2	AT1G12920|ERF1-2|Eukaryotic peptide chain release factor subunit 1-2
AT1G12930	10.5373	10.3604	8.47579	8.73926	9.72492	9.8559	8.79552	10.1373	11.2653	9.79116	9.44002	10.0661	0.964137	1.02808	gene		ARM repeat superfamily protein	AT1G12930|ARM repeat superfamily protein
AT1G12940	0.202639	0.265652	0.327932	0.204427	0.141453	0.285678	0.21304	0.434457	0.324961	0.265408	0.21052	0.324153	0.793192	1.22134	gene	NRT2.5	High affinity nitrate transporter 2.5	AT1G12940|NRT2.5|High affinity nitrate transporter 2.5
AT1G12950	1.91728	1.64705	2.1694	1.43099	1.16699	1.37126	1.64345	1.33958	1.22763	1.91124	1.32308	1.40355	0.692261	0.734367	gene	DTX31	Protein DETOXIFICATION	AT1G12950|DTX31|Protein DETOXIFICATION
AT1G12960	0	0	0	0	0	0	0.0304343	0	0	0	0	0.0101448	#DIV/0!	#DIV/0!	gene	RPL27AA	Putative 60S ribosomal protein L27a-1	AT1G12960|RPL27AA|Putative 60S ribosomal protein L27a-1
AT1G12970	8.72908	9.98853	10.6452	8.17708	8.06284	7.65618	7.76075	7.49439	8.66562	9.7876	7.96537	7.97359	0.813822	0.814662	gene	PIRL3	Plant intracellular Ras-group-related LRR protein 3	AT1G12970|PIRL3|Plant intracellular Ras-group-related LRR protein 3
AT1G12980	0.0779382	0.106261	0	0.102214	0.0707267	0.0285678	0	0	0.180534	0.0613997	0.0671693	0.0601779	1.09397	0.980101	gene	ESR1	Ethylene-responsive transcription factor ESR1	AT1G12980|ESR1|Ethylene-responsive transcription factor ESR1
AT1G12990	4.22425	3.40035	3.93519	3.06641	5.48132	4.14233	5.35644	5.68415	5.77708	3.85326	4.23002	5.60589	1.09778	1.45484	gene		Beta-1,4-N-acetylglucosaminyltransferase family protein	AT1G12990|Beta-1,4-N-acetylglucosaminyltransferase family protein
AT1G13000	11.8778	10.573	11.7047	11.8057	9.79565	11.4271	10.9259	8.94258	10.0738	11.3851	11.0095	9.98076	0.967004	0.876648	gene		Transmembrane protein, putative (DUF707)	AT1G13000|Transmembrane protein, putative (DUF707)
AT1G13020	40.7461	39.3166	40.1843	41.7542	34.7268	42.6232	41.2689	42.1061	46.4694	40.0823	39.7014	43.2815	0.990496	1.07981	gene	EIF4B2	eIF4B2	AT1G13020|EIF4B2|eIF4B2
AT1G13030	8.13675	8.39462	8.17308	9.8125	9.05302	8.9703	7.03033	8.00125	9.27944	8.23482	9.2786	8.10367	1.12675	0.984074	gene	COIL	Coilin	AT1G13030|COIL|Coilin
AT1G13040	1.94846	1.85957	2.14417	2.14648	1.90962	1.88548	2.9217	1.88265	2.41915	1.98407	1.98053	2.40783	0.998217	1.21359	gene		Pentatricopeptide repeat-containing protein At1g13040, mitochondrial	AT1G13040|Pentatricopeptide repeat-containing protein At1g13040, mitochondrial
AT1G13050	1.65229	1.48765	1.41263	1.73763	1.16699	1.7712	1.21737	1.44819	2.05809	1.51753	1.55861	1.57455	1.02707	1.03758	gene		F3F19.7	AT1G13050|F3F19.7
AT1G13060	34.9007	34.216	37.1068	35.417	40.3849	33.0815	42.6081	40.0787	39.8258	35.4079	36.2945	40.8375	1.02504	1.15335	gene	PBE1	20S proteasome beta subunit E1	AT1G13060|PBE1|20S proteasome beta subunit E1
AT1G13080	9.38376	7.43827	8.14786	10.7324	9.79565	9.82733	10.0129	10.5718	12.7818	8.3233	10.1185	11.1222	1.21568	1.33627	gene	CYP71B2	Cytochrome P450 71B2	AT1G13080|CYP71B2|Cytochrome P450 71B2
AT1G13090	11.4725	11.1043	10.6452	11.8568	13.2259	11.1986	11.7781	12.9975	13.2151	11.074	12.0937	12.6636	1.09209	1.14354	gene	CYP71B28	Cytochrome P450 71B28	AT1G13090|CYP71B28|Cytochrome P450 71B28
AT1G13100	4.45807	3.93166	3.90996	4.19075	5.87032	5.0565	4.86949	3.8015	4.2606	4.0999	5.03919	4.31053	1.2291	1.05138	gene	CYP71B29	Cytochrome P450 71B29	AT1G13100|CYP71B29|Cytochrome P450 71B29
AT1G13110	33.3108	29.7531	31.204	29.4375	32.1099	31.8531	30.7387	31.5706	33.0377	31.4226	31.1335	31.7823	0.990799	1.01145	gene	CYP71B7	CYP71B7	AT1G13110|CYP71B7|CYP71B7
AT1G13120	13.608	13.1232	13.975	15.4342	14.7819	15.1981	13.9998	14.4457	13.6845	13.5687	15.1381	14.0433	1.11566	1.03498	gene	GLE1	Protein GLE1	AT1G13120|GLE1|Protein GLE1
AT1G13130	0.748207	0.425044	0.504511	0.868815	0.388997	0.371382	0.852161	0.579276	0.577708	0.559254	0.543064	0.669715	0.971051	1.19751	gene		At1g13130	AT1G13130|At1g13130
AT1G13140	0.52998	0.637566	0.252256	0.562174	0.919447	0.514221	0.791293	0.506867	0.361068	0.473267	0.665281	0.553076	1.40572	1.16863	gene	CYP86C3	At1g13140	AT1G13140|CYP86C3|At1g13140
AT1G13143	0.0155876	0.159391	0	0.0511068	0.0707267	0.114271	0.21304	0	0.10832	0.0583264	0.0787016	0.10712	1.34933	1.83657	gene			AT1G13143
AT1G13150	0.296165	0.265652	0.479286	0.255534	0.459723	0.399949	0.152172	0.434457	0.10832	0.347034	0.371736	0.23165	1.07118	0.667512	gene	CYP86C4	Cytochrome P450, family 86, subfamily C, polypeptide 4	AT1G13150|CYP86C4|Cytochrome P450, family 86, subfamily C, polypeptide 4
AT1G13160	16.2423	17.7987	16.2705	17.3763	16.5854	16.3122	17.0432	16.8714	18.5589	16.7705	16.758	17.4912	0.999253	1.04297	gene		ARM repeat superfamily protein	AT1G13160|ARM repeat superfamily protein
AT1G13170	13.3742	14.3984	14.5551	12.7767	15.4891	14.9695	16.3128	14.7353	14.5871	14.1092	14.4118	15.2118	1.02144	1.07814	gene	ORP1D	OSBP(Oxysterol binding protein)-related protein 1D	AT1G13170|ORP1D|OSBP(Oxysterol binding protein)-related protein 1D
AT1G13180	2.29138	2.97531	3.20365	2.35091	3.78388	2.4854	3.37821	2.53433	2.92465	2.82345	2.8734	2.94573	1.01769	1.04331	gene	ARP3	Actin-related protein 3	AT1G13180|ARP3|Actin-related protein 3
AT1G13190	32.2353	30.1781	29.413	30.8174	28.5736	31.8817	28.3344	31.9326	32.46	30.6088	30.4242	30.909	0.99397	1.00981	gene		F3F19.21 protein	AT1G13190|F3F19.21 protein
AT1G13195	2.86813	4.03792	3.05229	3.0153	2.89979	3.45671	2.70866	2.82397	3.719	3.31945	3.12393	3.08387	0.941101	0.929033	gene		At1g13195	AT1G13195|At1g13195
AT1G13200	0	0	0.0504511	0	0.0707267	0	0	0	0	0.016817	0.0235756	0	1.40189	0	gene		Putative F-box/kelch-repeat protein At1g13200	AT1G13200|Putative F-box/kelch-repeat protein At1g13200
AT1G13210	16.0553	16.4173	20.4579	19.165	16.6208	19.169	13.3302	18.2834	17.4035	17.6435	18.3183	16.339	1.03824	0.926065	gene	ALA11	Probable phospholipid-transporting ATPase 11	AT1G13210|ALA11|Probable phospholipid-transporting ATPase 11
AT1G13220	28.7904	25.6089	26.4868	25.4001	25.7092	28.1393	25.9909	26.8277	28.5604	26.962	26.4162	27.1264	0.979754	1.00609	gene	LINC2	nuclear matrix constituent protein-related	AT1G13220|LINC2|nuclear matrix constituent protein-related
AT1G13230	0.155876	0.106261	0.176579	0.0511068	0.10609	0.285678	0.121737	0.144819	0.180534	0.146239	0.147625	0.14903	1.00948	1.01909	gene	PII-2	Piriformospora indica-insensitive protein 2	AT1G13230|PII-2|Piriformospora indica-insensitive protein 2
AT1G13245	26.0937	23.3774	25.1247	28.0065	32.0746	29.1963	28.4561	26.0674	25.2747	24.8653	29.7591	26.5994	1.19681	1.06974	gene	RTFL17	At1g13245	AT1G13245|RTFL17|At1g13245
AT1G13250	19.999	21.3053	15.9678	22.2314	20.9705	19.3118	18.8084	18.5006	22.8917	19.0907	20.8379	20.0669	1.09152	1.05114	gene	GATL3	Probable galacturonosyltransferase-like 3	AT1G13250|GATL3|Probable galacturonosyltransferase-like 3
AT1G13260	34.4799	35.5974	28.5806	33.3216	32.2867	33.3672	36.5516	40.1873	37.0455	32.886	32.9919	37.9281	1.00322	1.15332	gene	RAV1	AP2/ERF and B3 domain-containing transcription factor RAV1	AT1G13260|RAV1|AP2/ERF and B3 domain-containing transcription factor RAV1
AT1G13270	16.0709	16.0454	14.7822	13.8499	17.0805	14.3696	14.2737	14.5905	16.9341	15.6328	15.1	15.2661	0.965918	0.976542	gene	MAP1B	Methionine aminopeptidase 1B, chloroplastic	AT1G13270|MAP1B|Methionine aminopeptidase 1B, chloroplastic
AT1G13280	32.5002	29.9656	36.905	35.1614	22.7033	35.3955	23.0084	32.5119	27.73	33.1236	31.0867	27.7501	0.938507	0.837773	gene	AOC4	Allene oxide cyclase 4, chloroplastic	AT1G13280|AOC4|Allene oxide cyclase 4, chloroplastic
AT1G13290	0.0155876	0	0	0	0	0.0571356	0.0608687	0	0	0.00519588	0.0190452	0.0202896	3.66544	3.90493	gene	WIP6	Zinc finger protein WIP6	AT1G13290|WIP6|Zinc finger protein WIP6
AT1G13300	13.608	12.5388	19.8021	13.9521	8.66402	12.1985	12.5694	11.6941	10.2904	15.3163	11.6049	11.518	0.757682	0.752008	gene	HRS1	Transcription factor HRS1	AT1G13300|HRS1|Transcription factor HRS1
AT1G13310	0.124701	0.212522	0.176579	0.15332	0.10609	0.199975	0.0608687	0.217229	0.10832	0.171267	0.153128	0.128806	0.894089	0.752075	gene		Endosomal targeting BRO1-like domain-containing protein	AT1G13310|Endosomal targeting BRO1-like domain-containing protein
AT1G13320	30.5518	31.2939	30.2202	33.1683	30.6954	32.7959	27.6039	32.005	32.5322	30.6886	32.2198	30.7137	1.0499	1.00082	gene	PP2AA3	Serine/threonine-protein phosphatase 2A 65 kDa regulatory subunit A gamma isoform	AT1G13320|PP2AA3|Serine/threonine-protein phosphatase 2A 65 kDa regulatory subunit A gamma isoform
AT1G13330	2.30697	1.80644	2.2703	1.68652	1.62671	1.51409	2.37388	1.4844	2.20251	2.1279	1.60911	2.02026	0.756195	0.949414	gene	HOP2	Homologous-pairing protein 2 homolog	AT1G13330|HOP2|Homologous-pairing protein 2 homolog
AT1G13340	2.16668	1.85957	2.29553	1.4821	1.16699	1.34269	1.88693	1.12235	2.20251	2.10726	1.33059	1.73726	0.631432	0.824418	gene		Regulator of Vps4 activity in the MVB pathway protein	AT1G13340|Regulator of Vps4 activity in the MVB pathway protein
AT1G13350	29.8503	30.7626	32.8941	35.5192	27.3712	30.4533	27.0866	28.3121	30.6546	31.169	31.1146	28.6844	0.998253	0.920287	gene		Protein kinase superfamily protein	AT1G13350|Protein kinase superfamily protein
AT1G13360	5.1751	4.94114	7.87037	4.24186	6.29468	5.59929	7.60858	5.24969	6.28258	5.99554	5.37861	6.38028	0.897102	1.06417	gene		T6J4.11 protein	AT1G13360|T6J4.11 protein
AT1G13370	0.0623506	0	0.0756767	0	0.10609	0.0571356	0.0304343	0.0724095	0	0.0460091	0.0544086	0.0342813	1.18256	0.745098	gene		Histone H3-like 1	AT1G13370|Histone H3-like 1
AT1G13380	8.61997	8.97905	8.72804	9.19922	10.8919	10.2558	9.70855	8.65294	8.23234	8.77569	10.1157	8.86461	1.15269	1.01013	gene		Expressed protein	AT1G13380|Expressed protein
AT1G13390	10.662	11.4231	12.1335	9.96582	11.1395	10.3987	10.6216	8.90637	8.08791	11.4062	10.5013	9.20529	0.92067	0.807045	gene		At1g13390	AT1G13390|At1g13390
AT1G13400	0.109114	0.0531305	0.0756767	0.204427	0.247543	0.0857035	0.121737	0.181024	0.144427	0.0793069	0.179225	0.149063	2.25989	1.87957	gene	JGL	Zinc finger protein JAGGED-like	AT1G13400|JGL|Zinc finger protein JAGGED-like
AT1G13410	0.52998	0.265652	0.580188	1.02214	0.671904	0.685628	0.91303	0.868914	0.613815	0.458607	0.793222	0.798586	1.72963	1.74133	gene		Tetratricopeptide repeat (TPR)-like superfamily protein	AT1G13410|Tetratricopeptide repeat (TPR)-like superfamily protein
AT1G13420	6.54681	5.15366	8.42534	8.02376	4.66796	6.6563	6.45208	8.07366	8.84616	6.7086	6.44934	7.79063	0.961354	1.16129	gene	SOT8	Cytosolic sulfotransferase 8	AT1G13420|SOT8|Cytosolic sulfotransferase 8
AT1G13430	0.342928	0.425044	0.428835	0.357747	0.31827	0.599924	0.426081	0.470662	0.361068	0.398936	0.425314	0.41927	1.06612	1.05097	gene	STO9	Cytosolic sulfotransferase 9	AT1G13430|STO9|Cytosolic sulfotransferase 9
AT1G13440	264.226	288.18	246.403	256.249	286.089	241.741	290.252	271.355	256.791	266.27	261.36	272.799	0.98156	1.02452	gene	GAPC2	Glyceraldehyde-3-phosphate dehydrogenase GAPC2, cytosolic	AT1G13440|GAPC2|Glyceraldehyde-3-phosphate dehydrogenase GAPC2, cytosolic
AT1G13450	33.6537	36.7132	35.4924	31.6862	29.2455	31.9674	29.1865	30.412	32.4961	35.2864	30.9664	30.6982	0.877571	0.869972	gene	GT-1	Trihelix transcription factor GT-1	AT1G13450|GT-1|Trihelix transcription factor GT-1
AT1G13460	2.71225	2.92218	4.38925	2.65755	3.81924	2.37113	3.34778	3.58427	2.74411	3.34123	2.94931	3.22539	0.882702	0.965331	gene	B'THETA	Serine/threonine protein phosphatase 2A 57 kDa regulatory subunit B' theta isoform	AT1G13460|B'THETA|Serine/threonine protein phosphatase 2A 57 kDa regulatory subunit B' theta isoform
AT1G13470	0.389691	0.478174	0.378383	0.459961	0.601177	0.485653	0.273909	0.506867	0.469388	0.415416	0.515597	0.416721	1.24116	1.00314	gene		Protein of unknown function (DUF1262)	AT1G13470|Protein of unknown function (DUF1262)
AT1G13480	5.09716	4.94114	4.61628	3.88411	2.19253	4.05663	4.32167	3.65668	3.89953	4.88486	3.37776	3.9593	0.691475	0.810524	gene		At1g13480	AT1G13480|At1g13480
AT1G13485	0	0	0	0	0.10609	0	0	0	0	0	0.0353633	0	#DIV/0!	#DIV/0!	gene		unknown protein; FUNCTIONS IN: molecular_function unknown; INVOLVED IN: biological_process unknown; LOCATED IN: cellular_component unknown; Ha.	AT1G13485|unknown protein; FUNCTIONS IN: molecular_function unknown; INVOLVED IN: biological_process unknown; LOCATED IN: cellular_component unknown; Ha.
AT1G13490	0.0467629	0.106261	0.0504511	0.0511068	0	0	0.0608687	0.0362048	0.10832	0.067825	0.0170356	0.0684646	0.25117	1.00943	gene		F13B4.1 protein	AT1G13490|F13B4.1 protein
AT1G13500	0.763795	0.690696	0.731541	1.58431	0.601177	0.542789	0.821727	0.977529	0.686028	0.728677	0.909425	0.828428	1.24805	1.13689	gene		Protein of unknown function (DUF1262)	AT1G13500|Protein of unknown function (DUF1262)
AT1G13510	1.93287	1.48765	1.43786	1.78874	1.37917	1.48553	2.55648	1.81024	1.80534	1.61946	1.55114	2.05735	0.957816	1.27039	gene		Uncharacterized protein At1g13510	AT1G13510|Uncharacterized protein At1g13510
AT1G13520	7.48207	6.53505	7.7947	8.68815	4.20824	7.48477	7.03033	6.8789	5.63265	7.27061	6.79372	6.51396	0.934409	0.895931	gene		At1g13520	AT1G13520|At1g13520
AT1G13530	2.75901	1.75331	2.85049	3.37305	2.29862	2.85678	2.25214	2.49813	2.27473	2.45427	2.84282	2.34166	1.15831	0.954119	gene		Protein of unknown function (DUF1262)	AT1G13530|Protein of unknown function (DUF1262)
AT1G13540	0.888496	0.956349	0.90812	1.22656	0.459723	1.22842	0.973898	1.01373	1.19152	0.917655	0.971567	1.05972	1.05875	1.15481	gene		At1g13540	AT1G13540|At1g13540
AT1G13550	0.467629	0.743827	0.504511	0.971028	0.247543	0.485653	0.486949	0.579276	0.433281	0.571989	0.568075	0.499836	0.993157	0.873855	gene		Putative uncharacterized protein	AT1G13550|Putative uncharacterized protein
AT1G13560	11.3166	12.22	11.9569	11.3968	14.3929	11.0272	11.6259	13.2871	11.3375	11.8312	12.2723	12.0835	1.03728	1.02133	gene	AAPT1	ATAAPT1	AT1G13560|AAPT1|ATAAPT1
AT1G13570	2.21345	1.16887	3.10274	2.86198	2.89979	2.71394	2.25214	2.46192	2.20251	2.16169	2.82524	2.30553	1.30696	1.06654	gene		F-box/FBD/LRR-repeat protein At1g13570	AT1G13570|F-box/FBD/LRR-repeat protein At1g13570
AT1G13580	3.38252	3.71913	3.80906	3.16862	2.97052	3.62811	4.65645	3.65668	4.2606	3.6369	3.25575	4.19124	0.895198	1.15242	gene	LAG13	LOH3	AT1G13580|LAG13|LOH3
AT1G13590	1.6367	1.70018	1.26128	1.43099	1.13163	1.34269	1.18694	1.33958	0.722135	1.53272	1.30177	1.08288	0.849319	0.706511	gene	PSK1	Phytosulfokines 1	AT1G13590|PSK1|Phytosulfokines 1
AT1G13600	3.38252	2.92218	2.57301	1.99316	1.7328	2.68538	2.89126	2.57054	1.94976	2.95923	2.13711	2.47052	0.722185	0.834851	gene	AtbZIP58	BZIP58	AT1G13600|AtbZIP58|BZIP58
AT1G13605	0	0.0531305	0	0	0.0353633	0	0	0.0362048	0	0.0177102	0.0117878	0.0120683	0.665594	0.681431	gene		Defensin-like protein 268	AT1G13605|Defensin-like protein 268
AT1G13607	0	0	0	0	0	0	0	0	0	0	0	0	#DIV/0!	#DIV/0!	gene		Defensin-like protein 286	AT1G13607|Defensin-like protein 286
AT1G13608	0	0	0	0	0	0	0.0304343	0	0	0	0	0.0101448	#DIV/0!	#DIV/0!	gene		Putative defensin-like protein 288	AT1G13608|Putative defensin-like protein 288
AT1G13609	0.202639	0.0531305	0.126128	0.102214	0.0707267	0.0571356	0.0608687	0.144819	0.0722135	0.127299	0.0766919	0.0926337	0.602454	0.727685	gene		Defensin-like protein 287	AT1G13609|Defensin-like protein 287
AT1G13610	0.311753	0.531305	0.252256	0.408854	0.10609	0.25711	0.365212	0.253433	0.288854	0.365105	0.257351	0.3025	0.704871	0.828529	gene		Alpha/beta-Hydrolases superfamily protein	AT1G13610|Alpha/beta-Hydrolases superfamily protein
AT1G13620	0.99761	1.27513	0.983797	1.4821	0.459723	0.942738	1.1565	0.434457	0.794349	1.08551	0.961519	0.795103	0.885774	0.732468	gene	RGF2	Root meristem growth factor 2	AT1G13620|RGF2|Root meristem growth factor 2
AT1G13630	1.58994	2.39087	1.26128	1.32878	1.76817	1.51409	1.24781	1.4844	1.44427	1.74736	1.53701	1.39216	0.879618	0.796719	gene		Tetratricopeptide repeat (TPR)-like superfamily protein	AT1G13630|Tetratricopeptide repeat (TPR)-like superfamily protein
AT1G13635	0.483217	0.371913	0.706316	0.459961	0.459723	0.599924	0.760858	0.615481	0.686028	0.520482	0.506536	0.687456	0.973206	1.32081	gene		DNA glycosylase superfamily protein	AT1G13635|DNA glycosylase superfamily protein
AT1G13640	24.6597	25.1307	26.4868	23.2536	25.1433	24.0827	22.7649	22.4832	24.4082	25.4257	24.1599	23.2187	0.950213	0.913198	gene	PI4KG6	Phosphatidylinositol 4-kinase gamma 6	AT1G13640|PI4KG6|Phosphatidylinositol 4-kinase gamma 6
AT1G13650	23.9115	17.2143	13.3948	13.7988	23.6581	16.1408	24.4083	27.588	31.4129	18.1735	17.8659	27.8031	0.983075	1.52987	gene		At1g13650	AT1G13650|At1g13650
AT1G13670	3.52281	3.29409	3.05229	3.37305	3.96069	3.62811	3.1956	2.86018	2.63579	3.28973	3.65395	2.89719	1.11071	0.880677	gene		At1g13670	AT1G13670|At1g13670
AT1G13680	0.0467629	0	0.0252256	0.0511068	0.10609	0	0	0.0724095	0	0.0239962	0.0523989	0.0241365	2.18364	1.00585	gene		F21F23.12 protein	AT1G13680|F21F23.12 protein
AT1G13690	24.7376	27.8404	22.8039	24.429	22.6325	19.9118	22.1866	22.99	23	25.1273	22.3244	22.7256	0.888454	0.904417	gene	ATE1	ATE1	AT1G13690|ATE1|ATE1
AT1G13700	6.67151	6.64131	5.57485	7.41048	6.29468	6.5706	8.0651	6.37204	5.84929	6.29589	6.75858	6.76214	1.07349	1.07406	gene	PGL1	Probable 6-phosphogluconolactonase 1	AT1G13700|PGL1|Probable 6-phosphogluconolactonase 1
AT1G13710	5.73625	3.50661	4.23789	4.13965	3.74851	3.59955	4.1695	4.96005	6.17426	4.49359	3.82924	5.10127	0.852156	1.13523	gene	CYP78A5	Cytochrome P450 78A5	AT1G13710|CYP78A5|Cytochrome P450 78A5
AT1G13730	15.5565	14.8234	13.8236	17.9385	15.5599	15.7409	16.1606	15.387	16.1758	14.7345	16.4131	15.9078	1.11392	1.07963	gene		At1g13730	AT1G13730|At1g13730
AT1G13740	14.8394	14.3984	12.1587	11.2946	9.68956	10.97	10.7129	11.839	13.2151	13.7988	10.6514	11.9223	0.771905	0.864008	gene	AFP2	AFP2	AT1G13740|AFP2|AFP2
AT1G13750	1.65229	1.48765	1.69011	1.78874	1.83889	1.34269	1.55215	1.73783	1.76923	1.61002	1.65677	1.6864	1.02904	1.04744	gene	PAP1	Probable inactive purple acid phosphatase 1	AT1G13750|PAP1|Probable inactive purple acid phosphatase 1
AT1G13755	0	0	0	0	0	0	0	0	0	0	0	0	#DIV/0!	#DIV/0!	gene		Defensin-like protein 260	AT1G13755|Defensin-like protein 260
AT1G13760	0	0	0	0	0	0	0	0	0	0	0	0	#DIV/0!	#DIV/0!	gene		Putative uncharacterized protein	AT1G13760|Putative uncharacterized protein
AT1G13770	1.93287	2.33774	2.62346	1.12435	2.5108	1.94261	2.40431	2.20849	2.16641	2.29802	1.85925	2.25974	0.809066	0.983339	gene	RUS3	RUS3	AT1G13770|RUS3|RUS3
AT1G13780	0.99761	1.16887	0.958571	0.971028	1.30844	0.942738	1.09564	0.796505	0.758242	1.04168	1.07407	0.883461	1.03109	0.848108	gene		F-box/FBD/LRR-repeat protein At1g13780	AT1G13780|F-box/FBD/LRR-repeat protein At1g13780
AT1G13790	9.39935	8.60714	7.34064	10.7835	8.62866	7.39907	8.52161	8.10987	9.45997	8.44904	8.93708	8.69715	1.05776	1.02937	gene	FDM4	Factor of DNA methylation 4	AT1G13790|FDM4|Factor of DNA methylation 4
AT1G13800	2.63431	2.17835	1.99282	2.45312	1.7328	2.45683	1.9478	2.42572	1.51648	2.26849	2.21425	1.96333	0.97609	0.865479	gene		Putative pentatricopeptide repeat-containing protein At1g13800	AT1G13800|Putative pentatricopeptide repeat-containing protein At1g13800
AT1G13805	0.109114	0	0.126128	0.0511068	0.0353633	0	0.0608687	0.0362048	0	0.0784138	0.0288234	0.0323578	0.36758	0.412655	gene			AT1G13805
AT1G13810	3.07077	3.77227	2.0685	2.50423	3.43024	3.14246	3.07387	3.54807	3.86342	2.97051	3.02565	3.49512	1.01856	1.17661	gene		Restriction endonuclease, type II-like superfamily protein	AT1G13810|Restriction endonuclease, type II-like superfamily protein
AT1G13820	13.7639	13.7608	15.9678	10.8346	17.3988	13.484	14.0911	14.0837	15.5981	14.4975	13.9058	14.591	0.959187	1.00645	gene		Alpha/beta-Hydrolases superfamily protein	AT1G13820|Alpha/beta-Hydrolases superfamily protein
AT1G13825	0	0	0	0	0	0	0	0	0	0	0	0	#DIV/0!	#DIV/0!	gene			AT1G13825
AT1G13830	1.07555	1.64705	0.630639	1.17546	0.84872	0.942738	1.67389	1.66542	1.19152	1.11774	0.988971	1.51028	0.884792	1.35118	gene		Carbohydrate-binding X8 domain superfamily protein	AT1G13830|Carbohydrate-binding X8 domain superfamily protein
AT1G13860	3.52281	2.76279	4.01086	3.11751	3.8546	3.371	4.1695	3.62048	3.61068	3.43215	3.44771	3.80022	1.00453	1.10724	gene	QUL1	Probable methyltransferase PMT4	AT1G13860|QUL1|Probable methyltransferase PMT4
AT1G13870	3.99044	2.55026	5.01989	4.85514	4.49114	3.54241	4.1695	4.34457	4.2967	3.85353	4.29623	4.27026	1.11488	1.10814	gene	KTI12	Protein KTI12 homolog	AT1G13870|KTI12|Protein KTI12 homolog
AT1G13880	10.4593	9.13844	9.61094	10.0169	11.5992	10.6844	12.5998	8.58053	11.3736	9.73623	10.7668	10.8513	1.10585	1.11453	gene		ELM2 domain-containing protein	AT1G13880|ELM2 domain-containing protein
AT1G13890	0.0311753	0	0	0	0	0.0285678	0	0	0	0.0103918	0.00952261	0	0.916361	0	gene	SNAP30	Putative SNAP25 homologous protein SNAP30	AT1G13890|SNAP30|Putative SNAP25 homologous protein SNAP30
AT1G13900	10.132	9.24471	11.9065	10.6813	10.0078	9.62736	9.46508	10.1011	9.45997	10.4277	10.1055	9.67539	0.9691	0.927854	gene	PAP2	Probable inactive purple acid phosphatase 2	AT1G13900|PAP2|Probable inactive purple acid phosphatase 2
AT1G13910	1.30936	0.584435	0.857669	0.971028	1.83889	1.05701	1.09564	0.796505	0.541601	0.917156	1.28898	0.811247	1.40541	0.884525	gene		Leucine-rich repeat (LRR) family protein	AT1G13910|Leucine-rich repeat (LRR) family protein
AT1G13920	2.43167	4.09105	3.78383	2.35091	2.36934	2.99962	2.86083	2.71536	2.96075	3.43552	2.57329	2.84565	0.749026	0.828302	gene		Remorin family protein	AT1G13920|Remorin family protein
AT1G13930	50.4728	51.0053	63.2657	41.9586	50.3574	54.0789	69.9381	61.5843	54.449	54.9146	48.7983	61.9905	0.888622	1.12885	gene		At1g13930/F16A14.27	AT1G13930|At1g13930/F16A14.27
AT1G13940	6.78063	6.32253	6.88658	8.12597	8.38111	7.28479	7.15207	6.15481	6.75196	6.66324	7.93063	6.68628	1.1902	1.00346	gene		F16A14.15	AT1G13940|F16A14.15
AT1G13950	2.24462	2.76279	2.14417	2.09538	1.34381	1.39982	2.06953	2.49813	1.87755	2.38386	1.613	2.1484	0.676635	0.901229	gene	ELF5A-1	Eukaryotic translation initiation factor 5A	AT1G13950|ELF5A-1|Eukaryotic translation initiation factor 5A
AT1G13960	9.85139	10.0417	10.62	10.4769	11.4577	10.9415	9.92159	9.52185	10.3265	10.171	10.9587	9.92333	1.07744	0.975648	gene	WRKY4	Probable WRKY transcription factor 4	AT1G13960|WRKY4|Probable WRKY transcription factor 4
AT1G13970	2.91489	3.29409	3.80906	3.67969	1.59135	2.28543	3.1043	2.67915	2.27473	3.33935	2.51882	2.68606	0.754285	0.804367	gene		Beta-hexosaminidase (DUF1336)	AT1G13970|Beta-hexosaminidase (DUF1336)
AT1G13980	18.1128	21.3585	20.4075	21.2604	20.7229	19.6547	18.8997	19.0799	18.7033	19.9596	20.546	18.8943	1.02938	0.946628	gene	GN	ARF guanine-nucleotide exchange factor GNOM	AT1G13980|GN|ARF guanine-nucleotide exchange factor GNOM
AT1G13990	3.07077	5.79122	4.84331	6.13281	5.02159	4.79939	4.56515	4.05493	3.7551	4.56843	5.31793	4.12506	1.16406	0.902949	gene		unknown protein; FUNCTIONS IN: molecular_function unknown; INVOLVED IN: biological_process unknown; LOCATED IN: chloroplast; EXPRESSED IN: 23 plant structures; EXPRESSED DURING: 13 growth stages; CONTAINS InterPro DOMAIN/s: Protein of unknown functi /.../3110 (InterPro:IPR021503); Ha.	AT1G13990|unknown protein; FUNCTIONS IN: molecular_function unknown; INVOLVED IN: biological_process unknown; LOCATED IN: chloroplast; EXPRESSED IN: 23 plant structures; EXPRESSED DURING: 13 growth stages; CONTAINS InterPro DOMAIN/s: Protein of unknown functi /.../3110 (InterPro:IPR021503); Ha.
AT1G14000	21.7604	21.0397	20.912	24.6335	24.4361	22.74	21.6084	22.8814	22.6028	21.2373	23.9365	22.3642	1.1271	1.05306	gene	VIK	At1g14000	AT1G14000|VIK|At1g14000
AT1G14010	19.7651	20.6146	19.5246	21.1071	17.2573	20.3403	19.9954	19.6592	16.8619	19.9681	19.5682	18.8388	0.979974	0.943444	gene		Transmembrane emp24 domain-containing protein p24delta7	AT1G14010|Transmembrane emp24 domain-containing protein p24delta7
AT1G14020	9.63317	10.7855	10.3929	9.71028	10.1139	10.1987	9.58681	11.0425	10.6515	10.2705	10.0076	10.4269	0.974403	1.01523	gene	OFUT3	O-fucosyltransferase 3	AT1G14020|OFUT3|O-fucosyltransferase 3
AT1G14030	7.60677	7.59766	7.94605	7.51269	9.68956	7.3705	8.58248	7.53059	8.70173	7.71683	8.19092	8.2716	1.06144	1.07189	gene	LSMT-L	[Fructose-bisphosphate aldolase]-lysine N-methyltransferase, chloroplastic	AT1G14030|LSMT-L|[Fructose-bisphosphate aldolase]-lysine N-methyltransferase, chloroplastic
AT1G14040	3.38252	4.67548	4.41447	5.00846	2.97052	3.71382	3.40864	4.01873	4.11617	4.15749	3.8976	3.84785	0.937488	0.925521	gene	PHO1%3BH3	Phosphate transporter PHO1 homolog 3	AT1G14040|PHO1%3BH3|Phosphate transporter PHO1 homolog 3
AT1G14048	0.0155876	0	0	0	0	0	0	0	0	0.00519588	0	0	0	0	gene		GCK domain-containing protein	AT1G14048|GCK domain-containing protein
AT1G14060	25.5949	23.9619	17.8849	28.7731	16.9744	23.3685	18.1997	21.2522	21.0141	22.4806	23.0387	20.1554	1.02483	0.896568	gene		F7A19.14 protein	AT1G14060|F7A19.14 protein
AT1G14080	1.58994	1.48765	1.58921	1.73763	1.34381	1.37126	1.73476	0.905119	1.37206	1.5556	1.48423	1.33731	0.95412	0.859674	gene	FUT6	Fucosyltransferase 6	AT1G14080|FUT6|Fucosyltransferase 6
AT1G14100	0.218227	0	0	0.102214	0	0	0.0608687	0.0724095	0.0361068	0.0727424	0.0340712	0.0564616	0.468381	0.776187	gene	FUT8	Glycosyltransferase (Fragment)	AT1G14100|FUT8|Glycosyltransferase (Fragment)
AT1G14110	0	0	0	0	0	0	0	0	0	0	0	0	#DIV/0!	#DIV/0!	gene	FUT9	Probable fucosyltransferase 9	AT1G14110|FUT9|Probable fucosyltransferase 9
AT1G14120	8.8382	7.96957	10.1659	7.5638	8.66402	8.82746	12.7215	11.839	8.77394	8.99122	8.35176	11.1115	0.928879	1.23581	gene		2-oxoglutarate (2OG) and Fe(II)-dependent oxygenase superfamily protein	AT1G14120|2-oxoglutarate (2OG) and Fe(II)-dependent oxygenase superfamily protein
AT1G14130	1.15349	1.27513	1.41263	1.27767	1.62671	1.37126	2.31301	1.15855	1.66091	1.28042	1.42521	1.71082	1.11309	1.33615	gene		2-oxoglutarate (2OG) and Fe(II)-dependent oxygenase superfamily protein	AT1G14130|2-oxoglutarate (2OG) and Fe(II)-dependent oxygenase superfamily protein
AT1G14140	3.55398	2.81592	3.5568	4.19075	3.92533	3.99949	3.07387	4.34457	3.79121	3.3089	4.03853	3.73655	1.2205	1.12924	gene	PUMP3	Mitochondrial uncoupling protein 3	AT1G14140|PUMP3|Mitochondrial uncoupling protein 3
AT1G14150	14.5745	12.8044	13.0668	9.71028	15.7367	13.3697	14.3346	13.2871	16.5008	13.4819	12.9389	14.7075	0.959723	1.09091	gene	PNSL2	Photosynthetic NDH subunit of lumenal location 2, chloroplastic	AT1G14150|PNSL2|Photosynthetic NDH subunit of lumenal location 2, chloroplastic
AT1G14160	4.97246	5.0474	4.18744	4.5485	4.70332	4.31374	4.56515	4.5256	3.39404	4.73577	4.52186	4.16159	0.954831	0.878758	gene		CASP-like protein 1A1	AT1G14160|CASP-like protein 1A1
AT1G14170	3.5384	4.14418	4.38925	3.67969	2.47543	3.77095	3.65212	3.005	3.06907	4.02394	3.30869	3.24206	0.822251	0.805694	gene		F7A19.25 protein	AT1G14170|F7A19.25 protein
AT1G14180	1.83934	1.80644	2.04327	1.68652	2.47543	2.05688	2.28257	2.02747	2.78022	1.89635	2.07295	2.36342	1.09312	1.2463	gene		Putative mandelonitrile lyase	AT1G14180|Putative mandelonitrile lyase
AT1G14185	10.4437	10.4667	10.847	15.5365	6.01177	10.0844	7.06076	9.01499	9.56829	10.5858	10.5442	8.54801	0.996071	0.807498	gene		At1g14180/F7A19_27	AT1G14185|At1g14180/F7A19_27
AT1G14190	8.38616	7.59766	9.30823	7.71712	6.7544	8.11326	6.08687	7.09613	7.32967	8.43068	7.52826	6.83756	0.89296	0.811032	gene		Glucose-methanol-choline (GMC) oxidoreductase family protein	AT1G14190|Glucose-methanol-choline (GMC) oxidoreductase family protein
AT1G14200	17.9726	19.0738	15.3371	18.5518	14.5343	17.8549	15.5824	16.1835	18.8838	17.4612	16.9803	16.8832	0.972461	0.966902	gene		At1g14200	AT1G14200|At1g14200
AT1G14205	1.79258	2.01896	1.71534	2.04427	2.36934	2.28543	1.58259	1.15855	1.76923	1.84229	2.23301	1.50346	1.21208	0.816079	gene		Ribosomal L18p/L5e family protein	AT1G14205|Ribosomal L18p/L5e family protein
AT1G14210	7.13914	6.37566	7.18928	6.38834	7.10803	6.88484	7.45641	6.98752	5.16327	6.90136	6.79374	6.53573	0.984406	0.947021	gene		Ribonuclease T2 family protein	AT1G14210|Ribonuclease T2 family protein
AT1G14220	0.498805	0.796957	0.882895	1.02214	0.707267	0.799899	0.456515	0.724095	0.288854	0.726219	0.8431	0.489821	1.16095	0.674482	gene		F7A19.32 protein	AT1G14220|F7A19.32 protein
AT1G14230	9.07201	6.2694	8.85417	7.66601	7.4263	8.19896	8.36944	8.65294	7.97959	8.06519	7.76376	8.33399	0.962625	1.03333	gene	APY4	Probable apyrase 4	AT1G14230|APY4|Probable apyrase 4
AT1G14240	4.05279	3.87853	3.73338	4.03743	2.93516	3.08532	4.32167	3.29463	3.2135	3.88823	3.35264	3.60994	0.862253	0.928426	gene	APY3	Probable apyrase 3	AT1G14240|APY3|Probable apyrase 3
AT1G14250	5.90772	3.24096	4.91898	2.2487	4.31433	4.79939	5.53905	6.0824	7.07692	4.68922	3.78747	6.23279	0.807698	1.32917	gene	APY5	Probable apyrase 5	AT1G14250|APY5|Probable apyrase 5
AT1G14260	0.623506	0.903218	0.68109	0.664388	0.74263	0.571356	0.943464	0.398252	0.902669	0.735938	0.659458	0.748128	0.896078	1.01656	gene		At1g14260	AT1G14260|At1g14260
AT1G14270	6.78063	6.48192	7.84515	5.97949	7.88603	6.82771	7.36511	6.44445	7.79906	7.0359	6.89774	7.20287	0.980364	1.02373	gene		CAAX amino terminal protease family protein	AT1G14270|CAAX amino terminal protease family protein
AT1G14280	21.5577	15.7798	18.6921	15.4853	21.3948	16.7693	12.5998	14.5905	17.584	18.6765	17.8832	14.9248	0.95752	0.799119	gene	PKS2	Protein PHYTOCHROME KINASE SUBSTRATE 2	AT1G14280|PKS2|Protein PHYTOCHROME KINASE SUBSTRATE 2
AT1G14290	12.3922	12.4857	14.6056	10.068	12.0943	12.8841	9.34334	11.3321	11.3014	13.1611	11.6821	10.6589	0.887622	0.80988	gene	SBH2	SBH2	AT1G14290|SBH2|SBH2
AT1G14300	5.19069	5.41931	4.89376	3.37305	4.80941	4.9708	6.05643	5.06867	5.16327	5.16792	4.38442	5.42945	0.848392	1.05061	gene		ARM repeat superfamily protein	AT1G14300|ARM repeat superfamily protein
AT1G14310	4.2866	3.93166	4.31357	3.83301	5.23377	3.85666	3.89559	4.01873	4.54945	4.17728	4.30781	4.15459	1.03125	0.994569	gene		F14L17.7 protein	AT1G14310|F14L17.7 protein
AT1G14315	0.202639	0.159391	0.100902	0.102214	0.10609	0.199975	0.0608687	0.0724095	0.10832	0.154311	0.136093	0.0805328	0.881938	0.521886	gene		F-box and associated interaction domains-containing protein	AT1G14315|F-box and associated interaction domains-containing protein
AT1G14320	325.501	360.756	281.391	294.324	297.229	309.675	319.621	321.136	335.54	322.549	300.409	325.433	0.931359	1.00894	gene	RPL10A	60S ribosomal protein L10-1	AT1G14320|RPL10A|60S ribosomal protein L10-1
AT1G14330	6.01683	5.5787	4.41447	6.59277	6.18859	6.31349	6.63468	5.68415	7.25746	5.33667	6.36495	6.52543	1.19268	1.22275	gene		At1g14330/F14L17_7	AT1G14330|At1g14330/F14L17_7
AT1G14340	4.98805	6.85383	7.06316	6.64388	4.52651	5.39932	5.0521	5.93758	4.76609	6.30168	5.52323	5.25192	0.87647	0.833417	gene		RNA-binding (RRM/RBD/RNP motifs) family protein	AT1G14340|RNA-binding (RRM/RBD/RNP motifs) family protein
AT1G14345	138.294	169.327	106.149	124.343	100.856	123.042	103.994	136.347	147.965	137.923	116.08	129.436	0.841629	0.938461	gene		NAD(P)-linked oxidoreductase superfamily protein	AT1G14345|NAD(P)-linked oxidoreductase superfamily protein
AT1G14350	7.71589	6.32253	6.25594	7.35937	6.3654	7.4562	5.47818	7.42198	6.78807	6.76478	7.06033	6.56274	1.04369	0.970133	gene	MYB124	MYB124	AT1G14350|MYB124|MYB124
AT1G14360	8.99407	10.1479	8.29921	8.89258	8.09821	9.82733	13.0563	10.427	8.77394	9.14707	8.93937	10.7524	0.977293	1.1755	gene	UTR3	UDP-galactose/UDP-glucose transporter 3	AT1G14360|UTR3|UDP-galactose/UDP-glucose transporter 3
AT1G14370	2.33815	2.92218	2.90094	3.52637	3.39488	3.99949	3.13474	3.58427	2.27473	2.72042	3.64025	2.99791	1.33812	1.102	gene	PBL2	PBL2	AT1G14370|PBL2|PBL2
AT1G14380	13.1092	13.3889	15.2615	13.1855	15.8074	14.6267	13.0868	12.6355	14.3705	13.9199	14.5399	13.3642	1.04454	0.960085	gene	IQD28	At1g14380	AT1G14380|IQD28|At1g14380
AT1G14390	0.904084	0.743827	0.807218	1.12435	1.20235	0.999874	0.973898	0.941324	1.69702	0.818376	1.10886	1.20408	1.35495	1.4713	gene		Probable LRR receptor-like serine/threonine-protein kinase At1g14390	AT1G14390|Probable LRR receptor-like serine/threonine-protein kinase At1g14390
AT1G14400	32.4067	30.2313	29.0094	28.7731	28.0078	29.3677	24.804	27.7328	23.4694	30.5491	28.7162	25.3354	0.940001	0.829333	gene	UBC1	Ubiquitin-conjugating enzyme E2 1	AT1G14400|UBC1|Ubiquitin-conjugating enzyme E2 1
AT1G14410	6.92092	5.63183	6.55865	5.46842	7.70921	6.91341	8.21727	7.53059	7.69074	6.37046	6.69701	7.81287	1.05126	1.22642	gene	WHY1	Single-stranded DNA-binding protein WHY1, chloroplastic	AT1G14410|WHY1|Single-stranded DNA-binding protein WHY1, chloroplastic
AT1G14420	0.140289	0.0531305	0.0504511	0.15332	0.10609	0.0285678	0	0.0362048	0	0.0812902	0.0959927	0.0120683	1.18087	0.148459	gene	AT59	Probable pectate lyase 3	AT1G14420|AT59|Probable pectate lyase 3
AT1G14430	1.21584	1.00948	1.03425	0.204427	1.34381	0.514221	0.91303	0.832709	0.577708	1.08652	0.687485	0.774482	0.63274	0.712809	gene		F14L17.20 protein	AT1G14430|F14L17.20 protein
AT1G14440	8.74467	7.59766	7.87037	6.7972	8.94693	7.48477	8.91726	9.63047	8.73784	8.0709	7.74296	9.09519	0.959368	1.12691	gene	ZHD4	Zinc-finger homeodomain protein 4	AT1G14440|ZHD4|Zinc-finger homeodomain protein 4
AT1G14450	10.8646	10.1479	9.63616	8.94368	9.72492	9.9416	9.19117	8.76155	11.0126	10.2162	9.53673	9.65509	0.933489	0.945074	gene		NADH dehydrogenase (ubiquinone)s	AT1G14450|NADH dehydrogenase (ubiquinone)s
AT1G14453	8.63556	9.35097	7.81992	6.69498	7.03731	7.51334	7.48684	7.27716	9.78493	8.60215	7.08188	8.18298	0.823268	0.951271	gene			AT1G14453
AT1G14455	0.0623506	0.371913	0.126128	0.408854	0.0707267	0.199975	0.152172	0.0724095	0.144427	0.186797	0.226518	0.123003	1.21264	0.658482	gene		Putative uncharacterized protein	AT1G14455|Putative uncharacterized protein
AT1G14460	18.4714	18.1706	19.121	18.5006	14.6758	18.9119	15.3693	17.3783	18.5228	18.5877	17.3628	17.0901	0.934103	0.919434	gene		Protein STICHEL-like 1	AT1G14460|Protein STICHEL-like 1
AT1G14470	0.374104	0.425044	0.504511	0.766601	0.247543	0.399949	0.791293	0.434457	0.794349	0.434553	0.471365	0.673366	1.08471	1.54956	gene	PCMP-A4	Pentatricopeptide repeat-containing protein At1g14470	AT1G14470|PCMP-A4|Pentatricopeptide repeat-containing protein At1g14470
AT1G14480	0.296165	0.265652	0.151353	0.255534	0.282907	0.457085	0.243475	0.289638	0.144427	0.237724	0.331842	0.225847	1.39591	0.950038	gene		Ankyrin repeat family protein	AT1G14480|Ankyrin repeat family protein
AT1G14490	0.420867	0.318783	0.252256	0.204427	0.495087	0.285678	0.273909	0.325843	0.686028	0.330635	0.328397	0.428593	0.993232	1.29627	gene		Predicted AT-hook DNA-binding family protein	AT1G14490|Predicted AT-hook DNA-binding family protein
AT1G14500	0	0.0531305	0.0504511	0	0	0	0	0	0	0.0345272	0	0	0	0	gene		Ankyrin repeat family protein	AT1G14500|Ankyrin repeat family protein
AT1G14510	18.6272	17.6393	16.1948	19.2672	21.4655	19.5118	19.6606	18.392	19.2449	17.4871	20.0815	19.0992	1.14836	1.09218	gene	AL7	AtAL7	AT1G14510|AL7|AtAL7
AT1G14520	1.6367	1.48765	2.14417	2.04427	2.15716	1.37126	1.67389	1.08614	2.1303	1.75618	1.85756	1.63011	1.05773	0.928215	gene	MIOX1	myo-inositol oxygenase 1	AT1G14520|MIOX1|myo-inositol oxygenase 1
AT1G14530	1.71464	1.32826	1.2865	1.63542	1.94498	1.57123	1.58259	1.44819	1.37206	1.44314	1.71721	1.46761	1.18992	1.01696	gene	THH1	Protein TOM THREE HOMOLOG 1	AT1G14530|THH1|Protein TOM THREE HOMOLOG 1
AT1G14540	1.88611	2.33774	1.43786	2.96419	1.0609	2.14259	2.22171	2.06367	2.45526	1.88723	2.05589	2.24688	1.08937	1.19057	gene	PER4	Peroxidase	AT1G14540|PER4|Peroxidase
AT1G14550	0.140289	0.265652	0.327932	0.357747	0	0.199975	0.121737	0.434457	0.216641	0.244625	0.185907	0.257612	0.75997	1.05309	gene	PER5	Peroxidase 5	AT1G14550|PER5|Peroxidase 5
AT1G14560	4.42689	4.30357	4.51538	4.34407	4.84478	5.08507	4.26081	4.12734	3.97174	4.41528	4.75797	4.11996	1.07762	0.933115	gene	COAC1	Mitochondrial carrier protein CoAc1	AT1G14560|COAC1|Mitochondrial carrier protein CoAc1
AT1G14570	12.8598	12.2731	11.5785	11.959	14.2514	12.3413	12.3563	12.9975	13.54	12.2372	12.8506	12.9646	1.05013	1.05945	gene	PUX7	Plant UBX domain-containing protein 7	AT1G14570|PUX7|Plant UBX domain-containing protein 7
AT1G14580	9.71111	10.0948	9.1821	10.4769	10.3968	9.54165	8.76509	10.427	10.5071	9.66267	10.1385	9.89971	1.04924	1.02453	gene		C2H2-like zinc finger protein	AT1G14580|C2H2-like zinc finger protein
AT1G14590	2.50961	2.76279	2.95139	3.32194	2.89979	3.05676	2.25214	2.2447	2.85243	2.74126	3.09283	2.44976	1.12825	0.89366	gene		Glycosyltransferase	AT1G14590|Glycosyltransferase
AT1G14600	2.24462	2.07209	2.72436	2.09538	2.65225	2.45683	2.00867	2.2809	2.63579	2.34702	2.40149	2.30845	1.02321	0.983566	gene		Putative Myb family transcription factor At1g14600	AT1G14600|Putative Myb family transcription factor At1g14600
AT1G14610	83.0042	84.8494	81.1759	95.7741	92.8288	88.1889	82.9335	89.8964	90.2669	83.0098	92.2639	87.699	1.11148	1.05649	gene	TWN2	Valine--tRNA ligase, mitochondrial 1	AT1G14610|TWN2|Valine--tRNA ligase, mitochondrial 1
AT1G14620	3.47605	3.02844	3.10274	3.37305	3.32415	3.1996	3.31734	3.98252	2.85243	3.20241	3.29893	3.3841	1.03014	1.05674	gene	DECOY	At1g14620/T5E21_15	AT1G14620|DECOY|At1g14620/T5E21_15
AT1G14630	3.61633	3.77227	3.5568	3.0153	3.5717	2.99962	3.89559	3.8015	4.11617	3.64847	3.19554	3.93775	0.875858	1.07929	gene		unknown protein; BEST Arabidopsis thaliana protein match is: unknown protein (TAIR:AT2G01990.1); Ha.	AT1G14630|unknown protein; BEST Arabidopsis thaliana protein match is: unknown protein (TAIR:AT2G01990.1); Ha.
AT1G14640	3.74104	4.25044	4.5406	3.47526	3.07661	3.08532	2.46518	3.40325	2.49137	4.17736	3.2124	2.7866	0.769002	0.667072	gene		SWAP (Suppressor-of-White-APricot)/surp domain-containing protein	AT1G14640|SWAP (Suppressor-of-White-APricot)/surp domain-containing protein
AT1G14642	0.187052	0.159391	0.22703	0.15332	0.21218	0.171407	0.152172	0.289638	0.10832	0.191158	0.178969	0.183377	0.936238	0.959295	gene		unknown protein; FUNCTIONS IN: molecular_function unknown; INVOLVED IN: biological_process unknown; LOCATED IN: cellular_component unknown; Ha.	AT1G14642|unknown protein; FUNCTIONS IN: molecular_function unknown; INVOLVED IN: biological_process unknown; LOCATED IN: cellular_component unknown; Ha.
AT1G14650	64.8134	73.7983	71.1361	82.0263	60.931	71.5053	60.3817	64.1186	73.8744	69.9159	71.4875	66.1249	1.02248	0.945778	gene		Probable splicing factor 3A subunit 1	AT1G14650|Probable splicing factor 3A subunit 1
AT1G14660	1.1379	1.75331	1.23605	1.37988	1.7328	1.19985	1.18694	2.09988	1.40816	1.37575	1.43751	1.56499	1.04489	1.13755	gene	NHX8	Sodium/hydrogen exchanger 8	AT1G14660|NHX8|Sodium/hydrogen exchanger 8
AT1G14670	20.9654	25.0245	22.3498	22.5381	24.5775	21.5687	23.4344	22.2659	23.7221	22.7799	22.8948	23.1408	1.00504	1.01584	gene	TMN2	Transmembrane 9 superfamily member 2	AT1G14670|TMN2|Transmembrane 9 superfamily member 2
AT1G14680	1.10672	0.743827	1.03425	1.27767	1.7328	1.08558	1.36954	0.868914	0.974882	0.961599	1.36535	1.07111	1.41987	1.11389	gene		Early endosome antigen	AT1G14680|Early endosome antigen
AT1G14685	19.3443	15.3547	17.8345	22.7425	19.1669	22.4543	18.078	18.1748	21.5918	17.5112	21.4546	19.2815	1.2252	1.1011	gene	BPC2	BPC2	AT1G14685|BPC2|BPC2
AT1G14686	0.358516	0.159391	0.0504511	0.0511068	0.176817	0.171407	0.091303	0.181024	0.0722135	0.189453	0.13311	0.114847	0.702603	0.606202	gene		Putative clathrin assembly protein At1g14686	AT1G14686|Putative clathrin assembly protein At1g14686
AT1G14687	0.982022	1.27513	0.933346	1.32878	1.09626	0.65706	1.0652	0.868914	1.11931	1.0635	1.02737	1.01781	0.966024	0.957037	gene	ZHD14	ZHD14	AT1G14687|ZHD14|ZHD14
AT1G14688	0	0	0	0	0	0.0571356	0	0	0	0	0.0190452	0	#DIV/0!	#DIV/0!	gene		FUNCTIONS IN: molecular_function unknown; INVOLVED IN: biological_process unknown; LOCATED IN: cellular_component unknown; CONTAINS InterPro DOMAIN/s: E3 Ubiquitin ligase (InterPro:IPR022170); Ha.	AT1G14688|FUNCTIONS IN: molecular_function unknown; INVOLVED IN: biological_process unknown; LOCATED IN: cellular_component unknown; CONTAINS InterPro DOMAIN/s: E3 Ubiquitin ligase (InterPro:IPR022170); Ha.
AT1G14690	16.6008	18.1175	15.0344	16.0475	18.3889	18.3405	16.5563	15.025	17.1507	16.5843	17.5923	16.244	1.06079	0.979482	gene	MAP65-7	65-kDa microtubule-associated protein 7	AT1G14690|MAP65-7|65-kDa microtubule-associated protein 7
AT1G14700	8.65115	6.32253	7.56767	4.95736	8.4872	5.99924	6.60425	8.47191	7.11303	7.51378	6.48127	7.3964	0.862584	0.984378	gene	PAP3	Purple acid phosphatase 3	AT1G14700|PAP3|Purple acid phosphatase 3
AT1G14710	68.4765	73.3732	63.6693	66.1832	65.3868	67.4486	72.0989	67.1598	76.7269	68.5064	66.3396	71.9952	0.968371	1.05093	gene		Hydroxyproline-rich glycoprotein family protein	AT1G14710|Hydroxyproline-rich glycoprotein family protein
AT1G14720	33.2485	29.5406	45.179	28.5687	38.44	40.1092	44.3124	38.8115	34.4097	35.9893	35.706	39.1779	0.992126	1.0886	gene	XTH28	Xyloglucan endotransglucosylase/hydrolase	AT1G14720|XTH28|Xyloglucan endotransglucosylase/hydrolase
AT1G14730	2.60314	2.33774	3.4559	2.50423	1.62671	2.02832	2.22171	1.77403	1.29984	2.79893	2.05309	1.76519	0.733526	0.630668	gene	CYB561C	Probable transmembrane ascorbate ferrireductase 3	AT1G14730|CYB561C|Probable transmembrane ascorbate ferrireductase 3
AT1G14740	60.5424	72.47	60.0873	66.3366	60.7542	66.963	54.234	58.0362	64.92	64.3666	64.6846	59.0634	1.00494	0.91761	gene	OBE3	Protein OBERON 3	AT1G14740|OBE3|Protein OBERON 3
AT1G14750	0.826145	0.690696	0.756767	0.511068	1.30844	0.885602	0.669555	0.651686	1.0471	0.75787	0.901705	0.789446	1.18979	1.04166	gene	SDS	Cyclin family protein	AT1G14750|SDS|Cyclin family protein
AT1G14755	0	0	0	0	0	0.0285678	0	0	0	0	0.00952261	0	#DIV/0!	#DIV/0!	gene		Defensin-like protein 201	AT1G14755|Defensin-like protein 201
AT1G14760	0.155876	0.159391	0.0252256	0.102214	0.0353633	0.0571356	0.152172	0.0362048	0.0722135	0.113498	0.0649042	0.0868633	0.571854	0.76533	gene	KNATM	Protein KNATM	AT1G14760|KNATM|Protein KNATM
AT1G14770	2.35373	1.64705	2.21985	2.96419	2.75834	1.97118	2.76952	2.57054	1.91366	2.07354	2.56457	2.41791	1.23681	1.16607	gene		F10B6.17	AT1G14770|F10B6.17
AT1G14780	1.23142	1.9127	1.41263	1.37988	0.990174	0.971306	1.27824	0.7603	0.866562	1.51892	1.11379	0.968368	0.733277	0.637538	gene		MACPF domain-containing protein At1g14780	AT1G14780|MACPF domain-containing protein At1g14780
AT1G14790	4.02161	4.99427	5.22169	4.5485	5.37523	5.59929	3.1956	3.87391	3.17739	4.74586	5.17434	3.41564	1.09029	0.719709	gene	RDR1	RNA-dependent RNA polymerase	AT1G14790|RDR1|RNA-dependent RNA polymerase
AT1G14800	0.779382	1.06261	0.630639	0.766601	1.02554	0.999874	0.486949	1.01373	0.974882	0.82421	0.930671	0.825188	1.12917	1.00119	gene		Nucleic acid-binding, OB-fold-like protein	AT1G14800|Nucleic acid-binding, OB-fold-like protein
AT1G14810	65.3746	64.4473	59.608	51.4134	62.5931	58.2498	68.1425	64.0462	59.7567	63.1433	57.4188	63.9818	0.909341	1.01328	gene		Aspartate-semialdehyde dehydrogenase, putative	AT1G14810|Aspartate-semialdehyde dehydrogenase, putative
AT1G14820	3.99044	4.14418	3.70816	4.65071	4.56187	4.14233	4.10863	3.22222	3.2135	3.94759	4.45164	3.51479	1.12769	0.890362	gene		AT1G14820 protein	AT1G14820|AT1G14820 protein
AT1G14830	15.0733	13.017	14.3786	16.8141	17.8939	15.2552	18.5649	16.5818	17.2951	14.1563	16.6544	17.4806	1.17647	1.23483	gene	DRP1C	DRP1C	AT1G14830|DRP1C|DRP1C
AT1G14840	29.6009	28.2654	25.4526	28.1598	27.5834	26.3395	24.7127	24.8365	25.2747	27.773	27.3609	24.9413	0.985163	0.898041	gene	MAP70.4	Microtubule-associated protein 70-4	AT1G14840|MAP70.4|Microtubule-associated protein 70-4
AT1G14850	8.55762	9.35097	10.1911	9.50586	10.7505	10.7701	10.7129	10.6442	11.5542	9.36657	10.3421	10.9704	1.10415	1.17123	gene	NUP155	NUP155	AT1G14850|NUP155|NUP155
AT1G14860	4.78541	7.01323	6.63432	6.64388	4.98623	7.11339	6.57381	5.53933	4.47724	6.14432	6.24783	5.53013	1.01685	0.900039	gene	NUDT18	Nudix hydrolase 18, mitochondrial	AT1G14860|NUDT18|Nudix hydrolase 18, mitochondrial
AT1G14870	16.632	18.4894	17.3804	15.792	11.9174	16.0551	17.2563	15.5318	11.3014	17.5006	14.5882	14.6965	0.833581	0.839771	gene	PCR2	PCR2	AT1G14870|PCR2|PCR2
AT1G14880	0.0311753	0	0.0252256	0.0511068	0	0	0.0304343	0.0362048	0.0722135	0.0188003	0.0170356	0.0462842	0.906134	2.46189	gene	PCR1	Protein PLANT CADMIUM RESISTANCE 1	AT1G14880|PCR1|Protein PLANT CADMIUM RESISTANCE 1
AT1G14890	10.0229	20.0302	11.4272	13.7988	9.61883	11.7414	11.4129	8.83396	7.90738	13.8267	11.7197	9.38474	0.847609	0.678738	gene		Plant invertase/pectin methylesterase inhibitor superfamily protein	AT1G14890|Plant invertase/pectin methylesterase inhibitor superfamily protein
AT1G14900	14.0912	14.1858	12.1587	16.7119	16.939	18.7119	18.3215	17.6317	20.9419	13.4786	17.4543	18.965	1.29496	1.40705	gene	HMGA	HMG-Y-related protein A	AT1G14900|HMGA|HMG-Y-related protein A
AT1G14910	7.68471	10.4667	7.51722	7.5638	9.33592	8.3418	7.85206	7.92884	8.34066	8.55621	8.41384	8.04052	0.983361	0.939729	gene		Putative clathrin assembly protein At1g14910	AT1G14910|Putative clathrin assembly protein At1g14910
AT1G14920	9.32141	8.55401	10.0145	7.5638	10.9273	8.59891	7.69988	8.00125	9.38776	9.29666	9.03	8.36296	0.971316	0.899567	gene	GAI	DELLA protein GAI	AT1G14920|GAI|DELLA protein GAI
AT1G14930	0.0779382	0	0.0252256	0.0511068	0.10609	0	0.0304343	0	0	0.0343879	0.0523989	0.0101448	1.52376	0.29501	gene		Major latex homologue type2	AT1G14930|Major latex homologue type2
AT1G14940	0	0	0	0	0	0	0	0	0	0	0	0	#DIV/0!	#DIV/0!	gene		Major latex protein type3	AT1G14940|Major latex protein type3
AT1G14950	0.0779382	0	0	0	0	0	0	0	0	0.0259794	0	0	0	0	gene		At1g14950/F10B6_18	AT1G14950|At1g14950/F10B6_18
AT1G14960	7.825	5.20679	9.05598	10.4258	3.60706	8.28467	9.09986	7.31336	9.35165	7.36259	7.43917	8.58829	1.0104	1.16648	gene		Major latex protein, putative	AT1G14960|Major latex protein, putative
AT1G14970	2.93048	2.12522	2.57301	2.09538	3.43024	3.39957	2.70866	3.22222	3.17739	2.5429	2.97506	3.03609	1.16995	1.19395	gene	OFUT4	O-fucosyltransferase 4	AT1G14970|OFUT4|O-fucosyltransferase 4
AT1G14980	28.276	27.8935	27.7733	24.1224	30.3771	28.7107	39.4733	30.9913	31.4129	27.9809	27.7367	33.9592	0.991272	1.21365	gene	CPN10	10 kDa chaperonin, mitochondrial	AT1G14980|CPN10|10 kDa chaperonin, mitochondrial
AT1G14990	2.30697	2.444	1.63966	1.68652	2.58152	2.34256	1.67389	2.60674	1.15542	2.13021	2.20354	1.81202	1.03442	0.850627	gene		unknown protein; FUNCTIONS IN: molecular_function unknown; INVOLVED IN: biological_process unknown; LOCATED IN: endomembrane system; EXPRESSED IN: 22 plant structures; EXPRESSED DURING: 13 growth stages; Ha.	AT1G14990|unknown protein; FUNCTIONS IN: molecular_function unknown; INVOLVED IN: biological_process unknown; LOCATED IN: endomembrane system; EXPRESSED IN: 22 plant structures; EXPRESSED DURING: 13 growth stages; Ha.
AT1G15000	13.0936	15.6204	11.7047	12.7767	11.387	13.2269	13.3911	12.3458	13.7567	13.4729	12.4635	13.1645	0.925083	0.977113	gene	SCPL50	Serine carboxypeptidase-like 50	AT1G15000|SCPL50|Serine carboxypeptidase-like 50
AT1G15010	0.249402	0.318783	0.126128	0.15332	0.10609	0.171407	0.152172	0.181024	0.180534	0.231438	0.143606	0.171243	0.620494	0.73991	gene		Mediator of RNA polymerase II transcription subunit	AT1G15010|Mediator of RNA polymerase II transcription subunit
AT1G15015	0	0	0.0504511	0	0	0	0.0304343	0	0	0.016817	0	0.0101448	0	0.603244	gene		F-box protein At1g15015	AT1G15015|F-box protein At1g15015
AT1G15020	9.10319	10.0948	8.52624	10.528	8.77011	7.79901	6.63468	7.31336	8.23234	9.24141	9.03237	7.39346	0.977381	0.800036	gene	QSOX1	Sulfhydryl oxidase 1	AT1G15020|QSOX1|Sulfhydryl oxidase 1
AT1G15030	18.8299	15.9923	19.3228	20.8004	20.6522	22.94	23.2214	21.9763	22.0251	18.0483	21.4642	22.4076	1.18926	1.24153	gene		T15D22.8	AT1G15030|T15D22.8
AT1G15040	11.4257	21.4647	11.6794	25.4512	20.7583	27.0537	18.5345	14.7353	15.0926	14.8566	24.4211	16.1208	1.64378	1.08509	gene	GAT1_2.1	Putative glutamine amidotransferase GAT1_2.1	AT1G15040|GAT1_2.1|Putative glutamine amidotransferase GAT1_2.1
AT1G15050	0.0779382	0	0.100902	0	0.10609	0.0857035	0.0608687	0.181024	0.0361068	0.0596135	0.0639312	0.0926664	1.07243	1.55445	gene	IAA34	Auxin-responsive protein IAA34	AT1G15050|IAA34|Auxin-responsive protein IAA34
AT1G15060	14.9018	15.7798	15.766	16.0475	15.5245	14.0268	13.4824	15.8577	14.4427	15.4825	15.1996	14.5943	0.981728	0.942629	gene		Alpha/beta hydrolase family protein	AT1G15060|Alpha/beta hydrolase family protein
AT1G15080	2.13551	2.28461	1.48831	1.43099	2.05107	1.74264	2.58692	2.2809	2.38305	1.96948	1.74157	2.41695	0.884279	1.22721	gene	LPP2	Lipid phosphate phosphatase 2	AT1G15080|LPP2|Lipid phosphate phosphatase 2
AT1G15085	3.42928	2.12522	3.15319	2.2487	4.06678	4.14233	5.59992	4.598	3.89953	2.90257	3.48594	4.69915	1.20099	1.61896	gene			AT1G15085
AT1G15100	5.58038	7.06636	5.92801	5.77506	6.43613	4.91367	7.54771	6.44445	6.71586	6.19158	5.70829	6.90267	0.921943	1.11485	gene	RHA2A	E3 ubiquitin-protein ligase RHA2A	AT1G15100|RHA2A|E3 ubiquitin-protein ligase RHA2A
AT1G15110	6.32859	6.74757	5.19647	7.35937	5.37523	5.17078	6.08687	6.62547	6.31868	6.09087	5.96846	6.34367	0.979902	1.0415	gene		Phosphatidyl serine synthase family protein	AT1G15110|Phosphatidyl serine synthase family protein
AT1G15120	29.0086	22.6336	25.4526	24.429	28.1846	24.7683	26.2344	24.0038	26.2135	25.6983	25.794	25.4839	1.00372	0.991658	gene		Ubiquinol-cytochrome C reductase hinge protein	AT1G15120|Ubiquinol-cytochrome C reductase hinge protein
AT1G15125	22.9918	23.4305	26.3355	13.8499	16.1257	14.2553	12.3259	13.3234	16.2119	24.2526	14.7437	13.9537	0.60792	0.57535	gene		F9L1.6	AT1G15125|F9L1.6
AT1G15130	18.5961	20.2427	17.6327	16.9163	19.8388	19.2833	16.2824	20.4557	18.7755	18.8238	18.6795	18.5045	0.992332	0.983038	gene	BRO1	Vacuolar-sorting protein BRO1	AT1G15130|BRO1|Vacuolar-sorting protein BRO1
AT1G15140	33.9187	38.8384	27.2436	33.015	28.1492	28.5107	27.5735	29.6517	32.7127	33.3336	29.8916	29.9793	0.896742	0.899373	gene		F9L1.8 protein	AT1G15140|F9L1.8 protein
AT1G15150	0.358516	0.371913	0.302707	0.15332	0.282907	0.171407	0.304343	0.398252	0.180534	0.344379	0.202545	0.294376	0.588145	0.854805	gene	DTX10	Protein DETOXIFICATION 10	AT1G15150|DTX10|Protein DETOXIFICATION 10
AT1G15160	1.93287	2.39087	2.62346	2.86198	1.98035	2.05688	2.31301	3.0774	2.45526	2.31573	2.29974	2.61522	0.993092	1.12933	gene	DTX11	Protein DETOXIFICATION 11	AT1G15160|DTX11|Protein DETOXIFICATION 11
AT1G15165	1.09114	0.743827	0.983797	1.63542	1.83889	1.17128	1.03477	1.37578	0.938776	0.939586	1.54853	1.11644	1.6481	1.18823	gene		RING/FYVE/PHD zinc finger superfamily protein	AT1G15165|RING/FYVE/PHD zinc finger superfamily protein
AT1G15170	3.94368	3.98479	4.13699	4.90625	4.38505	4.8851	4.59558	4.5618	3.46625	4.02182	4.72547	4.20788	1.17496	1.04626	gene	DTX12	Protein DETOXIFICATION	AT1G15170|DTX12|Protein DETOXIFICATION
AT1G15180	12.2051	13.0701	10.6452	9.76139	15.1001	12.3413	9.79985	10.5718	11.0848	11.9735	12.4009	10.4855	1.0357	0.875725	gene	DTX13	Protein DETOXIFICATION 13	AT1G15180|DTX13|Protein DETOXIFICATION 13
AT1G15190	1.54318	1.43452	1.51353	1.89095	0.707267	1.5998	1.1565	1.30337	1.0832	1.49708	1.39934	1.18103	0.934713	0.788888	gene	FLA19	Fasciclin-like arabinogalactan protein 19	AT1G15190|FLA19|Fasciclin-like arabinogalactan protein 19
AT1G15200	204.058	224.104	172.921	233.302	124.833	185.548	152.963	165.564	191.005	200.361	181.228	169.844	0.904505	0.847689	gene		Protein-protein interaction regulator family protein	AT1G15200|Protein-protein interaction regulator family protein
AT1G15210	24.9402	29.9656	28.4544	35.6725	22.3496	27.2251	28.6387	31.8602	26.3579	27.7868	28.4158	28.9523	1.02264	1.04195	gene	ABCG35	PDR7	AT1G15210|ABCG35|PDR7
AT1G15215	3.4137	1.96583	2.74959	2.81087	2.1218	3.59955	3.65212	4.12734	2.96075	2.7097	2.84407	3.58007	1.04959	1.3212	gene		SHH1	AT1G15215|SHH1
AT1G15220	1.88611	1.75331	1.89192	2.55534	2.26325	1.39982	2.06953	1.84644	1.94976	1.84378	2.0728	1.95525	1.12422	1.06046	gene	CCMH	Cytochrome c-type biogenesis protein	AT1G15220|CCMH|Cytochrome c-type biogenesis protein
AT1G15230	48.5088	60.0906	49.9718	47.1204	35.1512	44.3658	39.8994	42.1061	42.7504	52.8571	42.2125	41.5853	0.798616	0.78675	gene		At1g15230/F9L1_18	AT1G15230|At1g15230/F9L1_18
AT1G15240	14.8862	11.7418	14.2524	12.3167	14.5343	13.7983	13.2389	15.568	14.3344	13.6268	13.5498	14.3805	0.994345	1.0553	gene		Phox (PX) domain-containing protein	AT1G15240|Phox (PX) domain-containing protein
AT1G15250	4.39572	4.46296	3.40545	3.88411	5.41059	4.14233	5.90426	3.94632	4.18838	4.08804	4.47901	4.67965	1.09564	1.14472	gene	RPL37A	60S ribosomal protein L37-1	AT1G15250|RPL37A|60S ribosomal protein L37-1
AT1G15260	17.6764	15.3016	13.3695	11.8057	18.7072	12.7984	9.3129	12.3458	15.0204	15.4492	14.4371	12.2264	0.934489	0.791394	gene		LOW protein: ATP-dependent RNA helicase-like protein	AT1G15260|LOW protein: ATP-dependent RNA helicase-like protein
AT1G15270	47.667	48.1362	45.633	43.3385	49.7562	48.4225	43.2167	45.7628	43.7975	47.1454	47.1724	44.259	1.00057	0.938776	gene		F9L1.21 protein	AT1G15270|F9L1.21 protein
AT1G15280	38.1586	38.8915	37.7879	38.4323	28.2907	37.2524	32.3517	31.7154	37.2983	38.2793	34.6585	33.7884	0.90541	0.882681	gene		CASC3/Barentsz eIF4AIII binding protein	AT1G15280|CASC3/Barentsz eIF4AIII binding protein
AT1G15290	58.8434	65.7756	56.7323	66.081	69.2061	72.5908	76.6641	78.4557	78.3156	60.4504	69.2926	77.8118	1.14627	1.2872	gene		Tetratricopeptide repeat (TPR)-like superfamily protein	AT1G15290|Tetratricopeptide repeat (TPR)-like superfamily protein
AT1G15310	5.4245	5.20679	6.12981	6.7972	4.31433	6.68487	4.56515	4.96005	6.10204	5.58703	5.93213	5.20908	1.06177	0.932352	gene	SRP-54A	Signal recognition particle 54 kDa protein	AT1G15310|SRP-54A|Signal recognition particle 54 kDa protein
AT1G15320	0.0311753	0	0.0504511	0	0	0	0	0.0724095	0	0.0272088	0	0.0241365	0	0.887084	gene		Seed dormancy control protein	AT1G15320|Seed dormancy control protein
AT1G15330	0.358516	0.318783	0.378383	0.102214	0.247543	0.428517	0.091303	0.651686	0.252747	0.351894	0.259425	0.331912	0.737224	0.943216	gene	PV42A	SNF1-related protein kinase regulatory subunit gamma-like PV42a	AT1G15330|PV42A|SNF1-related protein kinase regulatory subunit gamma-like PV42a
AT1G15340	183.513	186.116	160.636	172.025	148.349	172.578	153.998	164.949	192.485	176.755	164.318	170.477	0.929633	0.964482	gene	MBD10	Methyl-CpG-binding domain-containing protein 10	AT1G15340|MBD10|Methyl-CpG-binding domain-containing protein 10
AT1G15350	11.6596	10.7324	11.4524	16.5075	8.62866	11.1129	7.39554	7.603	8.48509	11.2814	12.083	7.82788	1.07105	0.693872	gene		DUF4050 family protein	AT1G15350|DUF4050 family protein
AT1G15360	0.109114	0.0531305	0.0252256	0	0.0707267	0	0	0	0.144427	0.0624899	0.0235756	0.0481423	0.37727	0.770402	gene	WIN1	Ethylene-responsive transcription factor WIN1	AT1G15360|WIN1|Ethylene-responsive transcription factor WIN1
AT1G15370	7.03003	5.95062	7.16406	6.84831	7.32021	8.45607	8.21727	6.95131	7.83517	6.7149	7.54153	7.66792	1.1231	1.14193	gene		F9L1.32 protein	AT1G15370|F9L1.32 protein
AT1G15380	12.0493	14.5578	17.5065	12.7256	9.47738	14.0839	11.0172	8.25469	8.08791	14.7045	12.0956	9.11994	0.822579	0.620214	gene		GLYI4	AT1G15380|GLYI4
AT1G15385	0.0155876	0.106261	0.100902	0.0511068	0.0353633	0.0285678	0.121737	0.0724095	0.0722135	0.0742503	0.038346	0.0887868	0.516442	1.19578	gene		Cotton fiber protein	AT1G15385|Cotton fiber protein
AT1G15390	9.89816	9.77601	9.53526	10.5791	11.2455	10.9415	10.4998	10.7166	12.168	9.73648	10.922	11.1281	1.12177	1.14293	gene	PDF1A	Peptide deformylase	AT1G15390|PDF1A|Peptide deformylase
AT1G15400	10.1164	9.19158	8.75327	9.40364	10.22	9.8559	10.3477	8.32709	10.5071	9.35374	9.82652	9.72728	1.05054	1.03993	gene		Uncharacterized protein At1g15400	AT1G15400|Uncharacterized protein At1g15400
AT1G15410	8.41733	6.58818	8.42534	6.49056	9.65419	7.97042	6.75642	7.31336	7.87127	7.81028	8.03839	7.31369	1.02921	0.936417	gene		Aspartate-glutamate racemase family	AT1G15410|Aspartate-glutamate racemase family
AT1G15415	0.79497	0.690696	0.706316	0.715495	0.884084	0.828467	0.578252	0.651686	0.722135	0.730661	0.809348	0.650691	1.10769	0.890552	gene		F9L1.37	AT1G15415|F9L1.37
AT1G15420	21.2304	25.9277	21.5931	23.9691	18.2121	23.0828	22.917	19.985	19.606	22.917	21.7547	20.836	0.949279	0.909193	gene		WD repeat protein	AT1G15420|WD repeat protein
AT1G15430	1.46524	1.75331	1.05947	2.14648	1.34381	1.11414	1.85649	1.73783	1.22763	1.42601	1.53481	1.60732	1.0763	1.12715	gene		Uncharacterized protein At1g15430	AT1G15430|Uncharacterized protein At1g15430
AT1G15440	10.5373	11.8481	10.9731	14.2077	9.72492	11.5414	12.8737	12.02	11.8791	11.1195	11.8247	12.2576	1.06342	1.10235	gene	PWP2	Periodic tryptophan protein 2	AT1G15440|PWP2|Periodic tryptophan protein 2
AT1G15460	1.48083	0.850088	1.61444	2.14648	1.09626	1.11414	1.12607	1.84644	1.94976	1.31512	1.4523	1.64076	1.10431	1.24761	gene	BOR4	BOR4	AT1G15460|BOR4|BOR4
AT1G15470	9.18113	7.33201	8.95507	6.28613	7.00194	6.82771	8.27814	7.82023	6.53532	8.4894	6.70526	7.54456	0.789839	0.888704	gene		F9L1.42 protein	AT1G15470|F9L1.42 protein
AT1G15480	5.45568	6.64131	5.39827	4.80403	6.40077	5.34218	6.026	4.88764	6.17426	5.83175	5.51566	5.69597	0.945798	0.976716	gene		Pentatricopeptide repeat-containing protein At1g15480, mitochondrial	AT1G15480|Pentatricopeptide repeat-containing protein At1g15480, mitochondrial
AT1G15490	2.2758	2.01896	1.86669	2.14648	2.93516	2.34256	2.58692	2.64295	2.56358	2.05382	2.47473	2.59782	1.20494	1.26487	gene		Alpha/beta-Hydrolases superfamily protein	AT1G15490|Alpha/beta-Hydrolases superfamily protein
AT1G15500	59.5604	66.3069	51.2836	55.2464	70.5145	58.6783	62.7251	59.3758	64.3061	59.0503	61.4797	62.1357	1.04114	1.05225	gene	AATP2	ADP,ATP carrier protein	AT1G15500|AATP2|ADP,ATP carrier protein
AT1G15510	4.53601	6.90696	5.01989	5.72396	6.33004	5.94211	6.57381	6.91511	6.13815	5.48762	5.9987	6.54236	1.09313	1.1922	gene	PCMP-H73	Pentatricopeptide repeat-containing protein At1g15510, chloroplastic	AT1G15510|PCMP-H73|Pentatricopeptide repeat-containing protein At1g15510, chloroplastic
AT1G15520	0.888496	1.00948	0.706316	0.715495	0.919447	1.02844	0.791293	0.724095	0.758242	0.868097	0.887794	0.757877	1.02269	0.873032	gene	ABCG40	ABC transporter G family member 40	AT1G15520|ABCG40|ABC transporter G family member 40
AT1G15530	20.7783	25.0776	21.4922	23.4069	14.3575	19.3975	16.8911	20.8901	20.292	22.4494	19.054	19.3577	0.848754	0.862284	gene	LECRKS1	L-type lectin-domain containing receptor kinase S.1	AT1G15530|LECRKS1|L-type lectin-domain containing receptor kinase S.1
AT1G15540	0.763795	0.796957	1.31173	0.868815	0.388997	0.399949	0.639121	0.615481	0.433281	0.957494	0.552587	0.562628	0.577118	0.587604	gene		2-oxoglutarate (2OG) and Fe(II)-dependent oxygenase superfamily protein	AT1G15540|2-oxoglutarate (2OG) and Fe(II)-dependent oxygenase superfamily protein
AT1G15550	5.36215	5.68496	4.6415	6.33724	4.2436	5.42789	5.53905	5.82897	4.2967	5.22954	5.33624	5.22157	1.0204	0.998477	gene	GA3OX1	Gibberellin 3-beta-dioxygenase 1	AT1G15550|GA3OX1|Gibberellin 3-beta-dioxygenase 1
AT1G15570	6.64034	7.75705	6.23071	6.64388	8.52257	6.68487	5.63035	7.53059	6.17426	6.87603	7.28377	6.44507	1.0593	0.937323	gene	CYCA2-3	CYCA2	AT1G15570|CYCA2-3|CYCA2
AT1G15580	0.420867	0.637566	0.554962	0.459961	0.707267	0.514221	0.852161	0.325843	0.577708	0.537798	0.560483	0.585237	1.04218	1.08821	gene	IAA5	Auxin-responsive protein IAA5	AT1G15580|IAA5|Auxin-responsive protein IAA5
AT1G15590	0	0	0	0	0	0	0	0	0	0	0	0	#DIV/0!	#DIV/0!	gene		E3 ubiquitin-protein ligase	AT1G15590|E3 ubiquitin-protein ligase
AT1G15600	0	0	0	0	0	0	0	0	0	0	0	0	#DIV/0!	#DIV/0!	gene		T16N11.10 protein	AT1G15600|T16N11.10 protein
AT1G15610	0	0	0	0	0	0	0	0.0724095	0	0	0	0.0241365	#DIV/0!	#DIV/0!	gene		Transmembrane protein	AT1G15610|Transmembrane protein
AT1G15620	0.0467629	0	0	0.0511068	0.0707267	0	0	0	0.0722135	0.0155876	0.0406111	0.0240712	2.60534	1.54425	gene		Transmembrane protein	AT1G15620|Transmembrane protein
AT1G15625	0.748207	0.318783	0.554962	0.766601	0.671904	0.485653	0.547818	0.506867	0.794349	0.540651	0.641386	0.616344	1.18632	1.14	gene		E3 ubiquitin-protein ligase	AT1G15625|E3 ubiquitin-protein ligase
AT1G15630	0.124701	0.159391	0.100902	0.255534	0.0353633	0.0571356	0.121737	0.398252	0.180534	0.128332	0.116011	0.233508	0.903993	1.81957	gene		Transmembrane protein	AT1G15630|Transmembrane protein
AT1G15640	0.140289	0.478174	0.201804	0.255534	0.10609	0.314246	0.304343	0.0724095	0.361068	0.273423	0.22529	0.24594	0.823962	0.899487	gene		T16N11.15 protein	AT1G15640|T16N11.15 protein
AT1G15660	11.3946	9.61662	10.7461	12.0612	13.0844	12.427	13.3607	12.2734	14.3344	10.5858	12.5242	13.3228	1.18312	1.25856	gene	CENP-C	Centromere protein C	AT1G15660|CENP-C|Centromere protein C
AT1G15670	7.96529	11.0511	8.29921	11.5501	11.8114	11.9413	12.5694	10.1735	10.3265	9.10521	11.7676	11.0231	1.2924	1.21064	gene		F-box/kelch-repeat protein At1g15670	AT1G15670|F-box/kelch-repeat protein At1g15670
AT1G15680	0	0	0	0	0	0	0	0	0	0	0	0	#DIV/0!	#DIV/0!	gene		Putative F-box/kelch-repeat protein At1g15680	AT1G15680|Putative F-box/kelch-repeat protein At1g15680
AT1G15690	230.432	266.131	196.204	235.091	282.588	259.482	258.053	265.2	277.553	230.922	259.054	266.935	1.12182	1.15595	gene	AVP1	VHP1	AT1G15690|AVP1|VHP1
AT1G15700	3.95926	3.87853	3.80906	3.62858	4.10215	4.0852	4.59558	4.05493	4.36892	3.88228	3.93864	4.33981	1.01452	1.11785	gene	ATPC2	ATP synthase gamma chain 2, chloroplastic	AT1G15700|ATPC2|ATP synthase gamma chain 2, chloroplastic
AT1G15710	11.9401	11.2637	10.0398	12.2656	10.4322	11.6842	11.7172	13.1785	12.529	11.0812	11.4607	12.4749	1.03425	1.12578	gene	TYRAAT2	Arogenate dehydrogenase 2, chloroplastic	AT1G15710|TYRAAT2|Arogenate dehydrogenase 2, chloroplastic
AT1G15720	2.10433	2.01896	2.49733	1.63542	3.1827	1.62837	2.28257	2.17229	2.88854	2.20687	2.14883	2.4478	0.973698	1.10917	gene	TRFL5	At1g15720	AT1G15720|TRFL5|At1g15720
AT1G15730	29.6633	28.4248	30.3968	25.4001	31.3673	30.1676	27.1779	28.0587	27.8022	29.495	28.9783	27.6796	0.982483	0.938451	gene		At1g15730/F7H2_7	AT1G15730|At1g15730/F7H2_7
AT1G15740	37.3012	35.7037	36.0473	33.986	36.9901	35.0813	26.7822	29.6879	29.0298	36.3508	35.3524	28.5	0.972537	0.784027	gene		Leucine-rich repeat family protein	AT1G15740|Leucine-rich repeat family protein
AT1G15750	28.5098	29.4874	29.0346	30.3063	37.3437	29.7391	26.5996	28.1673	29.2826	29.0106	32.463	28.0165	1.11901	0.965732	gene	TPL	Protein TOPLESS	AT1G15750|TPL|Protein TOPLESS
AT1G15757	0	0	0	0	0	0	0	0	0	0	0	0	#DIV/0!	#DIV/0!	gene		Putative defensin-like protein 110	AT1G15757|Putative defensin-like protein 110
AT1G15760	0.639094	0.478174	0.479286	0.408854	0.282907	0.314246	1.12607	0.7603	1.0471	0.532185	0.335336	0.977822	0.630111	1.83737	gene		At1g15760	AT1G15760|At1g15760
AT1G15770	0	0.0531305	0.0252256	0	0	0	0	0.0362048	0	0.0261187	0	0.0120683	0	0.462054	gene	MED15B	Probable mediator of RNA polymerase II transcription subunit 15b	AT1G15770|MED15B|Probable mediator of RNA polymerase II transcription subunit 15b
AT1G15772	0.140289	0.0531305	0.126128	0.0511068	0.0353633	0.171407	0.121737	0.108614	0.144427	0.106516	0.085959	0.124926	0.807008	1.17284	gene		unknown protein; FUNCTIONS IN: molecular_function unknown; INVOLVED IN: biological_process unknown; LOCATED IN: cellular_component unknown; BEST Arabidopsis thaliana protein match is: unknown protein (TAIR:AT1G15780.1); Ha.	AT1G15772|unknown protein; FUNCTIONS IN: molecular_function unknown; INVOLVED IN: biological_process unknown; LOCATED IN: cellular_component unknown; BEST Arabidopsis thaliana protein match is: unknown protein (TAIR:AT1G15780.1); Ha.
AT1G15780	15.0733	16.8955	15.9678	17.734	17.6463	15.5409	14.578	17.0886	16.8619	15.9788	16.9737	16.1762	1.06226	1.01235	gene		unknown protein; BEST Arabidopsis thaliana protein match is: unknown protein (TAIR:AT2G10440.1); Ha.	AT1G15780|unknown protein; BEST Arabidopsis thaliana protein match is: unknown protein (TAIR:AT2G10440.1); Ha.
AT1G15790	0.810558	0.796957	0.706316	0.613281	0.42436	0.457085	0.69999	0.506867	0.433281	0.771277	0.498242	0.546712	0.645996	0.708841	gene		unknown protein; BEST Arabidopsis thaliana protein match is: unknown protein (TAIR:AT1G15780.1); Ha.	AT1G15790|unknown protein; BEST Arabidopsis thaliana protein match is: unknown protein (TAIR:AT1G15780.1); Ha.
AT1G15800	1.91728	1.64705	1.81624	0.919922	1.55599	1.71407	2.37388	1.70162	1.94976	1.79352	1.39666	2.00842	0.778724	1.11982	gene		At1g15800	AT1G15800|At1g15800
AT1G15810	72.919	49.677	66.2928	74.5136	69.9133	71.8766	54.1427	59.2672	59.8289	62.9629	72.1012	57.7463	1.14514	0.917147	gene		At1g15810/F7H2_23	AT1G15810|At1g15810/F7H2_23
AT1G15820	727.039	619.873	703.743	541.272	766.5	602.952	590.822	639.195	636.959	683.552	636.908	622.325	0.931763	0.910429	gene	LHCB6	Chlorophyll a-b binding protein, chloroplastic	AT1G15820|LHCB6|Chlorophyll a-b binding protein, chloroplastic
AT1G15825	8.43292	6.96009	7.08838	7.71712	6.15322	8.42751	6.23904	8.32709	9.38776	7.4938	7.43262	7.98463	0.991836	1.0655	gene		Hydroxyproline-rich glycoprotein family protein	AT1G15825|Hydroxyproline-rich glycoprotein family protein
AT1G15830	27.4498	26.2465	24.7715	26.0133	18.106	27.368	21.4562	26.9001	27.2245	26.1559	23.8291	25.1936	0.91104	0.963208	gene		unknown protein; Ha.	AT1G15830|unknown protein; Ha.
AT1G15840	0.0779382	0.318783	0.0504511	0.306641	0.42436	0.142839	0.0608687	0.181024	0.10832	0.149057	0.29128	0.116738	1.95415	0.783172	gene		unknown protein; Ha.	AT1G15840|unknown protein; Ha.
AT1G15850	0	0	0.0252256	0	0	0	0	0	0	0.00840852	0	0	0	0	gene		F7H2.18 protein	AT1G15850|F7H2.18 protein
AT1G15860	5.68949	4.88801	5.75143	8.43261	5.94104	5.91354	5.99556	6.1186	6.31868	5.44297	6.7624	6.14428	1.24241	1.12885	gene		Defective in cullin neddylation protein	AT1G15860|Defective in cullin neddylation protein
AT1G15870	0.935259	1.16887	0.731541	0.715495	0.74263	0.742763	0.730424	0.832709	0.866562	0.945224	0.733629	0.809899	0.776144	0.856833	gene		At1g15870/F7H2_19	AT1G15870|At1g15870/F7H2_19
AT1G15880	6.50005	5.41931	6.45774	7.35937	6.82513	7.94185	6.69555	5.86517	5.48823	6.1257	7.37545	6.01632	1.20402	0.982143	gene	GOS11	Golgi SNAP receptor complex member 1-1	AT1G15880|GOS11|Golgi SNAP receptor complex member 1-1
AT1G15885	1.34054	1.59391	1.33695	1.63542	1.62671	1.54266	1.49128	1.08614	1.76923	1.4238	1.6016	1.44889	1.12487	1.01762	gene		Putative uncharacterized protein	AT1G15885|Putative uncharacterized protein
AT1G15890	2.35373	2.12522	3.2541	3.06641	2.08644	2.51397	2.98256	2.06367	2.88854	2.57768	2.5556	2.64493	0.991434	1.02609	gene		Probable disease resistance protein At1g15890	AT1G15890|Probable disease resistance protein At1g15890
AT1G15900	0.202639	0.318783	0.176579	0.15332	0.141453	0.0285678	0.152172	0.325843	0.144427	0.232667	0.10778	0.207481	0.463239	0.891748	gene		unknown protein; Ha.	AT1G15900|unknown protein; Ha.
AT1G15910	25.704	23.6431	27.1175	19.5739	24.7897	27.9965	27.3605	25.6692	25.2747	25.4882	24.12	26.1015	0.946321	1.02406	gene	FDM1	IDP1	AT1G15910|FDM1|IDP1
AT1G15920	2.33815	1.59391	1.81624	2.2487	3.04125	2.22829	2.06953	2.06367	2.38305	1.9161	2.50608	2.17208	1.30791	1.1336	gene	CAF1-2	Probable CCR4-associated factor 1 homolog 2	AT1G15920|CAF1-2|Probable CCR4-associated factor 1 homolog 2
AT1G15930	49.4128	53.343	43.388	49.0625	52.1609	51.5363	52.4992	52.2435	46.3611	48.7146	50.9199	50.3679	1.04527	1.03394	gene	RPS12A	40S ribosomal protein S12-1	AT1G15930|RPS12A|40S ribosomal protein S12-1
AT1G15940	61.1815	57.3278	57.4386	66.8476	45.5126	56.9357	47.9949	54.7054	54.6656	58.6493	56.432	52.4553	0.962193	0.894389	gene		T24D18.4	AT1G15940|T24D18.4
AT1G15950	32.9835	39.9541	33.8527	34.4971	36.9901	34.5671	39.6864	34.8652	36.2512	35.5968	35.3514	36.9342	0.993107	1.03757	gene	CCR1	Cinnamoyl-CoA reductase 1	AT1G15950|CCR1|Cinnamoyl-CoA reductase 1
AT1G15960	10.9737	9.45723	9.20733	10.2214	14.3929	13.1412	13.8172	12.4182	14.0455	9.87942	12.5851	13.427	1.27387	1.35909	gene	NRAMP6	Metal transporter Nramp6	AT1G15960|NRAMP6|Metal transporter Nramp6
AT1G15970	10.1476	12.0606	10.0902	9.40364	9.5481	9.51308	8.61291	10.6442	9.53218	10.7661	9.48828	9.59643	0.881308	0.891354	gene		At1g15970	AT1G15970|At1g15970
AT1G15980	79.3411	70.8229	74.4154	72.9293	86.2512	69.9912	66.3773	69.9838	68.7834	74.8598	76.3906	68.3815	1.02045	0.91346	gene	PNSB1	Photosynthetic NDH subunit of subcomplex B 1, chloroplastic	AT1G15980|PNSB1|Photosynthetic NDH subunit of subcomplex B 1, chloroplastic
AT1G15990	2.02639	0.956349	1.26128	2.09538	2.61689	1.82834	1.39998	1.30337	1.44427	1.41467	2.1802	1.38254	1.54113	0.977286	gene	CNGC7	Putative cyclic nucleotide-gated ion channel 7	AT1G15990|CNGC7|Putative cyclic nucleotide-gated ion channel 7
AT1G16000	12.5792	12.8576	11.9065	10.3747	10.7858	11.5985	13.0259	13.7578	12.8901	12.4478	10.9197	13.2246	0.87724	1.06241	gene		GAG1At protein	AT1G16000|GAG1At protein
AT1G16010	10.4125	10.0417	10.2416	11.3968	9.05302	9.08457	10.6824	8.87017	10.1099	10.2319	9.8448	9.8875	0.962164	0.966338	gene	MRS2-1	Magnesium transporter MRS2-1	AT1G16010|MRS2-1|Magnesium transporter MRS2-1
AT1G16020	3.55398	3.50661	4.01086	2.86198	4.17287	4.34231	3.86516	3.69289	4.11617	3.69049	3.79239	3.89141	1.02761	1.05444	gene	CCZ1A	Vacuolar fusion protein CCZ1 homolog A	AT1G16020|CCZ1A|Vacuolar fusion protein CCZ1 homolog A
AT1G16022	1.09114	0.796957	0.756767	0.664388	0.495087	0.571356	0.669555	0.868914	0.541601	0.88162	0.576944	0.693357	0.654413	0.786458	gene		T24D18.13	AT1G16022|T24D18.13
AT1G16025	0.872908	0.690696	0.529737	0.459961	0.31827	0.428517	0.547818	0.68789	0.541601	0.69778	0.402249	0.592437	0.57647	0.84903	gene		Putative uncharacterized protein	AT1G16025|Putative uncharacterized protein
AT1G16030	5.4245	5.52557	5.47395	3.88411	3.96069	4.0852	4.19994	3.7653	3.93564	5.47467	3.97667	3.96696	0.726376	0.724601	gene	HSP70-5	Hsp70b	AT1G16030|HSP70-5|Hsp70b
AT1G16040	2.60314	3.29409	2.29553	2.35091	1.83889	2.59967	2.70866	2.13608	2.38305	2.73092	2.26316	2.40926	0.828717	0.882216	gene		At1g16040	AT1G16040|At1g16040
AT1G16060	8.86937	6.05688	9.48481	9.0459	6.22395	8.42751	7.73032	9.01499	7.43799	8.13702	7.89912	8.0611	0.970763	0.99067	gene	ADAP	AP2-like ethylene-responsive transcription factor At1g16060	AT1G16060|ADAP|AP2-like ethylene-responsive transcription factor At1g16060
AT1G16070	2.66549	1.96583	2.67391	2.55534	1.80353	2.74251	2.83039	2.71536	2.16641	2.43508	2.36713	2.57072	0.972096	1.0557	gene	TULP8	TLP8	AT1G16070|TULP8|TLP8
AT1G16080	48.0411	36.2881	45.3556	33.0661	51.489	36.8239	42.395	41.9251	45.5667	43.2283	40.4597	43.2956	0.935954	1.00156	gene		Nuclear protein	AT1G16080|Nuclear protein
AT1G16090	1.10672	1.00948	1.16038	0.971028	1.76817	1.08558	0.69999	1.33958	1.0832	1.09219	1.27492	1.04092	1.16731	0.953058	gene	WAKL7	Wall associated kinase-like 7	AT1G16090|WAKL7|Wall associated kinase-like 7
AT1G16110	2.85254	3.77227	4.06132	4.29297	4.80941	4.77083	4.56515	4.5618	4.11617	3.56204	4.6244	4.41437	1.29825	1.23928	gene	WAKL6	Wall-associated receptor kinase-like 6	AT1G16110|WAKL6|Wall-associated receptor kinase-like 6
AT1G16120	0.249402	0.531305	0.605413	0.306641	0.31827	0.457085	0.517384	0.470662	0.577708	0.46204	0.360665	0.521918	0.780593	1.12959	gene	WAKL1	Wall-associated receptor kinase-like 1	AT1G16120|WAKL1|Wall-associated receptor kinase-like 1
AT1G16130	1.69905	2.33774	1.91714	2.65755	2.54616	3.11389	3.13474	2.2809	1.6248	1.98465	2.77253	2.34681	1.39699	1.18248	gene	WAKL2	Wall-associated receptor kinase-like 2	AT1G16130|WAKL2|Wall-associated receptor kinase-like 2
AT1G16150	1.18466	1.27513	1.99282	1.78874	2.08644	2.17115	1.52172	1.77403	1.76923	1.4842	2.01544	1.68833	1.35793	1.13753	gene	WAKL4	Wall-associated receptor kinase-like 4	AT1G16150|WAKL4|Wall-associated receptor kinase-like 4
AT1G16160	0.514392	0.690696	0.45406	0.868815	0.495087	0.628492	0.517384	0.796505	0.722135	0.55305	0.664131	0.678674	1.20085	1.22715	gene	WAKL5	WAKL5	AT1G16160|WAKL5|WAKL5
AT1G16170	3.99044	4.72861	3.68293	4.34407	3.21806	4.11377	3.59125	3.43945	3.57457	4.13399	3.89197	3.53509	0.941455	0.855127	gene		Ephrin-A3 protein	AT1G16170|Ephrin-A3 protein
AT1G16180	23.927	19.2864	21.9462	21.5159	20.5815	20.8259	19.9649	19.0075	21.0863	21.7199	20.9745	20.0196	0.96568	0.921717	gene		Serinc-domain containing serine and sphingolipid biosynthesis protein	AT1G16180|Serinc-domain containing serine and sphingolipid biosynthesis protein
AT1G16190	3.6631	4.46296	3.5568	3.93522	3.14734	3.34243	4.80862	3.94632	3.97174	3.89429	3.475	4.24223	0.892332	1.08935	gene	RAD23A	RAD23A	AT1G16190|RAD23A|RAD23A
AT1G16210	34.6825	39.0509	33.1716	34.8037	34.4793	32.653	37.4342	36.2772	37.0455	35.635	33.9787	36.919	0.953519	1.03603	gene		Coiled-coil protein	AT1G16210|Coiled-coil protein
AT1G16220	2.1511	1.75331	1.51353	2.14648	2.44007	2.17115	1.91736	2.20849	2.27473	1.80598	2.25257	2.13353	1.24728	1.18137	gene		Probable protein phosphatase 2C 6	AT1G16220|Probable protein phosphatase 2C 6
AT1G16225	0.124701	0.0531305	0.252256	0.255534	0.0707267	0.25711	0.486949	0.253433	0.397174	0.143362	0.194457	0.379186	1.3564	2.64494	gene		Target SNARE coiled-coil domain protein	AT1G16225|Target SNARE coiled-coil domain protein
AT1G16230	0	0	0.0756767	0.15332	0.141453	0	0	0	0	0.0252256	0.0982579	0	3.89517	0	gene		Target SNARE coiled-coil domain protein	AT1G16230|Target SNARE coiled-coil domain protein
AT1G16240	16.2579	16.0454	16.9011	16.0475	16.444	16.5122	15.2476	14.0474	15.3815	16.4015	16.3346	14.8922	0.99592	0.907977	gene	SYP51	SYP51	AT1G16240|SYP51|SYP51
AT1G16250	4.48924	4.40983	5.34782	4.39518	4.98623	4.77083	4.32167	4.99626	3.97174	4.74896	4.71741	4.42989	0.993356	0.932812	gene		F-box/kelch-repeat protein At1g16250	AT1G16250|F-box/kelch-repeat protein At1g16250
AT1G16260	4.69188	3.71913	4.5406	4.44629	5.48132	4.74226	4.93036	4.99626	5.56044	4.31721	4.88995	5.16235	1.13267	1.19576	gene	WAKL8	Wall-associated receptor kinase-like 8	AT1G16260|WAKL8|Wall-associated receptor kinase-like 8
AT1G16270	10.3346	9.4041	11.8308	9.91471	11.9882	9.8559	12.3259	10.97	9.71272	10.5232	10.5863	11.0029	1.006	1.04559	gene		F3O9.7 protein	AT1G16270|F3O9.7 protein
AT1G16280	4.0372	3.61287	4.06132	4.13965	3.99606	3.99949	4.41298	4.05493	4.2967	3.9038	4.04507	4.25487	1.03619	1.08993	gene	RH36	DEAD-box ATP-dependent RNA helicase 36	AT1G16280|RH36|DEAD-box ATP-dependent RNA helicase 36
AT1G16290	0	0	0	0	0	0	0	0	0	0	0	0	#DIV/0!	#DIV/0!	gene		FUNCTIONS IN: molecular_function unknown; INVOLVED IN: biological_process unknown; LOCATED IN: chloroplast, vacuole; EXPRESSED IN: 19 plant structures; EXPRESSED DURING: 11 growth stages; CONTAINS InterPro DOMAIN/s: Lytic transglycosylase-like, cata /.../(InterPro:IPR008258); Ha.	AT1G16290|FUNCTIONS IN: molecular_function unknown; INVOLVED IN: biological_process unknown; LOCATED IN: chloroplast, vacuole; EXPRESSED IN: 19 plant structures; EXPRESSED DURING: 11 growth stages; CONTAINS InterPro DOMAIN/s: Lytic transglycosylase-like, cata /.../(InterPro:IPR008258); Ha.
AT1G16300	3.86574	4.19731	4.13699	4.59961	3.28879	4.1709	5.72165	6.0462	4.54945	4.06668	4.01977	5.4391	0.988464	1.33748	gene	GAPCP2	Glyceraldehyde-3-phosphate dehydrogenase GAPCP2, chloroplastic	AT1G16300|GAPCP2|Glyceraldehyde-3-phosphate dehydrogenase GAPCP2, chloroplastic
AT1G16310	0.639094	0.371913	0.68109	0.715495	0.777994	1.11414	0.882595	0.543071	0.794349	0.564032	0.869211	0.740005	1.54107	1.31199	gene	MTP10	Metal tolerance protein 10	AT1G16310|MTP10|Metal tolerance protein 10
AT1G16320	11.0049	10.2011	10.1659	9.8636	13.332	11.4557	12.6302	12.6355	12.3846	10.4573	11.5504	12.5501	1.10453	1.20013	gene		At1g16320/F3O9_12	AT1G16320|At1g16320/F3O9_12
AT1G16330	1.55876	1.00948	1.26128	1.27767	1.30844	1.48553	1.21737	1.84644	1.73312	1.27651	1.35721	1.59898	1.06322	1.25262	gene	CYCB3%3B1	CYCB3	AT1G16330|CYCB3%3B1|CYCB3
AT1G16340	3.60075	2.97531	2.87571	3.11751	3.81924	2.82821	3.013	3.98252	3.50236	3.15059	3.25499	3.49929	1.03314	1.11068	gene	ATKDSA2	Aldolase superfamily protein	AT1G16340|ATKDSA2|Aldolase superfamily protein
AT1G16350	49.1479	49.8364	44.2961	50.6979	49.4026	50.5365	53.747	49.2747	56.6515	47.7601	50.2123	53.2244	1.05134	1.11441	gene		Inosine-5'-monophosphate dehydrogenase 2	AT1G16350|Inosine-5'-monophosphate dehydrogenase 2
AT1G16360	0.187052	0.106261	0.22703	0	0.10609	0.285678	0.304343	0.0362048	0.144427	0.173448	0.130589	0.161658	0.752904	0.93203	gene		LEM3 (ligand-effect modulator 3) family protein / CDC50 family protein	AT1G16360|LEM3 (ligand-effect modulator 3) family protein / CDC50 family protein
AT1G16370	1.05996	1.32826	1.31173	1.17546	1.13163	1.02844	1.09564	0.796505	0.794349	1.23332	1.11184	0.895496	0.901505	0.726088	gene	44475	Organic cation/carnitine transporter 6	AT1G16370|OCT6|Organic cation/carnitine transporter 6
AT1G16380	0	0	0	0.102214	0	0	0.0304343	0	0	0	0.0340712	0.0101448	#DIV/0!	#DIV/0!	gene	CHX1	Cation/H(+) antiporter 1	AT1G16380|CHX1|Cation/H(+) antiporter 1
AT1G16390	10.7555	8.34149	8.22353	10.068	9.72492	10.6844	9.1303	8.87017	10.0738	9.10683	10.1591	9.35808	1.11555	1.02759	gene	44472	Organic cation/carnitine transporter 3	AT1G16390|OCT3|Organic cation/carnitine transporter 3
AT1G16400	10.9425	9.13844	11.7803	9.8636	12.3418	10.9415	17.1345	15.4594	12.7457	10.6204	11.049	15.1132	1.04035	1.42303	gene	CYP79F2	Hexahomomethionine N-hydroxylase	AT1G16400|CYP79F2|Hexahomomethionine N-hydroxylase
AT1G16410	44.2845	31.1876	35.2653	38.3812	46.8918	43.2802	45.6819	51.5194	51.7049	36.9125	42.8511	49.6354	1.16088	1.34468	gene	CYP79F1	Dihomomethionine N-hydroxylase	AT1G16410|CYP79F1|Dihomomethionine N-hydroxylase
AT1G16420	0.187052	0.106261	0.100902	0.357747	0.31827	0.285678	0.243475	0.0362048	0.10832	0.131405	0.320565	0.129333	2.43952	0.984234	gene	AMC8	Metacaspase-8	AT1G16420|AMC8|Metacaspase-8
AT1G16430	1.44965	1.00948	1.33695	1.68652	1.4499	1.17128	0.943464	1.23096	1.44427	1.26536	1.4359	1.20623	1.13477	0.953271	gene	MED22A	Mediator of RNA polymerase II transcription subunit 22a	AT1G16430|MED22A|Mediator of RNA polymerase II transcription subunit 22a
AT1G16440	0.545568	0.425044	1.13515	0.613281	0.459723	0.999874	0.760858	1.12235	0.649922	0.701921	0.690959	0.844376	0.984384	1.20295	gene	RHS3	Serine/threonine-protein kinase RHS3	AT1G16440|RHS3|Serine/threonine-protein kinase RHS3
AT1G16445	2.50961	2.28461	2.32075	1.78874	1.94498	2.19972	2.70866	2.2809	2.78022	2.37166	1.97781	2.58993	0.833937	1.09203	gene		S-adenosyl-L-methionine-dependent methyltransferases superfamily protein	AT1G16445|S-adenosyl-L-methionine-dependent methyltransferases superfamily protein
AT1G16460	12.5792	12.9107	11.402	11.4479	14.888	12.2556	12.265	12.382	13.6122	12.2973	12.8638	12.7531	1.04607	1.03707	gene	STR2	Thiosulfate/3-mercaptopyruvate sulfurtransferase 2	AT1G16460|STR2|Thiosulfate/3-mercaptopyruvate sulfurtransferase 2
AT1G16470	14.0445	10.9449	14.3786	13.2878	12.9783	13.284	11.4737	14.2647	13.865	13.1226	13.1834	13.2011	1.00463	1.00598	gene	PAB1	Proteasome subunit alpha type	AT1G16470|PAB1|Proteasome subunit alpha type
AT1G16480	1.54318	1.222	1.26128	1.94206	1.16699	1.37126	1.61302	1.5568	1.51648	1.34215	1.49343	1.5621	1.11272	1.16388	gene		Tetratricopeptide repeat (TPR)-like superfamily protein	AT1G16480|Tetratricopeptide repeat (TPR)-like superfamily protein
AT1G16490	0.950847	0.796957	1.46308	0.664388	0.63654	0.91417	1.0652	1.04994	0.541601	1.0703	0.738366	0.88558	0.689871	0.827417	gene	MYB58	Transcription factor MYB58	AT1G16490|MYB58|Transcription factor MYB58
AT1G16500	3.35134	2.07209	4.01086	2.96419	3.11197	3.51384	2.89126	2.57054	3.03297	3.14477	3.19667	2.83159	1.0165	0.900413	gene		>F3O9.30	AT1G16500|>F3O9.30
AT1G16510	0.358516	0.371913	0.378383	0.357747	0.671904	0.714196	0.273909	0.362048	0.722135	0.369604	0.581282	0.452697	1.57271	1.22482	gene	SAUR41	Auxin-responsive protein SAUR41	AT1G16510|SAUR41|Auxin-responsive protein SAUR41
AT1G16515	0.124701	0.212522	0.151353	0.408854	0.141453	0.0857035	0.152172	0.181024	0.0722135	0.162859	0.212004	0.135136	1.30176	0.829776	gene		unknown protein; Ha.	AT1G16515|unknown protein; Ha.
AT1G16520	10.849	8.92592	9.45958	10.2725	12.5186	11.6842	9.3129	12.5268	12.2041	9.74484	11.4918	11.3479	1.17927	1.16451	gene		At1g16520	AT1G16520|At1g16520
AT1G16530	0.327341	0.159391	0.277481	0.204427	0.459723	0.228543	0.395646	0.615481	0.288854	0.254738	0.297564	0.433327	1.16812	1.70107	gene	LBD3	LOB domain-containing protein 3	AT1G16530|LBD3|LOB domain-containing protein 3
AT1G16540	2.16668	1.96583	2.74959	3.42415	2.7937	2.65681	2.25214	3.18602	2.59969	2.29403	2.95822	2.67928	1.28953	1.16794	gene	SIR3	molybdenum cofactor sulfurase (LOS5) (ABA3)	AT1G16540|SIR3|molybdenum cofactor sulfurase (LOS5) (ABA3)
AT1G16560	8.60438	8.07584	7.8956	9.097	8.84084	7.68474	7.2738	8.29089	7.94349	8.19194	8.54086	7.83606	1.04259	0.956557	gene		AT1G16560 protein	AT1G16560|AT1G16560 protein
AT1G16570	3.80339	3.87853	4.84331	3.88411	4.49114	4.34231	4.47385	4.23596	3.82732	4.17507	4.23919	4.17904	1.01536	1.00095	gene		UDP-Glycosyltransferase superfamily protein	AT1G16570|UDP-Glycosyltransferase superfamily protein
AT1G16590	1.18466	0.531305	1.13515	1.63542	1.16699	0.628492	1.58259	1.12235	1.37206	0.950372	1.14363	1.359	1.20335	1.42996	gene	REV7	DNA polymerase zeta processivity subunit	AT1G16590|REV7|DNA polymerase zeta processivity subunit
AT1G16610	10.4905	10.1479	8.75327	9.96582	12.2711	10.3701	10.9259	10.1735	10.1099	9.79723	10.869	10.4031	1.1094	1.06184	gene	SR45	arginine/serine-rich 45	AT1G16610|SR45|arginine/serine-rich 45
AT1G16630	14.6212	12.6982	13.0416	12.0101	13.2613	13.1983	12.8433	14.2647	16.9341	13.4537	12.8232	14.6807	0.953139	1.0912	gene		At1g16630	AT1G16630|At1g16630
AT1G16640	1.30936	1.32826	1.00902	1.02214	0.63654	0.971306	0.69999	0.796505	0.577708	1.21555	0.87666	0.691401	0.721205	0.568797	gene		Uncharacterized protein At1g16640 (Fragment)	AT1G16640|Uncharacterized protein At1g16640 (Fragment)
AT1G16650	1.1379	1.85957	1.74056	1.32878	1.87426	2.28543	1.73476	1.12235	1.51648	1.57934	1.82949	1.45786	1.15838	0.923082	gene		S-adenosyl-L-methionine-dependent methyltransferases superfamily protein	AT1G16650|S-adenosyl-L-methionine-dependent methyltransferases superfamily protein
AT1G16670	5.50244	5.47244	6.20549	4.75293	4.73869	5.8564	4.41298	5.64794	6.02983	5.72679	5.11601	5.36358	0.893346	0.936578	gene	CRPK1	Cold-responsive protein kinase 1	AT1G16670|CRPK1|Cold-responsive protein kinase 1
AT1G16680	21.0745	19.552	19.1714	26.2178	16.6561	20.8545	15.065	20.0212	16.7896	19.9326	21.2428	17.292	1.06573	0.867519	gene		Chaperone DnaJ-domain superfamily protein	AT1G16680|Chaperone DnaJ-domain superfamily protein
AT1G16690	1.71464	1.9127	1.58921	1.73763	2.08644	2.02832	1.79563	1.44819	1.51648	1.73885	1.95079	1.58677	1.12189	0.912538	gene		Enhancer of polycomb-like protein	AT1G16690|Enhancer of polycomb-like protein
AT1G16700	19.8743	17.5331	19.3985	17.9896	19.6974	16.0551	17.8954	19.0437	18.8477	18.9353	17.914	18.5956	0.946067	0.982063	gene		NADH dehydrogenase [ubiquinone] iron-sulfur protein 8-B, mitochondrial	AT1G16700|NADH dehydrogenase [ubiquinone] iron-sulfur protein 8-B, mitochondrial
AT1G16705	0.0155876	0.0531305	0.201804	0	0.141453	0.142839	0.152172	0.0724095	0	0.0901742	0.0947642	0.0748604	1.0509	0.830175	gene		p300/CBP acetyltransferase-related protein-like protein	AT1G16705|p300/CBP acetyltransferase-related protein-like protein
AT1G16710	9.0876	11.9544	13.0416	10.7324	12.0589	11.8842	10.3172	13.8302	11.1931	11.3612	11.5585	11.7802	1.01737	1.03688	gene	HAC12	Histone acetyltransferase HAC12	AT1G16710|HAC12|Histone acetyltransferase HAC12
AT1G16720	69.8327	70.5042	61.954	63.8834	80.0626	60.9066	58.3426	62.3446	61.1648	67.4303	68.2842	60.6174	1.01266	0.898964	gene	HCF173	high chlorophyll fluorescence phenotype 173	AT1G16720|HCF173|high chlorophyll fluorescence phenotype 173
AT1G16730	2.29138	2.28461	1.99282	2.2998	2.93516	2.99962	2.9217	3.14981	2.27473	2.1896	2.74486	2.78208	1.25359	1.27058	gene	UP6	F17F16.6 protein	AT1G16730|UP6|F17F16.6 protein
AT1G16740	22.0253	22.9524	23.6616	18.7562	13.9332	20.3403	24.2562	21.578	22.7834	22.8798	17.6765	22.8725	0.772584	0.999683	gene		50S ribosomal protein L20	AT1G16740|50S ribosomal protein L20
AT1G16750	2.29138	0.850088	1.89192	2.2487	1.83889	1.82834	1.36954	1.5206	1.91366	1.6778	1.97198	1.60127	1.17534	0.954387	gene		At1g16750/F19K19_26	AT1G16750|At1g16750/F19K19_26
AT1G16760	0	0	0	0	0	0	0	0	0	0	0	0	#DIV/0!	#DIV/0!	gene		Protein kinase protein with adenine nucleotide alpha hydrolases-like domain	AT1G16760|Protein kinase protein with adenine nucleotide alpha hydrolases-like domain
AT1G16770	0.327341	0.159391	0.22703	0.15332	0.353633	0.171407	0.456515	0.144819	0.324961	0.237921	0.22612	0.308765	0.950402	1.29776	gene		F17F16.3 protein	AT1G16770|F17F16.3 protein
AT1G16780	3.86574	3.666	4.59105	2.86198	4.31433	5.08507	4.59558	5.03246	5.74097	4.04093	4.08713	5.12301	1.01143	1.26778	gene	AVPL2	Pyrophosphate-energized membrane proton pump 3	AT1G16780|AVPL2|Pyrophosphate-energized membrane proton pump 3
AT1G16790	2.99283	2.28461	2.92616	2.75976	3.78388	3.48527	3.65212	3.14981	3.93564	2.73453	3.34297	3.57919	1.2225	1.30888	gene		At1g16790	AT1G16790|At1g16790
AT1G16800	3.7878	3.77227	5.07034	4.13965	5.09232	4.31374	4.74776	4.63421	4.8022	4.21013	4.51524	4.72805	1.07247	1.12302	gene		P-loop containing nucleoside triphosphate hydrolases superfamily protein	AT1G16800|P-loop containing nucleoside triphosphate hydrolases superfamily protein
AT1G16810	209.077	244.772	213.635	221.088	157.756	193.804	161.393	185.803	179.414	222.495	190.883	175.537	0.857919	0.788948	gene		7-dehydrocholesterol reductase-like protein	AT1G16810|7-dehydrocholesterol reductase-like protein
AT1G16820	1.29377	1.00948	0.756767	1.07324	1.16699	1.28555	1.0652	0.905119	1.11931	1.02001	1.17526	1.02988	1.15221	1.00968	gene		Vacuolar ATP synthase catalytic subunit-related / V-ATPase-related / vacuolar proton pump-like protein	AT1G16820|Vacuolar ATP synthase catalytic subunit-related / V-ATPase-related / vacuolar proton pump-like protein
AT1G16825	0.405279	0.584435	0.378383	0.459961	0.21218	0.542789	0.304343	0.398252	0.397174	0.456033	0.404976	0.36659	0.888043	0.803868	gene	RTNLB23	Reticulon-like protein B23	AT1G16825|RTNLB23|Reticulon-like protein B23
AT1G16830	1.512	1.54078	1.74056	1.68652	0.884084	2.22829	1.70432	1.66542	1.76923	1.59778	1.59963	1.71299	1.00116	1.0721	gene		Putative pentatricopeptide repeat-containing protein At1g16830	AT1G16830|Putative pentatricopeptide repeat-containing protein At1g16830
AT1G16840	7.80941	7.70392	9.33346	7.97265	7.4263	7.02768	8.82595	7.71161	7.76295	8.28226	7.47555	8.10017	0.902597	0.978015	gene		At1g16840/F17F16.27	AT1G16840|At1g16840/F17F16.27
AT1G16850	0.483217	0.265652	1.36218	0.664388	0.353633	0.485653	0.639121	1.08614	0.469388	0.703683	0.501225	0.731551	0.712287	1.0396	gene		At1g16880	AT1G16850|At1g16880
AT1G16860	13.2183	13.9733	12.8146	14.0544	11.1041	12.0271	13.8476	13.9026	10.9765	13.3354	12.3952	12.9089	0.929493	0.968017	gene		Uncharacterized membrane protein At1g16860	AT1G16860|Uncharacterized membrane protein At1g16860
AT1G16870	7.41972	6.00375	7.21451	6.0306	9.12374	7.57047	9.2216	7.6392	8.95448	6.87933	7.57494	8.60509	1.10112	1.25086	gene		Mitochondrial 28S ribosomal protein S29-like protein	AT1G16870|Mitochondrial 28S ribosomal protein S29-like protein
AT1G16880	146.352	119.597	106.073	142.946	162.106	129.469	112.211	135.985	151.973	124.008	144.84	133.39	1.16799	1.07566	gene	ACR11	ACR11	AT1G16880|ACR11|ACR11
AT1G16890	29.3204	27.4153	26.4112	24.889	32.3221	26.9109	30.6169	27.3708	25.1664	27.7156	28.0407	27.718	1.01173	1.00009	gene	UBC36	Ubiquitin-conjugating enzyme 36	AT1G16890|UBC36|Ubiquitin-conjugating enzyme 36
AT1G16900	5.08157	6.37566	4.23789	4.85514	5.02159	5.54216	5.02166	5.57553	4.65777	5.23171	5.13963	5.08499	0.9824	0.971956	gene	ALG9	Dol-P-Man:Man(6)GlcNAc(2)-PP-Dol alpha-1,2-mannosyltransferase	AT1G16900|ALG9|Dol-P-Man:Man(6)GlcNAc(2)-PP-Dol alpha-1,2-mannosyltransferase
AT1G16905	0.311753	0.106261	0.0504511	0.408854	0.0707267	0.171407	0.304343	0.0362048	0.397174	0.156155	0.216996	0.245907	1.38962	1.57476	gene		Curculin-like (Mannose-binding) lectin family protein	AT1G16905|Curculin-like (Mannose-binding) lectin family protein
AT1G16910	0.109114	0	0.100902	0.0511068	0.141453	0.199975	0.243475	0.325843	0.0361068	0.0700053	0.130845	0.201808	1.86907	2.88276	gene	LSH8	Protein LIGHT-DEPENDENT SHORT HYPOCOTYLS 8	AT1G16910|LSH8|Protein LIGHT-DEPENDENT SHORT HYPOCOTYLS 8
AT1G16916	0.872908	1.70018	1.00902	0.613281	1.20235	0.971306	1.46085	0.615481	1.22763	1.19404	0.92898	1.10132	0.778017	0.922351	gene		unknown protein; FUNCTIONS IN: molecular_function unknown; INVOLVED IN: biological_process unknown; LOCATED IN: cellular_component unknown; Ha.	AT1G16916|unknown protein; FUNCTIONS IN: molecular_function unknown; INVOLVED IN: biological_process unknown; LOCATED IN: cellular_component unknown; Ha.
AT1G16920	8.29263	9.51036	9.23255	7.10384	9.97246	7.22766	9.89116	7.27716	8.99058	9.01185	8.10132	8.71963	0.898963	0.967574	gene	RABA1B	RABA1b	AT1G16920|RABA1B|RABA1b
AT1G16930	0.888496	1.222	0.857669	0.817708	1.30844	0.999874	0.943464	0.832709	0.613815	0.989389	1.04201	0.796663	1.05318	0.805207	gene		F-box/FBD/LRR-repeat protein At1g16930	AT1G16930|F-box/FBD/LRR-repeat protein At1g16930
AT1G16940	0	0	0	0	0	0	0	0	0	0	0	0	#DIV/0!	#DIV/0!	gene		Putative F-box/FBD/LRR-repeat protein At1g16940	AT1G16940|Putative F-box/FBD/LRR-repeat protein At1g16940
AT1G16945	0	0	0	0	0	0	0	0	0	0	0	0	#DIV/0!	#DIV/0!	gene		F-box/FBD/LRR protein	AT1G16945|F-box/FBD/LRR protein
AT1G16950	0	0	0	0	0	0	0	0	0	0	0	0	#DIV/0!	#DIV/0!	gene	CEP13	Precursor of CEP13	AT1G16950|CEP13|Precursor of CEP13
AT1G16960	5.68949	5.63183	7.31541	5.67285	5.62277	5.0565	5.50861	5.03246	5.77708	6.21225	5.45071	5.43939	0.877414	0.875591	gene		At1g16960	AT1G16960|At1g16960
AT1G16970	3.10194	3.45348	2.82526	2.96419	3.53633	2.82821	3.68255	3.005	3.24961	3.1269	3.10958	3.31239	0.994462	1.05932	gene	KU70	KU70	AT1G16970|KU70|KU70
AT1G16980	0	0	0	0.0511068	0	0	0	0	0	0	0.0170356	0	#DIV/0!	#DIV/0!	gene	TPS2	Probable alpha,alpha-trehalose-phosphate synthase [UDP-forming] 2	AT1G16980|TPS2|Probable alpha,alpha-trehalose-phosphate synthase [UDP-forming] 2
AT1G17000	0	0	0	0	0	0	0	0.108614	0	0	0	0.0362048	#DIV/0!	#DIV/0!	gene	ATTPS3	trehalose-phosphatase/synthase 3	AT1G17000|ATTPS3|trehalose-phosphatase/synthase 3
AT1G17010	0	0	0	0	0	0	0	0	0.0361068	0	0	0.0120356	#DIV/0!	#DIV/0!	gene		2-oxoglutarate (2OG) and Fe(II)-dependent oxygenase superfamily protein	AT1G17010|2-oxoglutarate (2OG) and Fe(II)-dependent oxygenase superfamily protein
AT1G17020	0.592331	0.265652	0.353158	0.562174	0.459723	0.285678	0.395646	0.325843	0.288854	0.403714	0.435859	0.336781	1.07962	0.834208	gene	SRG1	Protein SRG1	AT1G17020|SRG1|Protein SRG1
AT1G17030	0.872908	0.478174	0.90812	0.562174	0.63654	0.428517	0.730424	0.615481	1.01099	0.753068	0.542411	0.785631	0.720268	1.04324	gene		Uncharacterized protein At1g17030/F20D23_27	AT1G17030|Uncharacterized protein At1g17030/F20D23_27
AT1G17040	1.49641	1.48765	1.53876	1.37988	2.5108	1.7712	1.67389	2.13608	1.91366	1.50761	1.88729	1.90788	1.25185	1.2655	gene	SHA		AT1G17040|SHA
AT1G17050	48.5088	51.3772	41.8492	57.9551	53.8584	53.6504	45.408	52.8952	52.9686	47.2451	55.1546	50.4239	1.16742	1.06728	gene	SPS2	SPS2	AT1G17050|SPS2|SPS2
AT1G17060	3.80339	4.67548	6.02891	6.0817	4.27896	3.85666	4.23037	3.58427	4.83831	4.83593	4.73911	4.21765	0.979979	0.872149	gene	CYP72C1	cytochrome p450 72c1	AT1G17060|CYP72C1|cytochrome p450 72c1
AT1G17065	2.54079	3.55974	4.16222	4.59961	2.54616	2.59967	2.70866	2.53433	2.6719	3.42092	3.24848	2.6383	0.949594	0.771225	gene			AT1G17065
AT1G17070	19.734	18.2238	22.6273	21.056	14.8172	19.7404	15.1259	16.7628	17.1507	20.195	18.5379	16.3465	0.917942	0.80943	gene	STIPL1	Septin and tuftelin-interacting protein 1 homolog 1	AT1G17070|STIPL1|Septin and tuftelin-interacting protein 1 homolog 1
AT1G17080	9.86698	5.25992	10.3173	8.53483	8.66402	9.77019	7.60858	8.3995	8.5212	8.48138	8.98968	8.17643	1.05993	0.964044	gene		At1g17080/F6I1.24	AT1G17080|At1g17080/F6I1.24
AT1G17090	0.857321	0.690696	0.882895	0.919922	0.282907	0.771331	0.639121	0.651686	0.722135	0.810304	0.658053	0.670981	0.812107	0.82806	gene		At1g17090/F6I1_23	AT1G17090|At1g17090/F6I1_23
AT1G17100	3.81897	4.25044	3.10274	4.44629	6.15322	4.54228	5.96513	5.21349	6.10204	3.72405	5.04726	5.76022	1.35532	1.54676	gene		HBP1	AT1G17100|HBP1
AT1G17110	16.9749	17.7456	17.002	13.2366	19.9449	15.2552	17.1041	15.0974	16.7174	17.2409	16.1456	16.3063	0.936473	0.945794	gene	UBP15	Ubiquitin-specific protease 15	AT1G17110|UBP15|Ubiquitin-specific protease 15
AT1G17120	5.92331	6.00375	6.18026	5.16178	4.77405	4.8851	5.53905	5.82897	4.83831	6.03577	4.94031	5.40211	0.818505	0.895015	gene	CAT8	Cationic amino acid transporter 8, vacuolar	AT1G17120|CAT8|Cationic amino acid transporter 8, vacuolar
AT1G17130	17.614	14.9828	16.1696	15.3831	14.9587	19.0547	16.2519	17.4145	18.4506	16.2555	16.4655	17.3723	1.01292	1.06871	gene		Family of unknown function (DUF572)	AT1G17130|Family of unknown function (DUF572)
AT1G17140	55.4453	42.7169	50.1484	46.8649	48.4124	48.7653	48.9688	49.4195	63.8367	49.4369	48.0142	54.075	0.971222	1.09382	gene	ICR1	RIP1	AT1G17140|ICR1|RIP1
AT1G17145	10.4125	11.0511	11.074	11.1924	11.3163	11.7699	9.98246	8.72535	9.85715	10.8459	11.4262	9.52165	1.0535	0.877903	gene	DA2L	E3 ubiquitin-protein ligase DA2L	AT1G17145|DA2L|E3 ubiquitin-protein ligase DA2L
AT1G17147	0.717032	0.796957	0.958571	0.459961	0.247543	1.05701	0.760858	0.905119	0.433281	0.824187	0.588171	0.699753	0.713638	0.849022	gene	VQ1	VQ motif-containing protein 1	AT1G17147|VQ1|VQ motif-containing protein 1
AT1G17150	0	0	0	0	0	0	0	0	0	0	0	0	#DIV/0!	#DIV/0!	gene		Pectin lyase-like superfamily protein	AT1G17150|Pectin lyase-like superfamily protein
AT1G17160	5.14392	4.67548	4.38925	6.49056	4.27896	4.11377	4.0782	5.93758	5.19937	4.73622	4.9611	5.07172	1.04748	1.07084	gene		Ribokinase	AT1G17160|Ribokinase
AT1G17170	6.65593	5.79122	11.9317	5.57064	5.55205	6.97055	10.0738	8.79776	7.83517	8.12628	6.03108	8.90223	0.742169	1.09549	gene	GSTU24	Glutathione S-transferase U24	AT1G17170|GSTU24|Glutathione S-transferase U24
AT1G17180	9.24348	5.84435	13.7732	8.79036	6.22395	9.62736	11.5955	11.0062	9.49608	9.62033	8.21389	10.6993	0.853805	1.11215	gene	GSTU25	Glutathione S-transferase U25	AT1G17180|GSTU25|Glutathione S-transferase U25
AT1G17190	6.79621	6.8007	9.05598	7.5638	6.22395	7.82758	9.61725	8.18228	7.29357	7.55096	7.20511	8.36436	0.954197	1.10772	gene	GSTU26	Glutathione S-transferase U26	AT1G17190|GSTU26|Glutathione S-transferase U26
AT1G17200	4.86335	4.56922	4.26312	2.55534	5.16305	4.77083	3.59125	3.91011	4.36892	4.56523	4.16307	3.95676	0.911908	0.866717	gene		CASP-like protein	AT1G17200|CASP-like protein
AT1G17210	16.4606	18.2769	18.5156	16.4053	21.7485	16.7122	20.4519	19.8764	21.5918	17.751	18.2886	20.64	1.03029	1.16275	gene	ATILP1	F20D23.9 protein	AT1G17210|ATILP1|F20D23.9 protein
AT1G17220	225.507	209.334	214.115	233.405	250.832	235.227	233.066	253.107	279.647	216.318	239.821	255.273	1.10865	1.18008	gene	FUG1	Translation initiation factor IF-2, chloroplastic	AT1G17220|FUG1|Translation initiation factor IF-2, chloroplastic
AT1G17230	3.22664	3.61287	3.75861	4.03743	4.42042	4.42801	3.65212	2.89638	2.74411	3.53271	4.29529	3.09754	1.21586	0.876817	gene		Non-specific serine/threonine protein kinase	AT1G17230|Non-specific serine/threonine protein kinase
AT1G17235	0.0623506	0.106261	0.0504511	0.102214	0.0707267	0.142839	0.0608687	0.108614	0.10832	0.0730209	0.10526	0.0926011	1.4415	1.26814	gene	RTFL11	RTFL11	AT1G17235|RTFL11|RTFL11
AT1G17240	0.26499	0.212522	0.277481	0.102214	0.141453	0.0857035	0.273909	0.325843	0.288854	0.251664	0.10979	0.296202	0.436256	1.17697	gene	AtRLP2	receptor like protein 2	AT1G17240|AtRLP2|receptor like protein 2
AT1G17250	0.779382	0.796957	1.03425	0.511068	0.813357	0.685628	0.882595	1.08614	0.758242	0.870196	0.670017	0.908993	0.769962	1.04458	gene	AtRLP3	RLP3	AT1G17250|AtRLP3|RLP3
AT1G17260	0.26499	0.265652	0.353158	0.204427	0.10609	0.228543	0.121737	0.0724095	0.288854	0.2946	0.179687	0.161	0.609934	0.546505	gene	AHA10	Plasma membrane ATPase	AT1G17260|AHA10|Plasma membrane ATPase
AT1G17270	1.73023	1.16887	1.41263	1.94206	1.76817	1.05701	1.49128	0.941324	1.11931	1.43724	1.58908	1.18397	1.10564	0.823779	gene	OFUT5	O-fucosyltransferase 5	AT1G17270|OFUT5|O-fucosyltransferase 5
AT1G17280	6.78063	6.8007	6.02891	6.0306	6.61295	5.8564	6.60425	6.15481	7.00471	6.53675	6.16665	6.58792	0.943382	1.00783	gene	UBC34	ubiquitin-conjugating enzyme 34	AT1G17280|UBC34|ubiquitin-conjugating enzyme 34
AT1G17285	0.405279	0.690696	0.630639	0.562174	0.495087	0.999874	0.304343	0.325843	0.433281	0.575538	0.685712	0.354489	1.19143	0.615926	gene		unknown protein; FUNCTIONS IN: molecular_function unknown; INVOLVED IN: biological_process unknown; LOCATED IN: endomembrane system; BEST Arabidopsis thaliana protein match is: unknown protein (TAIR:AT1G17300.1); Ha.	AT1G17285|unknown protein; FUNCTIONS IN: molecular_function unknown; INVOLVED IN: biological_process unknown; LOCATED IN: endomembrane system; BEST Arabidopsis thaliana protein match is: unknown protein (TAIR:AT1G17300.1); Ha.
AT1G17290	34.4019	41.8668	39.7555	38.0234	41.8348	40.1092	43.5515	44.6043	40.584	38.6748	39.9892	42.9133	1.03399	1.10959	gene	ALAAT1	Alanine aminotransferase 1, mitochondrial	AT1G17290|ALAAT1|Alanine aminotransferase 1, mitochondrial
AT1G17300	0.841733	1.11574	0.933346	1.07324	0.84872	1.02844	1.0652	1.04994	0.288854	0.963606	0.983468	0.801331	1.02061	0.831596	gene		unknown protein; BEST Arabidopsis thaliana protein match is: unknown protein (TAIR:AT1G17285.1); Ha.	AT1G17300|unknown protein; BEST Arabidopsis thaliana protein match is: unknown protein (TAIR:AT1G17285.1); Ha.
AT1G17310	0.249402	0.371913	0.479286	0.102214	0.141453	0.199975	0.304343	0.289638	0.10832	0.366867	0.147881	0.234101	0.40309	0.638107	gene		MADS-box transcription factor family protein	AT1G17310|MADS-box transcription factor family protein
AT1G17330	10.2878	9.35097	9.53526	11.0902	8.09821	9.99874	8.1564	8.90637	7.51021	9.72469	9.72904	8.19099	1.00045	0.842288	gene		At1g17330	AT1G17330|At1g17330
AT1G17340	13.9354	13.8139	13.9245	13.7477	11.387	12.7127	13.2389	11.5855	12.3846	13.8913	12.6158	12.403	0.908182	0.892865	gene	SAC5	Phosphoinositide phosphatase SAC5	AT1G17340|SAC5|Phosphoinositide phosphatase SAC5
AT1G17345	0.0623506	0.212522	0.327932	0.255534	0.10609	0.171407	0.243475	0.108614	0.144427	0.200935	0.177677	0.165505	0.884251	0.823676	gene	SAUR77	Auxin-responsive protein SAUR77	AT1G17345|SAUR77|Auxin-responsive protein SAUR77
AT1G17350	2.94607	2.17835	2.42165	2.60644	3.21806	2.74251	2.70866	3.36704	2.56358	2.51536	2.85567	2.87976	1.1353	1.14487	gene		NADH:ubiquinone oxidoreductase intermediate-associated protein 30	AT1G17350|NADH:ubiquinone oxidoreductase intermediate-associated protein 30
AT1G17360	15.2759	13.3358	13.4452	14.9232	17.6463	13.9697	17.0128	17.8852	18.4506	14.019	15.513	17.7828	1.10658	1.26848	gene		F28G4.18 protein	AT1G17360|F28G4.18 protein
AT1G17370	12.6572	11.6887	11.2254	11.7034	14.7112	11.6842	16.678	12.382	13.865	11.8571	12.6996	14.3083	1.07106	1.20673	gene	UBP1B	Oligouridylate-binding protein 1B	AT1G17370|UBP1B|Oligouridylate-binding protein 1B
AT1G17380	1.512	0.584435	0.580188	0.715495	0.671904	0.542789	0.608687	0.506867	0.649922	0.892208	0.643396	0.588492	0.721127	0.65959	gene	TIFY11A	Protein TIFY 11A	AT1G17380|TIFY11A|Protein TIFY 11A
AT1G17400	0.171464	0.106261	0.0504511	0	0.10609	0.142839	0.121737	0.108614	0.0722135	0.109392	0.0829764	0.100855	0.758523	0.921959	gene		NGR1	AT1G17400|NGR1
AT1G17410	0.79497	1.222	0.731541	1.22656	0.990174	0.942738	1.24781	1.4844	0.902669	0.916171	1.05316	1.21162	1.14952	1.32249	gene		Nucleoside diphosphate kinase family protein	AT1G17410|Nucleoside diphosphate kinase family protein
AT1G17420	3.89691	4.83487	3.75861	4.70182	5.3045	4.28517	4.59558	4.88764	4.98273	4.16347	4.76383	4.82199	1.1442	1.15817	gene	LOX3	Lipoxygenase 3, chloroplastic	AT1G17420|LOX3|Lipoxygenase 3, chloroplastic
AT1G17430	4.94128	3.87853	7.03793	3.7819	3.81924	4.31374	4.50428	3.7653	4.72999	5.28591	3.97163	4.33319	0.751361	0.819761	gene		Alpha/beta-Hydrolases superfamily protein	AT1G17430|Alpha/beta-Hydrolases superfamily protein
AT1G17440	20.4822	22.1023	21.0129	26.831	16.7269	22.8257	18.2606	20.2747	23.9749	21.1991	22.1279	20.8367	1.04381	0.982905	gene	TAF12B	Transcription initiation factor TFIID subunit 12b	AT1G17440|TAF12B|Transcription initiation factor TFIID subunit 12b
AT1G17450	5.61155	5.0474	7.81992	5.46842	6.47149	6.59917	7.21294	7.38577	6.53532	6.15962	6.17969	7.04468	1.00326	1.14369	gene		B-block binding subunit of TFIIIC	AT1G17450|B-block binding subunit of TFIIIC
AT1G17455	3.44487	3.29409	2.90094	2.91309	3.8546	3.371	2.86083	3.40325	3.46625	3.2133	3.37956	3.24344	1.05174	1.00938	gene	EFL4	ELF4-L4	AT1G17455|EFL4|ELF4-L4
AT1G17460	0.545568	0.796957	0.605413	1.12435	0.495087	0.428517	0.760858	0.651686	0.541601	0.649313	0.682651	0.651382	1.05134	1.00319	gene	TRFL3	TRF-like 3	AT1G17460|TRFL3|TRF-like 3
AT1G17470	38.5794	40.326	36.4762	36.2858	42.4006	35.824	37.3734	35.4807	38.1287	38.4605	38.1702	36.9943	0.99245	0.961875	gene	DRG1	Developmentally-regulated G-protein 1	AT1G17470|DRG1|Developmentally-regulated G-protein 1
AT1G17480	3.46046	3.1347	4.46492	3.0153	3.64242	2.94249	3.1956	3.22222	4.87441	3.68669	3.20007	3.76408	0.868005	1.02099	gene	IQD7	At1g17480	AT1G17480|IQD7|At1g17480
AT1G17490	4.89452	5.10053	4.79286	5.72396	5.16305	5.39932	5.41731	4.96005	5.16327	4.9293	5.42877	5.18021	1.10133	1.0509	gene		At1g17490/F1L3_4	AT1G17490|At1g17490/F1L3_4
AT1G17500	11.7063	10.7855	10.9731	9.91471	11.1748	11.5985	14.1215	10.4632	11.3014	11.155	10.896	11.962	0.976786	1.07235	gene	ALA4	Phospholipid-transporting ATPase	AT1G17500|ALA4|Phospholipid-transporting ATPase
AT1G17510	2.04198	2.01896	1.91714	1.5332	2.01571	2.17115	2.22171	1.66542	2.16641	1.99269	1.90669	2.01784	0.95684	1.01262	gene		F1L3.22	AT1G17510|F1L3.22
AT1G17520	9.13436	9.19158	8.27398	10.5791	10.2907	9.59879	8.2477	9.55806	9.6044	8.86664	10.1562	9.13672	1.14544	1.03046	gene		Homeodomain-like/winged-helix DNA-binding family protein	AT1G17520|Homeodomain-like/winged-helix DNA-binding family protein
AT1G17530	12.174	11.6887	12.1335	12.6234	10.4675	13.8554	13.4824	13.3234	16.3564	11.9987	12.3154	14.3874	1.0264	1.19908	gene	TIM23-1	Mitochondrial import inner membrane translocase subunit TIM23-1	AT1G17530|TIM23-1|Mitochondrial import inner membrane translocase subunit TIM23-1
AT1G17540	0	0.212522	0.0504511	0.15332	0	0.0857035	0	0.0362048	0.0361068	0.0876577	0.0796746	0.0241038	0.908928	0.274977	gene		Kinase with adenine nucleotide alpha hydrolases-like domain-containing protein	AT1G17540|Kinase with adenine nucleotide alpha hydrolases-like domain-containing protein
AT1G17545	0	0	0	0	0	0	0	0	0	0	0	0	#DIV/0!	#DIV/0!	gene		Protein phosphatase 2C family protein	AT1G17545|Protein phosphatase 2C family protein
AT1G17550	18.0193	15.6204	17.9101	16.3542	16.939	15.8266	19.4171	20.2023	19.6421	17.1833	16.3733	19.7538	0.95286	1.1496	gene	HAB2	Protein phosphatase 2C 7	AT1G17550|HAB2|Protein phosphatase 2C 7
AT1G17560	2.24462	2.55026	1.76579	2.65755	3.04125	2.62824	2.34344	3.14981	2.41915	2.18689	2.77568	2.63747	1.26924	1.20604	gene	HLL	50S ribosomal protein HLL, mitochondrial	AT1G17560|HLL|50S ribosomal protein HLL, mitochondrial
AT1G17580	13.6548	16.8424	17.2543	17.6829	17.4695	16.4265	15.5824	16.799	15.8509	15.9171	17.193	16.0774	1.08015	1.01007	gene	XI-1	Myosin-5	AT1G17580|XI-1|Myosin-5
AT1G17590	0.888496	0.531305	1.05947	1.17546	1.13163	1.08558	0.821727	1.26717	0.649922	0.826425	1.13089	0.912938	1.36841	1.10468	gene	NFYA8	Uncharacterized protein At1g17590 (Fragment)	AT1G17590|NFYA8|Uncharacterized protein At1g17590 (Fragment)
AT1G17600	1.96404	1.80644	2.4721	2.2998	2.58152	1.91404	1.43041	1.5568	2.16641	2.08086	2.26512	1.71787	1.08855	0.825559	gene		Disease resistance protein (TIR-NBS-LRR class) family	AT1G17600|Disease resistance protein (TIR-NBS-LRR class) family
AT1G17610	1.49641	1.38139	1.58921	1.5332	1.76817	1.54266	1.00433	1.01373	1.84144	1.48901	1.61468	1.2865	1.0844	0.864002	gene	CHS1	Disease resistance protein CHS1	AT1G17610|CHS1|Disease resistance protein CHS1
AT1G17615	0	0	0	0	0.0353633	0	0	0	0.0722135	0	0.0117878	0.0240712	#DIV/0!	#DIV/0!	gene		Disease resistance protein (TIR-NBS class)	AT1G17615|Disease resistance protein (TIR-NBS class)
AT1G17620	34.2149	30.4969	25.9319	37.4101	25.3555	31.8246	25.0475	26.4657	28.2355	30.2146	31.5301	26.5829	1.04354	0.879804	gene		At1g17620/F11A6_23	AT1G17620|At1g17620/F11A6_23
AT1G17630	1.05996	0.690696	0.756767	1.22656	1.0609	1.17128	1.39998	1.04994	1.55259	0.835808	1.15291	1.33417	1.3794	1.59626	gene	PCMP-E72	Putative pentatricopeptide repeat-containing protein At1g17630	AT1G17630|PCMP-E72|Putative pentatricopeptide repeat-containing protein At1g17630
AT1G17640	3.13312	2.60339	3.83429	1.94206	2.58152	2.54254	2.98256	3.69289	2.85243	3.19027	2.35537	3.17596	0.7383	0.995516	gene		RNA-binding (RRM/RBD/RNP motifs) family protein	AT1G17640|RNA-binding (RRM/RBD/RNP motifs) family protein
AT1G17650	11.7843	8.50088	10.3677	10.8346	11.9528	9.74163	8.46074	9.66667	11.5542	10.2176	10.843	9.89386	1.06121	0.968314	gene	GLYR2	Glyoxylate/succinic semialdehyde reductase 2, chloroplastic	AT1G17650|GLYR2|Glyoxylate/succinic semialdehyde reductase 2, chloroplastic
AT1G17665	0.841733	0.584435	0.807218	1.02214	0.53045	0.599924	0.486949	0.651686	0.613815	0.744462	0.717503	0.58415	0.963787	0.78466	gene		unknown protein; FUNCTIONS IN: molecular_function unknown; INVOLVED IN: biological_process unknown; LOCATED IN: endomembrane system; EXPRESSED IN: 15 plant structures; EXPRESSED DURING: 11 growth stages; Ha.	AT1G17665|unknown protein; FUNCTIONS IN: molecular_function unknown; INVOLVED IN: biological_process unknown; LOCATED IN: endomembrane system; EXPRESSED IN: 15 plant structures; EXPRESSED DURING: 11 growth stages; Ha.
AT1G17680	6.92092	9.08531	7.59289	6.18392	6.64831	8.02756	6.90859	5.68415	7.18525	7.86637	6.95326	6.59266	0.883922	0.838081	gene		Tetratricopeptide repeat (TPR)-containing protein	AT1G17680|Tetratricopeptide repeat (TPR)-containing protein
AT1G17690	13.156	13.3889	14.1768	17.7852	12.5894	16.4265	12.052	14.3009	14.19	13.5739	15.6003	13.5143	1.14929	0.995609	gene	NOF1	U3 small nucleolar RNA-associated protein	AT1G17690|NOF1|U3 small nucleolar RNA-associated protein
AT1G17700	1.10672	0.371913	0.807218	0.459961	0.601177	0.857035	0.760858	0.796505	0.541601	0.761951	0.639391	0.699655	0.839149	0.918241	gene	PRA1F1	PRA1 family protein F1	AT1G17700|PRA1F1|PRA1 family protein F1
AT1G17710	0.498805	0.478174	0.353158	0.613281	0.53045	0.857035	0.426081	0.289638	0.830455	0.443379	0.666922	0.515391	1.50418	1.16242	gene		Inorganic pyrophosphatase 2	AT1G17710|Inorganic pyrophosphatase 2
AT1G17720	21.6201	19.2332	20.3318	20.6982	23.1276	21.7687	22.3388	20.4557	23.5416	20.395	21.8648	22.112	1.07207	1.08419	gene	PP2AB2	Serine/threonine-protein phosphatase 2A 55 kDa regulatory subunit B	AT1G17720|PP2AB2|Serine/threonine-protein phosphatase 2A 55 kDa regulatory subunit B
AT1G17730	6.78063	7.01323	7.87037	6.54166	6.33004	6.97055	5.59992	6.26342	7.11303	7.22141	6.61408	6.32546	0.915899	0.875931	gene	CHMP1A	ESCRT-related protein CHMP1A	AT1G17730|CHMP1A|ESCRT-related protein CHMP1A
AT1G17744	11.4102	13.442	11.402	11.1924	8.91156	8.94173	9.25204	10.8976	10.6154	12.0847	9.68189	10.255	0.801169	0.848595	gene		Uncharacterized protein At1g17740	AT1G17744|Uncharacterized protein At1g17740
AT1G17745	26.6393	27.9466	25.6544	26.831	19.9449	22.8543	24.0127	24.2572	26.8995	26.7468	23.2101	25.0565	0.867771	0.936803	gene	PGDH	D-3-phosphoglycerate dehydrogenase	AT1G17745|PGDH|D-3-phosphoglycerate dehydrogenase
AT1G17750	0.717032	1.11574	1.10992	1.37988	0.884084	1.22842	0.91303	0.651686	0.758242	0.980899	1.16413	0.774319	1.1868	0.789397	gene	PEPR2	Leucine-rich repeat receptor-like protein kinase PEPR2	AT1G17750|PEPR2|Leucine-rich repeat receptor-like protein kinase PEPR2
AT1G17760	4.83217	4.78174	6.33162	6.89941	7.46167	6.02781	6.2086	5.61174	4.8022	5.31518	6.7963	5.54085	1.27866	1.04246	gene	CSTF77	Cleavage stimulation factor subunit 77	AT1G17760|CSTF77|Cleavage stimulation factor subunit 77
AT1G17770	0	0	0	0	0	0	0	0	0	0	0	0	#DIV/0!	#DIV/0!	gene	SUVH7	Histone-lysine N-methyltransferase, H3 lysine-9 specific SUVH7	AT1G17770|SUVH7|Histone-lysine N-methyltransferase, H3 lysine-9 specific SUVH7
AT1G17780	7.49766	6.74757	9.13165	6.38834	8.80547	8.28467	6.26947	8.07366	7.54631	7.79229	7.82616	7.29648	1.00435	0.936371	gene		unknown protein; BEST Arabidopsis thaliana protein match is: unknown protein (TAIR:AT2G16575.1); Ha.	AT1G17780|unknown protein; BEST Arabidopsis thaliana protein match is: unknown protein (TAIR:AT2G16575.1); Ha.
AT1G17790	3.44487	2.444	3.27932	3.47526	3.43024	4.37088	3.56082	3.7653	3.64678	3.05607	3.75879	3.65763	1.22995	1.19684	gene	GTE5	Transcription factor GTE5, chloroplastic	AT1G17790|GTE5|Transcription factor GTE5, chloroplastic
AT1G17800	0	0	0	0	0	0	0	0	0	0	0	0	#DIV/0!	#DIV/0!	gene	ENODL22	At1g17800	AT1G17800|ENODL22|At1g17800
AT1G17810	0.249402	0	0.176579	0.459961	0.21218	0.171407	0.0304343	0.0724095	0.144427	0.141994	0.281183	0.0824236	1.98025	0.580474	gene	TIP3-2	BETA-TIP	AT1G17810|TIP3-2|BETA-TIP
AT1G17820	6.50005	6.32253	6.43252	7.66601	7.49703	7.14196	5.99556	6.00999	7.11303	6.41837	7.435	6.37286	1.15839	0.99291	gene		At1g17820	AT1G17820|At1g17820
AT1G17830	0.280578	0.478174	0.378383	0.971028	0.63654	0.371382	0.760858	0.905119	0.794349	0.379045	0.65965	0.820109	1.74029	2.16362	gene		At1g17830	AT1G17830|At1g17830
AT1G17840	21.4954	19.9771	17.4309	18.2962	23.7288	21.0545	21.3345	23.0986	25.022	19.6344	21.0265	23.1517	1.0709	1.17914	gene	ABCG11	ABC transporter G family member 11	AT1G17840|ABCG11|ABC transporter G family member 11
AT1G17850	10.054	10.0417	8.62714	8.63704	13.332	8.19896	11.139	8.72535	12.0958	9.57428	10.056	10.6534	1.05031	1.11271	gene	STR8	Rhodanese-like domain-containing protein 8, chloroplastic	AT1G17850|STR8|Rhodanese-like domain-containing protein 8, chloroplastic
AT1G17860	25.2676	25.5558	26.8904	29.0797	21.2534	25.8539	26.2648	24.1124	22.6028	25.9046	25.3957	24.3267	0.980354	0.939087	gene	KTI2	Kunitz trypsin inhibitor 2	AT1G17860|KTI2|Kunitz trypsin inhibitor 2
AT1G17870	6.62475	6.16314	7.13883	9.91471	6.33004	6.31349	6.33034	7.09613	7.32967	6.64224	7.51941	6.91872	1.13206	1.04162	gene	EGY3	Probable zinc metallopeptidase EGY3, chloroplastic	AT1G17870|EGY3|Probable zinc metallopeptidase EGY3, chloroplastic
AT1G17880	142.175	138.511	114.524	119.743	145.662	150.41	118.663	146.412	128.684	131.737	138.605	131.253	1.05213	0.996331	gene	BTF3	Basic transcription factor 3	AT1G17880|BTF3|Basic transcription factor 3
AT1G17890	9.13436	8.34149	8.40011	9.91471	9.40665	9.02743	10.1346	9.26842	11.2292	8.62532	9.4496	10.2108	1.09556	1.18381	gene	GER2	Putative GDP-L-fucose synthase 2	AT1G17890|GER2|Putative GDP-L-fucose synthase 2
AT1G17910	0	0	0	0	0	0	0	0	0	0	0	0	#DIV/0!	#DIV/0!	gene	WAKL13	Putative wall-associated receptor kinase-like 13	AT1G17910|WAKL13|Putative wall-associated receptor kinase-like 13
AT1G17920	1.18466	1.00948	1.31173	0.971028	1.52062	0.799899	1.12607	1.37578	1.26374	1.16862	1.09718	1.2552	0.938869	1.07408	gene	HDG12	Uncharacterized protein At1g17920 (Fragment)	AT1G17920|HDG12|Uncharacterized protein At1g17920 (Fragment)
AT1G17930	6.313	5.52557	5.44872	6.43945	6.11786	6.71344	6.23904	5.75656	5.74097	5.76243	6.42358	5.91219	1.11474	1.02599	gene	MAIN	Protein MAINTENANCE OF MERISTEMS	AT1G17930|MAIN|Protein MAINTENANCE OF MERISTEMS
AT1G17940	5.25304	4.83487	5.65053	5.41732	4.27896	5.02794	3.34778	4.74282	3.97174	5.24615	4.90807	4.02078	0.935558	0.766426	gene		At1g17940	AT1G17940|At1g17940
AT1G17950	0.389691	0.159391	0.630639	0.408854	0.388997	0.457085	0.517384	0.325843	0.10832	0.393241	0.418312	0.317182	1.06376	0.806586	gene	MYB52	Transcription factor MYB52	AT1G17950|MYB52|Transcription factor MYB52
AT1G17960	0.841733	1.00948	0.756767	1.02214	0.707267	1.02844	0.730424	0.941324	0.686028	0.869326	0.919281	0.785925	1.05746	0.904062	gene		Probable threonine--tRNA ligase, cytoplasmic	AT1G17960|Probable threonine--tRNA ligase, cytoplasmic
AT1G17970	24.2856	28.106	22.0724	23.3558	19.2377	22.3972	19.1128	19.7316	19.3532	24.8213	21.6635	19.3992	0.87278	0.781554	gene		At1g17970/F2H15_16	AT1G17970|At1g17970/F2H15_16
AT1G17980	17.3646	14.6109	19.0705	24.1735	14.2161	19.1404	13.5433	17.0524	16.9702	17.0153	19.1767	15.8553	1.12702	0.931823	gene	PAPS1	Nuclear poly(A) polymerase 1	AT1G17980|PAPS1|Nuclear poly(A) polymerase 1
AT1G17990	0.140289	0.371913	0.22703	0.0511068	0.388997	1.34269	0.121737	0.253433	0.288854	0.246411	0.594264	0.221342	2.41168	0.898263	gene		Putative 12-oxophytodienoate reductase-like protein 2B	AT1G17990|Putative 12-oxophytodienoate reductase-like protein 2B
AT1G18000	0.124701	0.0531305	0.201804	0.204427	0.10609	0.114271	0.0304343	0.0724095	0.0361068	0.126545	0.141596	0.0463169	1.11894	0.36601	gene		UNC93-like protein 1	AT1G18000|UNC93-like protein 1
AT1G18010	0.0155876	0.0531305	0	0.0511068	0.10609	0.142839	0.0608687	0	0	0.022906	0.100012	0.0202896	4.36618	0.885773	gene		UNC93-like protein 1	AT1G18010|UNC93-like protein 1
AT1G18020	0.155876	0.159391	0.126128	0.15332	0.10609	0.142839	0.091303	0.398252	0.397174	0.147132	0.134083	0.295577	0.911312	2.00892	gene		Putative 12-oxophytodienoate reductase-like protein 2B	AT1G18020|Putative 12-oxophytodienoate reductase-like protein 2B
AT1G18030	6.03242	5.79122	7.26496	6.43945	6.64831	5.685	6.57381	6.58927	6.13815	6.36287	6.25759	6.43374	0.983454	1.01114	gene		Probable protein phosphatase 2C 8	AT1G18030|Probable protein phosphatase 2C 8
AT1G18040	2.32256	1.9127	2.1694	2.45312	2.82907	2.62824	2.83039	2.46192	2.81633	2.13489	2.63681	2.70288	1.23511	1.26605	gene	CDKD-3	Cyclin-dependent kinase D-3	AT1G18040|CDKD-3|Cyclin-dependent kinase D-3
AT1G18050	0	0	0.0756767	0	0.0353633	0.0285678	0.121737	0	0.0361068	0.0252256	0.0213104	0.0526147	0.844793	2.08577	gene		SWAP (Suppressor-of-White-APricot)/surp RNA-binding domain-containing protein	AT1G18050|SWAP (Suppressor-of-White-APricot)/surp RNA-binding domain-containing protein
AT1G18060	104.718	83.8399	93.385	95.8763	99.3003	84.0465	73.7119	87.6879	86.1146	93.9809	93.0744	82.5048	0.990354	0.877889	gene		AT1g18060/T10F20.23	AT1G18060|AT1g18060/T10F20.23
AT1G18070	60.371	64.1816	59.8855	60.6126	68.1805	62.0207	68.9338	67.5943	65.8226	61.4794	63.6046	67.4502	1.03457	1.09712	gene		T10F20.8 protein	AT1G18070|T10F20.8 protein
AT1G18080	175.548	169.805	138.791	151.174	167.799	160.123	181.48	177.331	183.639	161.381	159.698	180.817	0.989572	1.12043	gene	RACK1A	RACK1A_AT	AT1G18080|RACK1A|RACK1A_AT
AT1G18090	1.82375	1.222	1.53876	1.02214	1.62671	1.28555	2.1304	2.09988	1.44427	1.52817	1.31147	1.89152	0.858193	1.23776	gene		5'-3' exonuclease family protein	AT1G18090|5'-3' exonuclease family protein
AT1G18100	0.919671	0.690696	0.68109	0.459961	0.53045	0.457085	0.943464	0.7603	0.397174	0.763819	0.482499	0.700313	0.631692	0.916857	gene	MFT	Protein MOTHER of FT and TFL1	AT1G18100|MFT|Protein MOTHER of FT and TFL1
AT1G18130	0	0	0	0	0	0	0	0	0	0	0	0	#DIV/0!	#DIV/0!	gene		Class II aaRS and biotin synthetases superfamily protein	AT1G18130|Class II aaRS and biotin synthetases superfamily protein
AT1G18140	1.21584	1.222	1.48831	1.22656	1.37917	1.65693	1.91736	1.73783	2.02198	1.30872	1.42089	1.89239	1.08571	1.44599	gene	LAC1	Laccase-1	AT1G18140|LAC1|Laccase-1
AT1G18150	13.0469	15.461	14.3786	14.5654	14.2868	13.9697	15.978	16.5456	14.8038	14.2955	14.274	15.7758	0.998495	1.10355	gene	MPK8	Mitogen-activated protein kinase 8	AT1G18150|MPK8|Mitogen-activated protein kinase 8
AT1G18160	21.4642	22.1023	23.5607	23.458	19.0962	21.283	19.691	22.7366	20.0031	22.3757	21.2791	20.8102	0.95099	0.930037	gene		Protein kinase superfamily protein	AT1G18160|Protein kinase superfamily protein
AT1G18170	15.2135	12.6982	14.5299	12.2656	15.2062	12.7698	14.7606	14.8077	16.1758	14.1472	13.4139	15.2481	0.948165	1.07781	gene	FKBP17-2	Peptidyl-prolyl cis-trans isomerase FKBP17-2, chloroplastic	AT1G18170|FKBP17-2|Peptidyl-prolyl cis-trans isomerase FKBP17-2, chloroplastic
AT1G18180	2.04198	1.96583	2.54778	2.35091	2.47543	2.59967	1.79563	1.99126	1.69702	2.1852	2.47534	1.82797	1.13278	0.836523	gene		Protein of unknown function (DUF1295)	AT1G18180|Protein of unknown function (DUF1295)
AT1G18190	12.891	11.4231	14.757	13.6966	12.4125	12.3413	11.7781	12.9251	14.2261	13.0237	12.8168	12.9764	0.984117	0.996372	gene	GC2	Golgin candidate 2	AT1G18190|GC2|Golgin candidate 2
AT1G18193	0	0	0	0	0	0	0	0	0	0	0	0	#DIV/0!	#DIV/0!	gene			AT1G18193
AT1G18197	0.0779382	0.106261	0.176579	0.0511068	0	0.142839	0	0.0724095	0.0361068	0.120259	0.0646486	0.0361721	0.537577	0.300784	gene		GCK domain protein	AT1G18197|GCK domain protein
AT1G18200	0.701444	0.690696	0.832443	0.664388	0.74263	1.28555	1.24781	0.977529	0.974882	0.741528	0.897523	1.06674	1.21037	1.43857	gene	RABA6B	RABA6b	AT1G18200|RABA6B|RABA6b
AT1G18210	11.6128	10.7324	10.0145	10.7835	10.998	9.8559	11.4737	11.4045	8.0157	10.7866	10.5458	10.298	0.97768	0.954704	gene	CML27	Probable calcium-binding protein CML27	AT1G18210|CML27|Probable calcium-binding protein CML27
AT1G18220	0	0	0	0	0	0	0	0	0	0	0	0	#DIV/0!	#DIV/0!	gene	ATPUP9	Putative purine permease 9	AT1G18220|ATPUP9|Putative purine permease 9
AT1G18250	16.0085	15.461	12.5119	16.2519	16.3025	14.0554	13.0868	14.5543	13.9733	14.6605	15.5366	13.8715	1.05976	0.946182	gene	ATLP-1	Pathogenesis-related thaumatin superfamily protein	AT1G18250|ATLP-1|Pathogenesis-related thaumatin superfamily protein
AT1G18260	24.2388	29.1686	28.3788	28.5687	28.1846	28.6821	26.7213	26.1036	25.8885	27.2621	28.4785	26.2378	1.04462	0.96243	gene	HRD3A	ERAD-associated E3 ubiquitin-protein ligase component HRD3A	AT1G18260|HRD3A|ERAD-associated E3 ubiquitin-protein ligase component HRD3A
AT1G18265	2.7746	2.28461	2.34598	3.32194	3.25343	2.97105	3.25647	3.43945	4.40502	2.4684	3.18214	3.70032	1.28915	1.49908	gene		Protein FLOURY 1-like	AT1G18265|Protein FLOURY 1-like
AT1G18270	27.0446	31.7189	33.9032	37.6657	33.2415	38.7951	28.9735	27.045	27.6578	30.8889	36.5674	27.8921	1.18384	0.902981	gene		Ketose-bisphosphate aldolase class-II family protein	AT1G18270|Ketose-bisphosphate aldolase class-II family protein
AT1G18280	0.0311753	0	0	0.0511068	0.0707267	0.0285678	0	0	0	0.0103918	0.0501338	0	4.82437	0	gene		At1g18280	AT1G18280|At1g18280
AT1G18290	0.327341	0.212522	0.428835	0.715495	0.282907	0.228543	0.243475	0.434457	0.577708	0.322899	0.408981	0.418547	1.26659	1.29622	gene		DUF4228 domain protein	AT1G18290|DUF4228 domain protein
AT1G18300	1.91728	1.43452	1.86669	2.55534	2.22789	1.97118	3.13474	2.60674	1.80534	1.7395	2.25147	2.51561	1.29432	1.44617	gene	NUDT4	Nudix hydrolase 4	AT1G18300|NUDT4|Nudix hydrolase 4
AT1G18310	0	0	0	0	0	0	0	0	0	0	0	0	#DIV/0!	#DIV/0!	gene		Glycosyl hydrolase family 81 protein	AT1G18310|Glycosyl hydrolase family 81 protein
AT1G18320	0.109114	0.106261	0.277481	0.408854	0.31827	0.228543	0.121737	0.289638	0.324961	0.164285	0.318556	0.245445	1.93904	1.49402	gene		Mitochondrial import inner membrane translocase subunit Tim17/Tim22/Tim23 family protein	AT1G18320|Mitochondrial import inner membrane translocase subunit Tim17/Tim22/Tim23 family protein
AT1G18330	8.04323	5.84435	6.76045	10.6302	10.1139	10.7986	8.09553	6.55306	7.29357	6.88268	10.5143	7.31405	1.52764	1.06268	gene	RVE7	Protein REVEILLE 7	AT1G18330|RVE7|Protein REVEILLE 7
AT1G18335	2.1511	1.59391	2.42165	2.2998	1.76817	2.45683	1.70432	1.84644	1.40816	2.05555	2.17493	1.65298	1.05808	0.804151	gene		Acyl-CoA N-acyltransferases (NAT) superfamily protein	AT1G18335|Acyl-CoA N-acyltransferases (NAT) superfamily protein
AT1G18340	1.80817	2.07209	2.2703	1.83984	2.01571	1.65693	2.16084	1.81024	1.94976	2.05019	1.8375	1.97361	0.896258	0.962651	gene	TFB4	General transcription and DNA repair factor IIH subunit TFB4	AT1G18340|TFB4|General transcription and DNA repair factor IIH subunit TFB4
AT1G18350	0.0467629	0	0.0252256	0.0511068	0.10609	0.142839	0	0.108614	0.0722135	0.0239962	0.100012	0.0602759	4.16783	2.5119	gene	MKK7	MKK7	AT1G18350|MKK7|MKK7
AT1G18360	5.0504	4.09105	3.90996	3.98633	5.05696	4.11377	5.35644	6.8427	4.87441	4.35047	4.38568	5.69118	1.00809	1.30818	gene		Alpha/beta-Hydrolases superfamily protein	AT1G18360|Alpha/beta-Hydrolases superfamily protein
AT1G18370	23.7088	20.1896	24.0652	21.6182	26.9469	22.8257	23.4649	27.8053	25.5997	22.6545	23.7969	25.6233	1.05043	1.13104	gene	KIN7A	Kinesin-like protein KIN-7A	AT1G18370|KIN7A|Kinesin-like protein KIN-7A
AT1G18390	3.89691	4.94114	4.66673	4.90625	2.82907	3.62811	5.20427	3.54807	4.11617	4.50159	3.78781	4.2895	0.841438	0.952886	gene		Protein kinase superfamily protein	AT1G18390|Protein kinase superfamily protein
AT1G18400	2.85254	3.45348	2.62346	2.40202	2.01571	2.17115	2.09997	1.81024	1.22763	2.97649	2.19629	1.71261	0.73788	0.575379	gene	BEE1	Transcription factor BEE 1	AT1G18400|BEE1|Transcription factor BEE 1
AT1G18410	0.327341	0.425044	0.151353	0.204427	0.282907	0.342814	0.365212	0.325843	0.252747	0.301246	0.276716	0.314601	0.918571	1.04433	gene		P-loop containing nucleoside triphosphate hydrolases superfamily protein	AT1G18410|P-loop containing nucleoside triphosphate hydrolases superfamily protein
AT1G18420	3.33576	2.23148	2.62346	2.2998	2.36934	2.4854	2.52605	2.42572	2.09419	2.73023	2.38485	2.34865	0.873497	0.86024	gene	ALMT3	Putative aluminum-activated malate transporter 3	AT1G18420|ALMT3|Putative aluminum-activated malate transporter 3
AT1G18440	4.55159	4.14418	3.68293	3.27083	4.59723	4.34231	4.0782	3.25843	3.46625	4.12623	4.07013	3.60096	0.986402	0.872699	gene		Peptidyl-tRNA hydrolase, chloroplastic	AT1G18440|Peptidyl-tRNA hydrolase, chloroplastic
AT1G18450	12.5325	13.1764	11.6794	11.4479	15.2416	10.8558	14.9433	13.432	12.854	12.4628	12.5151	13.7431	1.0042	1.10273	gene	ARP4	Actin-related protein 4	AT1G18450|ARP4|Actin-related protein 4
AT1G18460	18.5805	20.4021	17.6327	20.9027	23.3398	21.5973	22.5214	22.1935	20.2559	18.8718	21.9466	21.6569	1.16293	1.14758	gene		Alpha/beta-Hydrolases superfamily protein	AT1G18460|Alpha/beta-Hydrolases superfamily protein
AT1G18470	18.4558	20.4552	17.7083	18.194	18.2121	16.9407	20.5736	19.8402	17.4396	18.8731	17.7823	19.2845	0.942201	1.0218	gene		At1g18470	AT1G18470|At1g18470
AT1G18480	7.49766	7.96957	8.67759	8.79036	7.07267	7.97042	9.43464	8.29089	8.16013	8.04828	7.94448	8.62855	0.987104	1.0721	gene	SLP2	Shewanella-like protein phosphatase 2	AT1G18480|SLP2|Shewanella-like protein phosphatase 2
AT1G18485	6.15712	5.52557	4.89376	5.92838	6.15322	5.28505	5.38688	6.00999	4.98273	5.52548	5.78888	5.45987	1.04767	0.988125	gene	PCMP-H8	Pentatricopeptide repeat-containing protein At1g18485	AT1G18485|PCMP-H8|Pentatricopeptide repeat-containing protein At1g18485
AT1G18486	0	0	0	0	0	0	0	0	0	0	0	0	#DIV/0!	#DIV/0!	gene		unknown protein; FUNCTIONS IN: molecular_function unknown; INVOLVED IN: biological_process unknown; LOCATED IN: endomembrane system; BEST Arabidopsis thaliana protein match is: unknown protein (TAIR:AT4G02655.1); Ha.	AT1G18486|unknown protein; FUNCTIONS IN: molecular_function unknown; INVOLVED IN: biological_process unknown; LOCATED IN: endomembrane system; BEST Arabidopsis thaliana protein match is: unknown protein (TAIR:AT4G02655.1); Ha.
AT1G18490	4.86335	5.36618	4.21267	5.82617	4.84478	4.22804	4.53471	4.81523	4.33281	4.81406	4.96633	4.56092	1.03163	0.947415	gene	PCO3	Plant cysteine oxidase 3	AT1G18490|PCO3|Plant cysteine oxidase 3
AT1G18500	71.7967	82.246	65.2837	73.236	58.5971	69.4198	53.7775	63.5032	74.741	73.1088	67.0843	64.0072	0.917595	0.875506	gene	IPMS1	2-isopropylmalate synthase 1, chloroplastic	AT1G18500|IPMS1|2-isopropylmalate synthase 1, chloroplastic
AT1G18510	0	0	0	0	0	0	0	0	0	0	0	0	#DIV/0!	#DIV/0!	gene	TET16	Tetraspanin-16	AT1G18510|TET16|Tetraspanin-16
AT1G18520	0	0	0	0	0	0	0	0	0	0	0	0	#DIV/0!	#DIV/0!	gene	TET11	Tetraspanin-11	AT1G18520|TET11|Tetraspanin-11
AT1G18530	0.0935259	0	0.0504511	0	0	0.0857035	0.091303	0	0	0.0479923	0.0285678	0.0304343	0.595258	0.63415	gene	CML15	Probable calcium-binding protein CML15	AT1G18530|CML15|Probable calcium-binding protein CML15
AT1G18540	216.341	237.812	257.906	196.914	206.38	233.828	290.435	237.214	236.644	237.353	212.374	254.764	0.89476	1.07335	gene	RPL6A	60S ribosomal protein L6-1	AT1G18540|RPL6A|60S ribosomal protein L6-1
[truncated: 25,776 more rows]

## Sheet: Down_4582
gene.ID	logFC	logCPM	LR	PValue	FDR	3943_CO2_1	3943_CO2_2	3943_CO2_3	4578_CO2_1	4578_CO2_2	4578_CO2_3	4582_CO2_1	4582_CO2_2	4582_CO2_3	type	name	description	summary
[truncated: 238 more rows]

[truncated: 4 more sheets: Up_4582, Down_4578, Up_4578, All_DEGs_pooled]
